# Supplementary material for: Phenotypic Profiling Reveals that Candida albicans Opaque Cells Represent a Metabolically Specialized Cell State Compared to Default White Cells
Source: mBio. 2016 Nov 22;7(6):e01269-16. doi: 10.1128/mBio.01269-16 (PMC5120136; doi:10.1128/mBio.01269-16)
Supplement: Table S1 — (A) Growth of white and opaque cells at 25°C for 48 h and 37°C for 24 h on diverse nutrients and chemical substrates. Metabolic activity indexes were obtained using the DuctApe suite (http://combogenomics.github.io/DuctApe/) and represent the average values of two independent experiments. Averaged metabolic activities for each type of plate as well as significant differences between white cells and opaque cells are highlighted for both temperatures. Across substrates, opaque cells were more fit than white cells (WH/OP ratio of <0.5) on 52 conditions at 25°C and 10 conditions at 37°C. Similarly, 33 conditions at 25°C and 56 conditions at 37°C promoted increased fitness of white cells relative to opaque cells (WH/OP ratio of ≥5). Separate analyses comparing white and opaque metabolic activities at 25°C for 48 h and 37°C for 24 h on diverse chemical substrates and antifungals are also included. (B) Impact of temperature on C and N/peptide metabolism. Certain C and N sources are metabolized more efficiently at either higher or lower temperatures irrespective of cell type. Data represent ratios of 37°C/25°C metabolic activities for white and opaque cells on C source plates (PM01 and PM02) or N and peptide source plates (PM03 and PM06 to PM08) after growth for 24 h. (C) Three phenotypes, metabolic activity, filamentation (percent), and phenotypic switching (percent opaque cells), are compared across all 15 PM plates and for all four starting states (white cells at 25°C, white cells at 37°C, opaque cells at 25°C, and opaque cells at 37°C). Filamentation and phenotypic switching were assayed for each PM well by microscopy, and data represent the averages of two independent experiments. (D) Analyses showing conditions that induce >2% white-to-opaque switching, conditions that stabilize the opaque state (>50% opaque cells at the end of the experiment), conditions that induce >10% filamentation in white cells, and conditions that induce >10% filamentation in opaque starting po [file mbo006163081st1.xlsx]

## Sheet: Table S1A
Growth of white and opaque cells at 25ᴼC					Metabolic activity					Average metabolic activity						Growth of white and opaque cells at 37ᴼC					Metabolic activity					Average metabolic activity							Conditions in which opaque cells are fitter than white cells				WH/OP		Conditions in which opaque cells are fitter than white cells				WH/OP			Comparison of white and opaque grown on chemicals and antifungals
Plate id	Well id	chemical	category	moa	white	opaque	WH/OP			white	opaque	WH/OP	sterr	ttest WH vs OP		Plate id	Well id	chemical	category	moa	white	opaque	WH/OP			white	opaque	WH/OP	sterr	ttest WH vs OP			Substrate	type			25C		Substrate	type			37C						25C
PM01	A01	Negative Control	carbon	C-Source, negative control	4	3	1.33333		C	3.5026	2.48958	1.48512	0.0320304	9.42485e-59		PM01	A01	Negative Control	carbon	C-Source, negative control	4	1.5	2.66667		C	2.65104	1.19792	2.51701	0.0823925	1.4095e-52			PM08-A08-Asp-Ala	N-DP-Asp-Ala	dipeptides (48)		0.333333		PM10-E11-pH 9.5 + L-Leucine	pH-deaminase-pH-9.5-L-Leucine	pH 9.5 (3)		0.5			PM	well	substrate	WH
PM01	A02	L-Arabinose	carbon	C-Source, carbohydrate	3.5	2.5	1.4		N	5.89062	4.50521	1.33288	0.0265768	1.81622e-26		PM01	A02	L-Arabinose	carbon	C-Source, carbohydrate	1	1	1		N	4.89062	3.44792	1.45796	0.0623008	7.42448e-15			PM08-A09-Asp-Gln	N-DP-Asp-Gln			0.272727		PM10-F10-pH 9.5 + L-Ornithine	pH-deaminase-pH-9.5-L-Ornithine			0.5			PM21	A01	Guanidine hydrochloride	8
PM01	A03	N-Acetyl-D-Glucosamine	carbon	C-Source, carbohydrate	6	5	1.2		P and S	4.72396	3.70833	1.31049	0.0269706	5.67893e-23		PM01	A03	N-Acetyl-D-Glucosamine	carbon	C-Source, carbohydrate	6.5	6	1.08333		P and S	8.34375	7.22917	1.16007	0.0113086	1.82998e-30			PM08-A10-Asp-Gly	N-DP-Asp-Gly			0.333333		PM10-F11-pH 9.5 + L-Homoarginine	pH-deaminase-pH-9.5-L-Homoarginine			0.5			PM21	A02	Guanidine hydrochloride	6.5
PM01	A04	D-Saccharic acid	carbon	C-Source, carboxylic acid	3.5	2	1.75		supplements	5.21875	3.55208	1.49642	0.0218859	9.27457e-51		PM01	A04	D-Saccharic acid	carbon	C-Source, carboxylic acid	1	1	1		supplements	5.13542	3.81771	1.36423	0.0226054	1.13478e-31			PM08-A11-Glu-Ala	N-DP-Glu-Ala			0.333333		PM03-D05-Methylamine	N-AN-Methylamine	amines (2)		0.5			PM21	A03	Guanidine hydrochloride	6.5
PM01	A05	Succinic acid	carbon	C-Source, carboxylic acid	3.5	3	1.16667		N peptides	5.15625	4.89931	1.03195	0.0233195	0.0102284		PM01	A05	Succinic acid	carbon	C-Source, carboxylic acid	3.5	1.5	2.33333		N peptides	6.19097	3.46181	2.18161	0.0716649	9.61628e-86			PM08-B08-Leu-Asn	N-DP-Leu-Asn			0.4		PM03-D09-Ethanolamine	N-AN-Ethanolamine			0.5			PM21	A04	Guanidine hydrochloride	6.5
PM01	A06	D-Galactose	carbon	C-Source, carbohydrate	6	3	2		OS and pH	5.09115	3.48438	1.51961	0.0630414	3.43472e-40		PM01	A06	D-Galactose	carbon	C-Source, carbohydrate	7.5	5.5	1.36364		OS and pH	5.82031	4.04688	1.86609	0.12992	1.90994e-26			PM08-B10-Leu-Pro	N-DP-Leu-Pro			0.3		PM02-A12-Pectin	C-POL-Pectin	polymer		0.5			PM21	A05	2,2`-Dipyridyl	6.5
PM01	A07	L-Aspartic acid	carbon	C-Source, amino acid	4	3	1.33333		chemicals	4.44792	1.98333	2.35552	0.0707496	1.77339e-121		PM01	A07	L-Aspartic acid	carbon	C-Source, amino acid	2	1	2		chemicals	4.65208	2.47187	2.13909	0.0803312	2.40346e-87			PM08-B11-Leu-Tyr	N-DP-Leu-Tyr			0.363636		PM03-C07-D-Lysine	N-AAC-D-Lysine	amino acid		0.5			PM21	A06	2,2`-Dipyridyl	7.5
PM01	A08	L-Proline	carbon	C-Source, amino acid	4	3	1.33333									PM01	A08	L-Proline	carbon	C-Source, amino acid	4	4	1										PM08-C02-Lys-Met	N-DP-Lys-Met			0.4		PM22-D12-Sodium Arsenate	toxic-anion-Sodium-Arsenate	toxic ion		0.5			PM21	A07	2,2`-Dipyridyl	7.5
PM01	A09	D-Alanine	carbon	C-Source, amino acid	4	3	1.33333		ttest WH vs OP	1.84273e-190						PM01	A09	D-Alanine	carbon	C-Source, amino acid	1.5	1	1.5		ttest WH vs OP	2.15574e-265							PM08-C03-Met-Thr	N-DP-Met-Thr			0.25		PM22-B12-Potassium iodide	SYN-fatty-acid-Potassium-iodide	fatty acid syn-inhib		0.5			PM21	A08	2,2`-Dipyridyl	7.5
PM01	A10	D-Trehalose	carbon	C-Source, carbohydrate	5	3	1.66667		AVG WH	4.71528						PM01	A10	D-Trehalose	carbon	C-Source, carbohydrate	4	1.5	2.66667		AVG WH	5.14306							PM08-C04-Met-Tyr	N-DP-Met-Tyr			0.5		PM24-C03-Chlortetracycline	SYN-protein-Chlortetracycline	protein syn-inhib		0.333333			PM21	A09	Promethazine	6.5
PM01	A11	D-Mannose	carbon	C-Source, carbohydrate	8	6.5	1.23077		AVG OP	3.22188						PM01	A11	D-Mannose	carbon	C-Source, carbohydrate	8	8	1		AVG OP	3.18194							PM08-C05-Phe-Asp	N-DP-Phe-Asp			0.25									PM21	A10	Promethazine	6.5
PM01	A12	Dulcitol	carbon	C-Source, carbohydrate	4	3	1.33333									PM01	A12	Dulcitol	carbon	C-Source, carbohydrate	4	1.5	2.66667										PM08-C06-Phe-Glu	N-DP-Phe-Glu			0.363636		Conditions in which white cells are fitter than opaque cells							PM21	A11	Promethazine	0.5
PM01	B01	D-Serine	carbon	C-Source, amino acid	0.5	0.5	1									PM01	B01	D-Serine	carbon	C-Source, amino acid	0	0	1										PM08-C08-Phe-Met	N-DP-Phe-Met			0.25		PM06-B03-Ala-Trp	N-DP-Ala-Trp	dipeptides (15)		5.33333			PM21	A12	Promethazine	0.5
PM01	B02	D-Sorbitol	carbon	C-Source, carbohydrate	4	2.5	1.6									PM01	B02	D-Sorbitol	carbon	C-Source, carbohydrate	4	1	4										PM08-C09-Phe-Tyr	N-DP-Phe-Tyr			0.2		PM06-G08-Ile-Ile	N-DP-Ile-Ile			6			PM21	B01	Nystatin	6.5
PM01	B03	Glycerol	carbon	C-Source, carbohydrate	3.5	3	1.16667									PM01	B03	Glycerol	carbon	C-Source, carbohydrate	3	1	3										PM08-C10-Phe-Val	N-DP-Phe-Val			0.4		PM06-G09-Ile-Met	N-DP-Ile-Met			6.5			PM21	B02	Nystatin	5.5
PM01	B04	L-Fucose	carbon	C-Source, carbohydrate	3.5	2	1.75									PM01	B04	L-Fucose	carbon	C-Source, carbohydrate	3	0.5	6										PM08-D03-Pro-Lys	N-DP-Pro-Lys			0.444444		PM07-B06-Lys-Val	N-DP-Lys-Val			7			PM21	B03	Nystatin	3
PM01	B05	D-Glucuronic acid	carbon	C-Source, carboxylic acid	3	2.5	1.2									PM01	B05	D-Glucuronic acid	carbon	C-Source, carboxylic acid	3	1	3										PM08-D05-Pro-Trp	N-DP-Pro-Trp			0.222222		PM07-B08-Met-Asp	N-DP-Met-Asp			5			PM21	B04	Nystatin	0.5
PM01	B06	D-Gluconic acid	carbon	C-Source, carboxylic acid	4	3.5	1.14286									PM01	B06	D-Gluconic acid	carbon	C-Source, carboxylic acid	3	1	3										PM08-D06-Pro-Val	N-DP-Pro-Val			0.4		PM07-B10-Met-Glu	N-DP-Met-Glu			6			PM21	B05	Dodecyltrimethyl ammonium bromide	6.5
PM01	B07	DL-a-Glycerol Phosphate	carbon	C-Source, carbohydrate	4	2.5	1.6									PM01	B07	DL-a-Glycerol Phosphate	carbon	C-Source, carbohydrate	4	1	4										PM08-D08-Ser-Asp	N-DP-Ser-Asp			0.181818		PM07-C06-Met-Pro	N-DP-Met-Pro			6.5			PM21	B06	Dodecyltrimethyl ammonium bromide	4
PM01	B08	D-Xylose	carbon	C-Source, carbohydrate	4	3	1.33333									PM01	B08	D-Xylose	carbon	C-Source, carbohydrate	4	4	1										PM08-D10-Ser-Glu	N-DP-Ser-Glu			0.363636		PM07-F04-Thr-Met	N-DP-Thr-Met			5			PM21	B07	Dodecyltrimethyl ammonium bromide	0.5
PM01	B09	L-Lactic acid	carbon	C-Source, carboxylic acid	4	2.5	1.6									PM01	B09	L-Lactic acid	carbon	C-Source, carboxylic acid	4	1	4										PM08-D11-Thr-Asp	N-DP-Thr-Asp			0.375		PM07-H08-Val-Ile	N-DP-Val-Ile			5			PM21	B08	Dodecyltrimethyl ammonium bromide	0.5
PM01	B10	Formic acid	carbon	C-Source, carboxylic acid	4	2.5	1.6									PM01	B10	Formic acid	carbon	C-Source, carboxylic acid	1.5	1	1.5										PM08-E02-Thr-Ser	N-DP-Thr-Ser			0.333333		PM08-A06-Ala-Met	N-DP-Ala-Met			5.33333			PM21	B09	Protamine sulfate	3
PM01	B11	D-Mannitol	carbon	C-Source, carbohydrate	5	4	1.25									PM01	B11	D-Mannitol	carbon	C-Source, carbohydrate	4	3	1.33333										PM08-E03-Trp-Val	N-DP-Trp-Val			0.2		PM08-B12-Lys-Asp	N-DP-Lys-Asp			7			PM21	B10	Protamine sulfate	1.5
PM01	B12	L-Glutamic acid	carbon	C-Source, amino acid	4	2.5	1.6									PM01	B12	L-Glutamic acid	carbon	C-Source, amino acid	2	1	2										PM08-E04-Tyr-Ile	N-DP-Tyr-Ile			0.2		PM08-C02-Lys-Met	N-DP-Lys-Met			8			PM21	B11	Protamine sulfate	1.5
PM01	C01	D-Glucose-6-Phosphate	carbon	C-Source, carbohydrate	3.5	2.5	1.4									PM01	C01	D-Glucose-6-Phosphate	carbon	C-Source, carbohydrate	2	1	2										PM08-E05-Tyr-Val	N-DP-Tyr-Val			0.4		PM08-C04-Met-Tyr	N-DP-Met-Tyr			5.33333			PM21	B12	Protamine sulfate	1
PM01	C02	D-Galactonic acid-g-Lactone	carbon	C-Source, carboxylic acid	0	0	1									PM01	C02	D-Galactonic acid-g-Lactone	carbon	C-Source, carboxylic acid	0	0	1										PM08-E06-Val-Ala	N-DP-Val-Ala			0.363636		PM08-D03-Pro-Lys	N-DP-Pro-Lys			5			PM21	C01	Cetylpyridinium chloride	8
PM01	C03	DL-Malic acid	carbon	C-Source, carboxylic acid	3	2.5	1.2									PM01	C03	DL-Malic acid	carbon	C-Source, carboxylic acid	2	1	2										PM08-E08-Val-Glu	N-DP-Val-Glu			0.363636		PM08-G08-Leu-b-Ala	N-DP-Leu-b-Ala			5.5			PM21	C02	Cetylpyridinium chloride	6.5
PM01	C04	D-Ribose	carbon	C-Source, carbohydrate	3	3	1									PM01	C04	D-Ribose	carbon	C-Source, carbohydrate	5	2	2.5										PM08-E10-Val-Met	N-DP-Val-Met			0.25		PM10-H02-X-a-D-Glucoside	pH-a-D-glucosidase-X-a-D-Glucoside	pH stress (8)		10			PM21	C03	Cetylpyridinium chloride	0.5
PM01	C05	Tween 20	carbon	C-Source, fatty acid	3.5	3	1.16667									PM01	C05	Tween 20	carbon	C-Source, fatty acid	3	1	3										PM08-E11-Val-Phe	N-DP-Val-Phe			0.333333		PM10-H03-X-b-D-Glucoside	pH-b-D-glucosidase-X-b-D-Glucoside			10			PM21	C04	Cetylpyridinium chloride	0.5
PM01	C06	L-Rhamnose	carbon	C-Source, carbohydrate	4	2.5	1.6									PM01	C06	L-Rhamnose	carbon	C-Source, carbohydrate	3	1	3										PM08-F02-b-Ala-Ala	N-DP-b-Ala-Ala			0.428571		PM10-H04-X-a-D-Galactoside	pH-a-D-galactosidase-X-a-D-Galactoside			9			PM21	C05	Domiphen bromide	6.5
PM01	C07	D-Fructose	carbon	C-Source, carbohydrate	8	6	1.33333									PM01	C07	D-Fructose	carbon	C-Source, carbohydrate	8	8	1										PM08-F03-b-Ala-Gly	N-DP-b-Ala-Gly			0.25		PM10-H05-X-b-D-Galactoside	pH-b-D-galactosidase-X-b-D-Galactoside			9			PM21	C06	Domiphen bromide	3.5
PM01	C08	Acetic acid	carbon	C-Source, carboxylic acid	5.5	5	1.1									PM01	C08	Acetic acid	carbon	C-Source, carboxylic acid	4.5	3	1.5										PM08-F04-b-Ala-His	N-DP-b-Ala-His			0.2		PM10-H07-X-b-D-Glucuronide	pH-b-D-glucuronidase-X-b-D-Glucuronide			8			PM21	C07	Domiphen bromide	0.5
PM01	C09	a-D-Glucose	carbon	C-Source, carbohydrate	8	6	1.33333									PM01	C09	a-D-Glucose	carbon	C-Source, carbohydrate	8	7	1.14286										PM08-F05-Met-b-Ala	N-DP-Met-b-Ala			0.285714		PM10-H08-X-b-D-Glucosaminide	pH-b-D-glucosaminidase-X-b-D-Glucosaminide			5			PM21	C08	Domiphen bromide	0.5
PM01	C10	Maltose	carbon	C-Source, carbohydrate	7	5	1.4									PM01	C10	Maltose	carbon	C-Source, carbohydrate	8	5.5	1.45455										PM08-F06-b-Ala-Phe	N-DP-b-Ala-Phe			0.285714		PM10-H09-X-b-D-Galactosaminide	pH-b-D-galactosaminidase-X-b-D-Galactosaminide			14			PM21	C09	L-Aspartic acid b-hydroxamate	5.5
PM01	C11	D-Melibiose	carbon	C-Source, carbohydrate	3.5	2.5	1.4									PM01	C11	D-Melibiose	carbon	C-Source, carbohydrate	3	1	3										PM08-F07-D-Ala-D-Ala	N-DP-D-Ala-D-Ala			0.333333		PM10-H11-X-PO4	pH-aryl-phosphatase-X-PO4			6			PM21	C10	L-Aspartic acid b-hydroxamate	5.5
PM01	C12	Thymidine	carbon	C-Source, carbohydrate	4	3.5	1.14286									PM01	C12	Thymidine	carbon	C-Source, carbohydrate	4	1	4										PM08-F08-D-Ala-Gly	N-DP-D-Ala-Gly			0.285714		PM22-A06-Sodium metavanadate	toxic-anion-Sodium-metavanadate	toxic ions (8)		6			PM21	C11	L-Aspartic acid b-hydroxamate	2.5
PM01	D01	L-Asparagine	carbon	C-Source, amino acid	3.5	3	1.16667									PM01	D01	L-Asparagine	carbon	C-Source, amino acid	2	1	2										PM08-F09-D-Ala-Leu	N-DP-D-Ala-Leu			0.25		PM22-A07-Sodium metavanadate	toxic-anion-Sodium-metavanadate			8			PM21	C12	L-Aspartic acid b-hydroxamate	2
PM01	D02	D-Aspartic acid	carbon	C-Source, amino acid	3	2.5	1.2									PM01	D02	D-Aspartic acid	carbon	C-Source, amino acid	1	0.5	2										PM08-F10-D-Leu-D-Leu	N-DP-D-Leu-D-Leu			0.285714		PM24-G07-Aluminum sulfate	toxic-cation-Aluminum-sulfate			5			PM21	D01	1-Hydroxypyridine-2-thione (pyrithione)	7.5
PM01	D03	D-Glucosaminic acid	carbon	C-Source, carboxylic acid	3.5	2.5	1.4									PM01	D03	D-Glucosaminic acid	carbon	C-Source, carboxylic acid	2	1	2										PM08-F11-D-Leu-Gly	N-DP-D-Leu-Gly			0.333333		PM23-B03-Cadmium Chloride	toxic-cation-Cadmium-Chloride			6			PM21	D02	1-Hydroxypyridine-2-thione (pyrithione)	6.5
PM01	D04	1,2-Propanediol	carbon	C-Source, alcohol	3	2.5	1.2									PM01	D04	1,2-Propanediol	carbon	C-Source, alcohol	3	1	3										PM08-G02-g-D-Glu-Gly	N-DP-g-D-Glu-Gly			0.428571		PM23-D06-Cobalt (II) chloride	toxic-cation-Cobalt-(II)-chloride			7			PM21	D03	1-Hydroxypyridine-2-thione (pyrithione)	6.5
PM01	D05	Tween 40	carbon	C-Source, fatty acid	4	3	1.33333									PM01	D05	Tween 40	carbon	C-Source, fatty acid	4	1	4										PM08-G03-Gly-D-Ala	N-DP-Gly-D-Ala			0.25		PM23-D08-Cobalt (II) chloride	toxic-cation-Cobalt-(II)-chloride			8			PM21	D04	1-Hydroxypyridine-2-thione (pyrithione)	0.5
PM01	D06	a-Ketoglutaric acid	carbon	C-Source, carboxylic acid	4	2.5	1.6									PM01	D06	a-Ketoglutaric acid	carbon	C-Source, carboxylic acid	4	1	4										PM08-G04-Gly-D-Asp	N-DP-Gly-D-Asp			0.333333		PM23-D12-Cupric chloride	toxic-cation-Cupric-chloride			5			PM21	D05	EDTA	6.5
PM01	D07	a-Ketobutyric acid	carbon	C-Source, carboxylic acid	3	2	1.5									PM01	D07	a-Ketobutyric acid	carbon	C-Source, carboxylic acid	0	0.5	0										PM08-G05-Gly-D-Ser	N-DP-Gly-D-Ser			0.285714		PM21-E08-Manganese chloride	toxic-cation-Manganese-chloride			8			PM21	D06	EDTA	6.5
PM01	D08	a-Methyl-D-Galactoside	carbon	C-Source, carbohydrate	4	3.5	1.14286									PM01	D08	a-Methyl-D-Galactoside	carbon	C-Source, carbohydrate	4	1	4										PM08-G06-Gly-D-Thr	N-DP-Gly-D-Thr			0.333333		PM22-E06-BAPTA	CHEL-BAPTA	chelators (4)		10			PM21	D07	EDTA	6.5
PM01	D09	a-D-Lactose	carbon	C-Source, carbohydrate	4	3	1.33333									PM01	D09	a-D-Lactose	carbon	C-Source, carbohydrate	4	1	4										PM08-G07-Gly-D-Val	N-DP-Gly-D-Val			0.25		PM24-E08-EGTA	CHEL-EGTA			6			PM21	D08	EDTA	5
PM01	D10	Lactulose	carbon	C-Source, carbohydrate	4	3.5	1.14286									PM01	D10	Lactulose	carbon	C-Source, carbohydrate	4	2	2										PM08-G08-Leu-b-Ala	N-DP-Leu-b-Ala			0.285714		PM25-G12-Ibuprofen	CHEL-Ibuprofen			6			PM21	D09	Sodium Dichromate	6.5
PM01	D11	Sucrose	carbon	C-Source, carbohydrate	6	4.5	1.33333									PM01	D11	Sucrose	carbon	C-Source, carbohydrate	8	5.5	1.45455										PM08-G09-Leu-D-Leu	N-DP-Leu-D-Leu			0.285714		PM25-E04-Sodium Salicylate	CHEL-Sodium-Salicylate			5			PM21	D10	Sodium Dichromate	3
PM01	D12	Uridine	carbon	C-Source, carbohydrate	3.5	4	0.875									PM01	D12	Uridine	carbon	C-Source, carbohydrate	4	1	4										PM08-G10-Phe-b-Ala	N-DP-Phe-b-Ala			0.25		PM25-D05-Hygromycin B	SYN-protein-Hygromycin-B	protein syn-inhib (4)		8			PM21	D11	Sodium Dichromate	0.5
PM01	E01	L-Glutamine	carbon	C-Source, amino acid	3.5	2.5	1.4									PM01	E01	L-Glutamine	carbon	C-Source, amino acid	2	1	2										PM08-H02-Gly-Gly-D-Leu	N-TP-Gly-Gly-D-Leu	tripeptides (2)		0.5		PM25-B11-Kanamycin	SYN-protein-Kanamycin			7.5			PM21	D12	Sodium Dichromate	0.5
PM01	E02	m-Tartaric acid	carbon	C-Source, carboxylic acid	3	1	3									PM01	E02	m-Tartaric acid	carbon	C-Source, carboxylic acid	2	0.5	4										PM08-H03-Gly-Gly-Gly	N-TP-Gly-Gly-Gly			0.454545		PM21-F05-Neomycin	SYN-protein-Neomycin			5			PM21	E01	Compound 48/80	8.5
PM01	E03	D-Glucose-1-Phosphate	carbon	C-Source, carbohydrate	3.5	2	1.75									PM01	E03	D-Glucose-1-Phosphate	carbon	C-Source, carbohydrate	2	1	2										PM10-E09-pH 9.5 + L-Histidine	pH-deaminase-pH-9.5-L-Histidine	pH 9.5 (2)		0.5		PM21-F07-Neomycin	SYN-protein-Neomycin			7			PM21	E02	Compound 48/80	7
PM01	E04	D-Fructose-6-Phosphate	carbon	C-Source, carbohydrate	3	2	1.5									PM01	E04	D-Fructose-6-Phosphate	carbon	C-Source, carbohydrate	2	1	2										PM10-F02-pH 9.5 + L-Phenylalanine	pH-deaminase-pH-9.5-L-Phenylalanine			0.5		PM24-A07-9-Aminoacridine	SYN-RNA-9-Aminoacridine	RNA syn-inhib (4)		15			PM21	E03	Compound 48/80	5.5
PM01	E05	Tween 80	carbon	C-Source, fatty acid	4.5	2.5	1.8									PM01	E05	Tween 80	carbon	C-Source, fatty acid	3	1	3																PM24-A08-9-Aminoacridine	SYN-RNA-9-Aminoacridine			8			PM21	E04	Compound 48/80	4.5
PM01	E06	a-Hydroxyglutaric acid-g-Lactone	carbon	C-Source, carboxylic acid	3	1	3									PM01	E06	a-Hydroxyglutaric acid-g-Lactone	carbon	C-Source, carboxylic acid	1.5	1	1.5										Conditions in which white cells are fitter than opaque cells						PM21-C11-L-Aspartic acid b-hydroxamate	SYN-tRNA-L-Aspartic-acid-b-hydroxamate			5.5			PM21	E05	Manganese chloride	7.5
PM01	E07	a-Hydroxybutyric acid	carbon	C-Source, carboxylic acid	3	2	1.5									PM01	E07	a-Hydroxybutyric acid	carbon	C-Source, carboxylic acid	1	1	1										PM24-B04-Blasticidin S	SYN-protein-Blasticidin-S	protein syn-inhib (7)		8		PM22-A03-L-Glutamic acid g-hydroxamate	SYN-tRNA-L-Glutamic-acid-g-hydroxamate			8			PM21	E06	Manganese chloride	6.5
PM01	E08	b-Methyl-D-Glucoside	carbon	C-Source, carbohydrate	4	2.5	1.6									PM01	E08	b-Methyl-D-Glucoside	carbon	C-Source, carbohydrate	3	1	3										PM25-D06-Hygromycin B	SYN-protein-Hygromycin-B			6.5		PM24-G02-Cisplatin	T-DNA-Cisplatin	DNA stress (2)		6			PM21	E07	Manganese chloride	5.5
PM01	E09	Adonitol	carbon	C-Source, carbohydrate	4	2.5	1.6									PM01	E09	Adonitol	carbon	C-Source, carbohydrate	4	1	4										PM25-B11-Kanamycin	SYN-protein-Kanamycin			5.5		PM23-C07-Hydroxylamine	T-DNA-Hydroxylamine			5			PM21	E08	Manganese chloride	3
PM01	E10	Maltotriose	carbon	C-Source, carbohydrate	6	3.5	1.71429									PM01	E10	Maltotriose	carbon	C-Source, carbohydrate	5	4	1.25										PM21-F07-Neomycin	SYN-protein-Neomycin			6.5		PM24-H06-Amphotericin B	T-membrane-Amphotericin-B	membrane stress (2)		7			PM21	E09	Magnesium chloride	6.5
PM01	E11	2`-Deoxyadenosine	carbon	C-Source, carbohydrate	4	2	2									PM01	E11	2`-Deoxyadenosine	carbon	C-Source, carbohydrate	1.5	1	1.5										PM21-F08-Neomycin	SYN-protein-Neomycin			7		PM21-B09-Protamine sulfate	T-membrane-Protamine-sulfate			7			PM21	E10	Magnesium chloride	6.5
PM01	E12	Adenosine	carbon	C-Source, carbohydrate	4	2.5	1.6									PM01	E12	Adenosine	carbon	C-Source, carbohydrate	4	1	4										PM22-H06-Paromomycin	SYN-protein-Paromomycin			13		PM25-H08-Cinnamic acid	T-respiration-Cinnamic-acid	respiration stress (2)		15			PM21	E11	Magnesium chloride	5.5
PM01	F01	Gly-Asp	carbon	C-Source, amino acid	3.5	2.5	1.4									PM01	F01	Gly-Asp	carbon	C-Source, amino acid	3	1	3										PM25-A07-Tobramycin	SYN-protein-Tobramycin			7		PM24-B12-Sodium Benzoate	T-respiration-Sodium-Benzoate			5			PM21	E12	Magnesium chloride	5
PM01	F02	Citric acid	carbon	C-Source, carboxylic acid	4.5	3	1.5									PM01	F02	Citric acid	carbon	C-Source, carboxylic acid	4	1	4										PM23-F12-Sodium Cyanate	toxic-anion-Sodium-Cyanate	toxic ions (6)		6		PM01-B04-L-Fucose	C-CRB-L-Fucose	carbohydrates (2)		6			PM21	F01	Copper (II) sulfate	7.5
PM01	F03	m-Inositol	carbon	C-Source, carbohydrate	3.5	2.5	1.4									PM01	F03	m-Inositol	carbon	C-Source, carbohydrate	2	1	2										PM23-E02-Sodium metaborate	toxic-anion-Sodium-metaborate			5.5		PM02-D08-Xylitol	C-CRB-Xylitol			6			PM21	F02	Copper (II) sulfate	5.5
PM01	F04	D-Threonine	carbon	C-Source, amino acid	2.5	2.5	1									PM01	F04	D-Threonine	carbon	C-Source, amino acid	1	0	2										PM22-A07-Sodium metavanadate	toxic-anion-Sodium-metavanadate			5		PM25-F07-Tartaric acid	organic-acid-Tartaric-acid	other stress agents (5)		7			PM21	F03	Copper (II) sulfate	3.5
PM01	F05	Fumaric acid	carbon	C-Source, carboxylic acid	4	3	1.33333									PM01	F05	Fumaric acid	carbon	C-Source, carboxylic acid	4.5	1	4.5										PM23-G07-Sodium orthovanadate	toxic-anion-Sodium-orthovanadate			6		PM22-D07-Urea hydrogen peroxide	oxidizing-agent-Urea-hydrogen-peroxide			5			PM21	F04	Copper (II) sulfate	2
PM01	F06	Bromosuccinic acid	carbon	C-Source, carboxylic acid	3.5	2.5	1.4									PM01	F06	Bromosuccinic acid	carbon	C-Source, carboxylic acid	2	1	2										PM23-A12-Ammonium Sulfate	toxic-cation-Ammonium-Sulfate			5.5		PM24-F02-Propiconazole	SYN-fatty-acid-Propiconazole			13			PM21	F05	Neomycin	8
PM01	F07	Propionic acid	carbon	C-Source, carboxylic acid	3.5	2.5	1.4									PM01	F07	Propionic acid	carbon	C-Source, carboxylic acid	2	1	2										PM23-B04-Cadmium Chloride	toxic-cation-Cadmium-Chloride			8		PM21-E03-Compound 48/80	T-cyclic-AMP-Compound-48/80			8			PM21	F06	Neomycin	7
PM01	F08	Mucic acid	carbon	C-Source, carboxylic acid	3.5	2	1.75									PM01	F08	Mucic acid	carbon	C-Source, carboxylic acid	2	1	2										PM25-C06-Amitriptyline	T-membrane-Amitriptyline	membrane stress (5)		8		PM24-E02-a-Monothioglycerol	T-metabolism-a-Monothioglycerol			7			PM21	F07	Neomycin	6.5
PM01	F09	Glycolic acid	carbon	C-Source, carboxylic acid	3.5	2	1.75									PM01	F09	Glycolic acid	carbon	C-Source, carboxylic acid	2	1	2										PM23-B06-Dequalinium chloride	T-membrane-Dequalinium-chloride			5									PM21	F08	Neomycin	3.5
PM01	F10	Glyoxylic acid	carbon	C-Source, carboxylic acid	3	2	1.5									PM01	F10	Glyoxylic acid	carbon	C-Source, carboxylic acid	2	1	2										PM21-B03-Nystatin	T-membrane-Nystatin			6									PM21	F09	D-Cycloserine	6.5
PM01	F11	D-Cellobiose	carbon	C-Source, carbohydrate	3.5	2.5	1.4									PM01	F11	D-Cellobiose	carbon	C-Source, carbohydrate	4	1	4										PM22-D03-Polymyxin B	T-membrane-Polymyxin-B			13									PM21	F10	D-Cycloserine	2
PM01	F12	Inosine	carbon	C-Source, carbohydrate	4	3	1.33333									PM01	F12	Inosine	carbon	C-Source, carbohydrate	4	1	4										PM21-B09-Protamine sulfate	T-membrane-Protamine-sulfate			6									PM21	F11	D-Cycloserine	0.5
PM01	G01	Gly-Glu	carbon	C-Source, amino acid	2.5	2.5	1									PM01	G01	Gly-Glu	carbon	C-Source, amino acid	2	1	2										PM22-F10-Boric acid	T-respiration-Boric-acid	respiratory stress (3)		5									PM21	F12	D-Cycloserine	0.5
PM01	G02	Tricarballylic acid	carbon	C-Source, carboxylic acid	1	0.5	2									PM01	G02	Tricarballylic acid	carbon	C-Source, carboxylic acid	1	0	2										PM23-F04-Sodium Azide	T-respiration-Sodium-Azide			6									PM21	G01	Sodium Selenite	6
PM01	G03	L-Serine	carbon	C-Source, amino acid	3.5	3	1.16667									PM01	G03	L-Serine	carbon	C-Source, amino acid	2	1.5	1.33333										PM24-B12-Sodium Benzoate	T-respiration-Sodium-Benzoate			5									PM21	G02	Sodium Selenite	6
PM01	G04	L-Threonine	carbon	C-Source, amino acid	4.5	2	2.25									PM01	G04	L-Threonine	carbon	C-Source, amino acid	1.5	1	1.5										PM23-C03-Glycine hydrochloride	T-cell-wall-Glycine-hydrochloride	cell wall stress (2)		5									PM21	G03	Sodium Selenite	4.5
PM01	G05	L-Alanine	carbon	C-Source, amino acid	3.5	3	1.16667									PM01	G05	L-Alanine	carbon	C-Source, amino acid	2	1	2										PM23-C04-Glycine hydrochloride	T-cell-wall-Glycine-hydrochloride			6									PM21	G04	Sodium Selenite	2
PM01	G06	Ala-Gly	carbon	C-Source, amino acid	3.5	3	1.16667									PM01	G06	Ala-Gly	carbon	C-Source, amino acid	3	1	3										PM25-F04-Malic acid	organic-acid-Malic-acid	organic acids (2)		9									PM21	G05	Nickel chloride	6
PM01	G07	Acetoacetic acid	carbon	C-Source, carboxylic acid	3.5	3.5	1									PM01	G07	Acetoacetic acid	carbon	C-Source, carboxylic acid	3	1.5	2										PM25-F08-Tartaric acid	organic-acid-Tartaric-acid			8									PM21	G06	Nickel chloride	2
PM01	G08	N-Acetyl-D-Mannosamine	carbon	C-Source, carbohydrate	4	2.5	1.6									PM01	G08	N-Acetyl-D-Mannosamine	carbon	C-Source, carbohydrate	4	2	2										PM21-D08-EDTA	CHEL-EDTA	chelators (2)		5									PM21	G07	Nickel chloride	1
PM01	G09	Mono-Methylsuccinate	carbon	C-Source, carboxylic acid	3.5	3	1.16667									PM01	G09	Mono-Methylsuccinate	carbon	C-Source, carboxylic acid	4	1.5	2.66667										PM21-D03-1-Hydroxypyridine-2-thione (pyrithione)	T-biofilm/CHEL-1-Hydroxypyridine-2-thione-(pyrithione)			6.5									PM21	G08	Nickel chloride	0.5
PM01	G10	Methylpyruvate	carbon	C-Source, ester	4	3	1.33333									PM01	G10	Methylpyruvate	carbon	C-Source, ester	4	1.5	2.66667										PM21-E03-Compound 48/80	T-cyclic-AMP-Compound-48/80	other stress agents (6)		5.5									PM21	G09	Trifluoperazine	7
PM01	G11	D-Malic acid	carbon	C-Source, carboxylic acid	2	2	1									PM01	G11	D-Malic acid	carbon	C-Source, carboxylic acid	1	1	1										PM21-E04-Compound 48/80	T-cyclic-AMP-Compound-48/80			9									PM21	G10	Trifluoperazine	0.5
PM01	G12	L-Malic acid	carbon	C-Source, carboxylic acid	5	3	1.66667									PM01	G12	L-Malic acid	carbon	C-Source, carboxylic acid	4	1	4										PM09-E10-5% Urea	OS-urea-5%-Urea			6									PM21	G11	Trifluoperazine	0.5
PM01	H01	Gly-Pro	carbon	C-Source, amino acid	3.5	2.5	1.4									PM01	H01	Gly-Pro	carbon	C-Source, amino acid	4	1.5	2.66667										PM10-H01-X-Caprylate	pH-caprylate-esterase-X-Caprylate			10									PM21	G12	Trifluoperazine	0.5
PM01	H02	p-Hydroxyphenyl Acetic acid	carbon	C-Source, carboxylic acid	3	2.5	1.2									PM01	H02	p-Hydroxyphenyl Acetic acid	carbon	C-Source, carboxylic acid	3	1	3										PM21-D10-Sodium Dichromate	oxidizing-agent-Sodium-Dichromate			6									PM21	H01	Diamide	7.5
PM01	H03	m-Hydroxyphenyl Acetic acid	carbon	C-Source, carboxylic acid	3.5	2	1.75									PM01	H03	m-Hydroxyphenyl Acetic acid	carbon	C-Source, carboxylic acid	2	1	2										PM21-C11-L-Aspartic acid b-hydroxamate	SYN-tRNA-L-Aspartic-acid-b-hydroxamate			5									PM21	H02	Diamide	7.5
PM01	H04	Tyramine	carbon	C-Source, amine	3.5	2.5	1.4									PM01	H04	Tyramine	carbon	C-Source, amine	2	1	2																							PM21	H03	Diamide	6.5
PM01	H05	D-Psicose	carbon	C-Source, carbohydrate	4	3	1.33333									PM01	H05	D-Psicose	carbon	C-Source, carbohydrate	4	1.5	2.66667																							PM21	H04	Diamide	0.5
PM01	H06	L-Lyxose	carbon	C-Source, carbohydrate	4	2.5	1.6									PM01	H06	L-Lyxose	carbon	C-Source, carbohydrate	5.5	4	1.375																							PM21	H05	Thiourea	5.5
PM01	H07	Glucuronamide	carbon	C-Source, amide	3	2	1.5									PM01	H07	Glucuronamide	carbon	C-Source, amide	0	0	1																							PM21	H06	Thiourea	4
PM01	H08	Pyruvic acid	carbon	C-Source, carboxylic acid	5	4.5	1.11111									PM01	H08	Pyruvic acid	carbon	C-Source, carboxylic acid	6.5	4	1.625																							PM21	H07	Thiourea	2
PM01	H09	L-Galactonic acid-g-Lactone	carbon	C-Source, carboxylic acid	3.5	2	1.75									PM01	H09	L-Galactonic acid-g-Lactone	carbon	C-Source, carboxylic acid	3	1	3																							PM21	H08	Thiourea	0.5
PM01	H10	D-Galacturonic acid	carbon	C-Source, carboxylic acid	3.5	2	1.75									PM01	H10	D-Galacturonic acid	carbon	C-Source, carboxylic acid	3	1	3																							PM21	H09	Zinc chloride	6.5
PM01	H11	Phenylethylamine	carbon	C-Source, amine	0.5	0.5	1									PM01	H11	Phenylethylamine	carbon	C-Source, amine	2	0.5	4																							PM21	H10	Zinc chloride	1.5
PM01	H12	2-Aminoethanol	carbon	C-Source, alcohol	3.5	2.5	1.4									PM01	H12	2-Aminoethanol	carbon	C-Source, alcohol	4	1	4																							PM21	H11	Zinc chloride	0.5
PM02	A01	Negative Control	carbon	C-Source, negative control	4	3.5	1.14286									PM02	A01	Negative Control	carbon	C-Source, negative control	3	1	3																							PM21	H12	Zinc chloride	0.5
PM02	A02	Chondroitin Sulfate C	carbon	C-Source, polymer	2.5	2	1.25									PM02	A02	Chondroitin Sulfate C	carbon	C-Source, polymer	2	1	2																							PM22	A01	L-Glutamic acid g-hydroxamate	7.5
PM02	A03	a-Cyclodextrin	carbon	C-Source, polymer	2.5	1	2.5									PM02	A03	a-Cyclodextrin	carbon	C-Source, polymer	2	1	2																							PM22	A02	L-Glutamic acid g-hydroxamate	5.5
PM02	A04	b-Cyclodextrin	carbon	C-Source, polymer	4	2.5	1.6									PM02	A04	b-Cyclodextrin	carbon	C-Source, polymer	4	1.5	2.66667																							PM22	A03	L-Glutamic acid g-hydroxamate	2.5
PM02	A05	g-Cyclodextrin	carbon	C-Source, polymer	2.5	2.5	1									PM02	A05	g-Cyclodextrin	carbon	C-Source, polymer	3	1	3																							PM22	A04	L-Glutamic acid g-hydroxamate	1
PM02	A06	Dextrin	carbon	C-Source, polymer	5	3.5	1.42857									PM02	A06	Dextrin	carbon	C-Source, polymer	4	4	1																							PM22	A05	Sodium metavanadate	7.5
PM02	A07	Gelatin	carbon	C-Source, polymer	3	2	1.5									PM02	A07	Gelatin	carbon	C-Source, polymer	3	1	3																							PM22	A06	Sodium metavanadate	7
PM02	A08	Glycogen	carbon	C-Source, polymer	4	3.5	1.14286									PM02	A08	Glycogen	carbon	C-Source, polymer	3	1	3																							PM22	A07	Sodium metavanadate	2.5
PM02	A09	Inulin	carbon	C-Source, polymer	4	2.5	1.6									PM02	A09	Inulin	carbon	C-Source, polymer	3	1	3																							PM22	A08	Sodium metavanadate	0.5
PM02	A10	Laminarin	carbon	C-Source, polymer	2.5	2	1.25									PM02	A10	Laminarin	carbon	C-Source, polymer	2	0.5	4																							PM22	A09	Caffeine	7.5
PM02	A11	Mannan	carbon	C-Source, polymer	1.5	1	1.5									PM02	A11	Mannan	carbon	C-Source, polymer	2	0	4																							PM22	A10	Caffeine	5
PM02	A12	Pectin	carbon	C-Source, polymer	2	0.5	4									PM02	A12	Pectin	carbon	C-Source, polymer	1	2	0.5																							PM22	A11	Caffeine	1
PM02	B01	N-Acetyl-D-Galactosamine	carbon	C-Source, carbohydrate	3.5	2	1.75									PM02	B01	N-Acetyl-D-Galactosamine	carbon	C-Source, carbohydrate	2	1	2																							PM22	A12	Caffeine	0.5
PM02	B02	N-Acetyl-Neuraminic acid	carbon	C-Source, carboxylic acid	3.5	2	1.75									PM02	B02	N-Acetyl-Neuraminic acid	carbon	C-Source, carboxylic acid	2	1	2																							PM22	B01	L-Arginine hydroxamate	8
PM02	B03	b-D-Allose	carbon	C-Source, carbohydrate	3	1	3									PM02	B03	b-D-Allose	carbon	C-Source, carbohydrate	0	0	1																							PM22	B02	L-Arginine hydroxamate	6.5
PM02	B04	Amygdalin	carbon	C-Source, carbohydrate	3.5	2	1.75									PM02	B04	Amygdalin	carbon	C-Source, carbohydrate	2	0.5	4																							PM22	B03	L-Arginine hydroxamate	2
PM02	B05	D-Arabinose	carbon	C-Source, carbohydrate	3.5	2	1.75									PM02	B05	D-Arabinose	carbon	C-Source, carbohydrate	3	1	3																							PM22	B04	L-Arginine hydroxamate	0.5
PM02	B06	D-Arabitol	carbon	C-Source, carbohydrate	2.5	2	1.25									PM02	B06	D-Arabitol	carbon	C-Source, carbohydrate	2	0	4																							PM22	B05	Glycine hydroxamate	8.5
PM02	B07	L-Arabitol	carbon	C-Source, carbohydrate	3.5	2	1.75									PM02	B07	L-Arabitol	carbon	C-Source, carbohydrate	2	0	4																							PM22	B06	Glycine hydroxamate	5.5
PM02	B08	Arbutin	carbon	C-Source, carbohydrate	3.5	3	1.16667									PM02	B08	Arbutin	carbon	C-Source, carbohydrate	2	0.5	4																							PM22	B07	Glycine hydroxamate	1
PM02	B09	2-Deoxy-D-Ribose	carbon	C-Source, carbohydrate	2.5	1.5	1.66667									PM02	B09	2-Deoxy-D-Ribose	carbon	C-Source, carbohydrate	2	1	2																							PM22	B08	Glycine hydroxamate	0.5
PM02	B10	i-Erythritol	carbon	C-Source, carbohydrate	3.5	3	1.16667									PM02	B10	i-Erythritol	carbon	C-Source, carbohydrate	2	0.5	4																							PM22	B09	Potassium iodide	7.5
PM02	B11	D-Fucose	carbon	C-Source, carbohydrate	1	0.5	2									PM02	B11	D-Fucose	carbon	C-Source, carbohydrate	0	0	1																							PM22	B10	Potassium iodide	4
PM02	B12	3-O-b-D-Galactopyranosyl-D-Arabinose	carbon	C-Source, carbohydrate	1	1	1									PM02	B12	3-O-b-D-Galactopyranosyl-D-Arabinose	carbon	C-Source, carbohydrate	0	0	1																							PM22	B11	Potassium iodide	1
PM02	C01	Gentiobiose	carbon	C-Source, carbohydrate	3.5	2	1.75									PM02	C01	Gentiobiose	carbon	C-Source, carbohydrate	2.5	1	2.5																							PM22	B12	Potassium iodide	0.5
PM02	C02	L-Glucose	carbon	C-Source, carbohydrate	3.5	2	1.75									PM02	C02	L-Glucose	carbon	C-Source, carbohydrate	2	1	2																							PM22	C01	3-Amino-1,2,4-triazole	7
PM02	C03	D-Lactitol	carbon	C-Source, carbohydrate	3.5	2	1.75									PM02	C03	D-Lactitol	carbon	C-Source, carbohydrate	2	0	4																							PM22	C02	3-Amino-1,2,4-triazole	4
PM02	C04	D-Melezitose	carbon	C-Source, carbohydrate	3.5	2	1.75									PM02	C04	D-Melezitose	carbon	C-Source, carbohydrate	2	0	4																							PM22	C03	3-Amino-1,2,4-triazole	0.5
PM02	C05	Maltitol	carbon	C-Source, carbohydrate	3.5	3	1.16667									PM02	C05	Maltitol	carbon	C-Source, carbohydrate	4	1	4																							PM22	C04	3-Amino-1,2,4-triazole	0.5
PM02	C06	a-Methyl-D-Glucoside	carbon	C-Source, carbohydrate	3.5	2	1.75									PM02	C06	a-Methyl-D-Glucoside	carbon	C-Source, carbohydrate	1.5	0.5	3																							PM22	C05	Miltefosine	8.5
PM02	C07	b-Methyl-D-Galactoside	carbon	C-Source, carbohydrate	3.5	2	1.75									PM02	C07	b-Methyl-D-Galactoside	carbon	C-Source, carbohydrate	2	0.5	4																							PM22	C06	Miltefosine	8
PM02	C08	3-Methylglucose	carbon	C-Source, carbohydrate	2	1	2									PM02	C08	3-Methylglucose	carbon	C-Source, carbohydrate	0	0	1																							PM22	C07	Miltefosine	8
PM02	C09	b-Methyl-D-Glucuronic acid	carbon	C-Source, carboxylic acid	3.5	2	1.75									PM02	C09	b-Methyl-D-Glucuronic acid	carbon	C-Source, carboxylic acid	2	0.5	4																							PM22	C08	Miltefosine	0.5
PM02	C10	a-Methyl-D-Mannoside	carbon	C-Source, carbohydrate	3.5	2.5	1.4									PM02	C10	a-Methyl-D-Mannoside	carbon	C-Source, carbohydrate	2	0.5	4																							PM22	C09	DL-Serine hydroxamate	7.5
PM02	C11	b-Methyl-D-Xyloside	carbon	C-Source, carbohydrate	3.5	2.5	1.4									PM02	C11	b-Methyl-D-Xyloside	carbon	C-Source, carbohydrate	2	1	2																							PM22	C10	DL-Serine hydroxamate	5
PM02	C12	Palatinose	carbon	C-Source, carbohydrate	4.5	3	1.5									PM02	C12	Palatinose	carbon	C-Source, carbohydrate	3.5	2	1.75																							PM22	C11	DL-Serine hydroxamate	0.5
PM02	D01	D-Raffinose	carbon	C-Source, carbohydrate	3.5	2.5	1.4									PM02	D01	D-Raffinose	carbon	C-Source, carbohydrate	1.5	1	1.5																							PM22	C12	DL-Serine hydroxamate	0.5
PM02	D02	Salicin	carbon	C-Source, carbohydrate	3.5	2.5	1.4									PM02	D02	Salicin	carbon	C-Source, carbohydrate	2	1	2																							PM22	D01	Polymyxin B	8
PM02	D03	Sedoheptulosan	carbon	C-Source, carbohydrate	3.5	2	1.75									PM02	D03	Sedoheptulosan	carbon	C-Source, carbohydrate	2	0.5	4																							PM22	D02	Polymyxin B	8
PM02	D04	L-Sorbose	carbon	C-Source, carbohydrate	2	1	2									PM02	D04	L-Sorbose	carbon	C-Source, carbohydrate	0	0	1																							PM22	D03	Polymyxin B	6.5
PM02	D05	Stachyose	carbon	C-Source, carbohydrate	3.5	2	1.75									PM02	D05	Stachyose	carbon	C-Source, carbohydrate	2	0	4																							PM22	D04	Polymyxin B	0.5
PM02	D06	D-Tagatose	carbon	C-Source, carbohydrate	2	2	1									PM02	D06	D-Tagatose	carbon	C-Source, carbohydrate	0	0	1																							PM22	D05	Urea hydrogen peroxide	8
PM02	D07	Turanose	carbon	C-Source, carbohydrate	5	3.5	1.42857									PM02	D07	Turanose	carbon	C-Source, carbohydrate	5.5	4	1.375																							PM22	D06	Urea hydrogen peroxide	7.5
PM02	D08	Xylitol	carbon	C-Source, carbohydrate	3.5	2.5	1.4									PM02	D08	Xylitol	carbon	C-Source, carbohydrate	3	0	6																							PM22	D07	Urea hydrogen peroxide	3.5
PM02	D09	N-Acetyl-D-Glucosaminitol	carbon	C-Source, carbohydrate	2	2.5	0.8									PM02	D09	N-Acetyl-D-Glucosaminitol	carbon	C-Source, carbohydrate	1	0.5	2																							PM22	D08	Urea hydrogen peroxide	0.5
PM02	D10	g-Amino-N-Butyric acid	carbon	C-Source, carboxylic acid	4	3.5	1.14286									PM02	D10	g-Amino-N-Butyric acid	carbon	C-Source, carboxylic acid	4	3	1.33333																							PM22	D09	Sodium Arsenate	7
PM02	D11	d-Amino Valeric acid	carbon	C-Source, carboxylic acid	4	3.5	1.14286									PM02	D11	d-Amino Valeric acid	carbon	C-Source, carboxylic acid	1	1	1																							PM22	D10	Sodium Arsenate	7
PM02	D12	Butyric acid	carbon	C-Source, carboxylic acid	3.5	2.5	1.4									PM02	D12	Butyric acid	carbon	C-Source, carboxylic acid	2	1	2																							PM22	D11	Sodium Arsenate	6.5
PM02	E01	Capric acid	carbon	C-Source, carboxylic acid	0	0	1									PM02	E01	Capric acid	carbon	C-Source, carboxylic acid	0	0	1																							PM22	D12	Sodium Arsenate	6
PM02	E02	Caproic acid	carbon	C-Source, carboxylic acid	2.5	1	2.5									PM02	E02	Caproic acid	carbon	C-Source, carboxylic acid	1	0	2																							PM22	E01	Ceftriaxone	6.5
PM02	E03	Citraconic acid	carbon	C-Source, carboxylic acid	2.5	1	2.5									PM02	E03	Citraconic acid	carbon	C-Source, carboxylic acid	1	0	2																							PM22	E02	Ceftriaxone	5.5
PM02	E04	Citramalic acid	carbon	C-Source, carboxylic acid	3.5	2	1.75									PM02	E04	Citramalic acid	carbon	C-Source, carboxylic acid	2	0	4																							PM22	E03	Ceftriaxone	3
PM02	E05	D-Glucosamine	carbon	C-Source, carbohydrate	5	4	1.25									PM02	E05	D-Glucosamine	carbon	C-Source, carbohydrate	6.5	6.5	1																							PM22	E04	Ceftriaxone	3
PM02	E06	2-Hydroxybenzoic acid	carbon	C-Source, carboxylic acid	3.5	2	1.75									PM02	E06	2-Hydroxybenzoic acid	carbon	C-Source, carboxylic acid	2	0	4																							PM22	E05	BAPTA	7
PM02	E07	4-Hydroxybenzoic acid	carbon	C-Source, carboxylic acid	3.5	2	1.75									PM02	E07	4-Hydroxybenzoic acid	carbon	C-Source, carboxylic acid	2	0	4																							PM22	E06	BAPTA	6
PM02	E08	b-Hydroxybutyric acid	carbon	C-Source, carboxylic acid	3.5	2.5	1.4									PM02	E08	b-Hydroxybutyric acid	carbon	C-Source, carboxylic acid	1	0	2																							PM22	E07	BAPTA	0.5
PM02	E09	g-Hydroxybutyric acid	carbon	C-Source, carboxylic acid	3.5	2.5	1.4									PM02	E09	g-Hydroxybutyric acid	carbon	C-Source, carboxylic acid	2	0	4																							PM22	E08	BAPTA	0.5
PM02	E10	a-Keto-Valeric acid	carbon	C-Source, carboxylic acid	3	2	1.5									PM02	E10	a-Keto-Valeric acid	carbon	C-Source, carboxylic acid	1	0	2																							PM22	E09	D-Serine	7
PM02	E11	Itaconic acid	carbon	C-Source, carboxylic acid	3.5	2	1.75									PM02	E11	Itaconic acid	carbon	C-Source, carboxylic acid	1.5	0	3																							PM22	E10	D-Serine	7
PM02	E12	5-Keto-D-Gluconic acid	carbon	C-Source, carboxylic acid	4	3	1.33333									PM02	E12	5-Keto-D-Gluconic acid	carbon	C-Source, carboxylic acid	4	2	2																							PM22	E11	D-Serine	6.5
PM02	F01	D-Lactic acid Methyl Ester	carbon	C-Source, ester	3.5	2.5	1.4									PM02	F01	D-Lactic acid Methyl Ester	carbon	C-Source, ester	3	1	3																							PM22	E12	D-Serine	3.5
PM02	F02	Malonic acid	carbon	C-Source, carboxylic acid	3.5	2	1.75									PM02	F02	Malonic acid	carbon	C-Source, carboxylic acid	2	0	4																							PM22	F01	Azaserine	7.5
PM02	F03	Melibionic acid	carbon	C-Source, carbohydrate	2.5	2	1.25									PM02	F03	Melibionic acid	carbon	C-Source, carbohydrate	4	2.5	1.6																							PM22	F02	Azaserine	7
PM02	F04	Oxalic acid	carbon	C-Source, carboxylic acid	3.5	2	1.75									PM02	F04	Oxalic acid	carbon	C-Source, carboxylic acid	1	0	2																							PM22	F03	Azaserine	4
PM02	F05	Oxalomalic acid	carbon	C-Source, carboxylic acid	4	3	1.33333									PM02	F05	Oxalomalic acid	carbon	C-Source, carboxylic acid	5	1.5	3.33333																							PM22	F04	Azaserine	0.5
PM02	F06	Quinic acid	carbon	C-Source, carboxylic acid	3	2	1.5									PM02	F06	Quinic acid	carbon	C-Source, carboxylic acid	2	0	4																							PM22	F05	Lithium chloride	6.5
PM02	F07	D-Ribono-1,4-Lactone	carbon	C-Source, carboxylic acid	3	2.5	1.2									PM02	F07	D-Ribono-1,4-Lactone	carbon	C-Source, carboxylic acid	2	0	4																							PM22	F06	Lithium chloride	3
PM02	F08	Sebacic acid	carbon	C-Source, carboxylic acid	3.5	2	1.75									PM02	F08	Sebacic acid	carbon	C-Source, carboxylic acid	2	0.5	4																							PM22	F07	Lithium chloride	0.5
PM02	F09	Sorbic acid	carbon	C-Source, carboxylic acid	2.5	1.5	1.66667									PM02	F09	Sorbic acid	carbon	C-Source, carboxylic acid	1.5	1	1.5																							PM22	F08	Lithium chloride	0.5
PM02	F10	Succinamic acid	carbon	C-Source, carboxylic acid	3.5	3.5	1									PM02	F10	Succinamic acid	carbon	C-Source, carboxylic acid	1	1	1																							PM22	F09	Boric acid	8
PM02	F11	D-Tartaric acid	carbon	C-Source, carboxylic acid	3	2	1.5									PM02	F11	D-Tartaric acid	carbon	C-Source, carboxylic acid	2	0	4																							PM22	F10	Boric acid	7.5
PM02	F12	L-Tartaric acid	carbon	C-Source, carboxylic acid	3.5	2	1.75									PM02	F12	L-Tartaric acid	carbon	C-Source, carboxylic acid	2	0.5	4																							PM22	F11	Boric acid	1
PM02	G01	Acetamide	carbon	C-Source, amide	3.5	2	1.75									PM02	G01	Acetamide	carbon	C-Source, amide	3	1	3																							PM22	F12	Boric acid	0.5
PM02	G02	L-Alaninamide	carbon	C-Source, amide	2.5	2.5	1									PM02	G02	L-Alaninamide	carbon	C-Source, amide	1.5	0.5	3																							PM22	G01	Benzamidine	7.5
PM02	G03	N-Acetyl-L-Glutamic acid	carbon	C-Source, amino acid	3.5	2.5	1.4									PM02	G03	N-Acetyl-L-Glutamic acid	carbon	C-Source, amino acid	2	1	2																							PM22	G02	Benzamidine	7
PM02	G04	L-Arginine	carbon	C-Source, amino acid	3.5	3	1.16667									PM02	G04	L-Arginine	carbon	C-Source, amino acid	2	2	1																							PM22	G03	Benzamidine	6
PM02	G05	Glycine	carbon	C-Source, amino acid	3.5	2.5	1.4									PM02	G05	Glycine	carbon	C-Source, amino acid	2	0.5	4																							PM22	G04	Benzamidine	4
PM02	G06	L-Histidine	carbon	C-Source, amino acid	2	2.5	0.8									PM02	G06	L-Histidine	carbon	C-Source, amino acid	1	0	2																							PM22	G05	Cycloheximide	8.5
PM02	G07	L-Homoserine	carbon	C-Source, amino acid	2	0.5	4									PM02	G07	L-Homoserine	carbon	C-Source, amino acid	0	0	1																							PM22	G06	Cycloheximide	8.5
PM02	G08	Hydroxy-L-Proline	carbon	C-Source, amino acid	3.5	2	1.75									PM02	G08	Hydroxy-L-Proline	carbon	C-Source, amino acid	2	0	4																							PM22	G07	Cycloheximide	8.5
PM02	G09	L-Isoleucine	carbon	C-Source, amino acid	2.5	2.5	1									PM02	G09	L-Isoleucine	carbon	C-Source, amino acid	1	0	2																							PM22	G08	Cycloheximide	7.5
PM02	G10	L-Leucine	carbon	C-Source, amino acid	2.5	2.5	1									PM02	G10	L-Leucine	carbon	C-Source, amino acid	1	0	2																							PM22	G09	Thallium (I) acetate	3
PM02	G11	L-Lysine	carbon	C-Source, amino acid	4	3	1.33333									PM02	G11	L-Lysine	carbon	C-Source, amino acid	2	1	2																							PM22	G10	Thallium (I) acetate	0.5
PM02	G12	L-Methionine	carbon	C-Source, amino acid	2.5	2	1.25									PM02	G12	L-Methionine	carbon	C-Source, amino acid	1	0	2																							PM22	G11	Thallium (I) acetate	0.5
PM02	H01	L-Ornithine	carbon	C-Source, amino acid	4	3	1.33333									PM02	H01	L-Ornithine	carbon	C-Source, amino acid	3	1	3																							PM22	G12	Thallium (I) acetate	0.5
PM02	H02	L-Phenylalanine	carbon	C-Source, amino acid	2.5	2.5	1									PM02	H02	L-Phenylalanine	carbon	C-Source, amino acid	1	0	2																							PM22	H01	Cephalotin	8
PM02	H03	L-Pyroglutamic acid	carbon	C-Source, amino acid	3.5	2	1.75									PM02	H03	L-Pyroglutamic acid	carbon	C-Source, amino acid	2	1	2																							PM22	H02	Cephalotin	7.5
PM02	H04	L-Valine	carbon	C-Source, amino acid	3.5	2.5	1.4									PM02	H04	L-Valine	carbon	C-Source, amino acid	1	0.5	2																							PM22	H03	Cephalotin	6.5
PM02	H05	D,L-Carnitine	carbon	C-Source, carboxylic acid	3	2	1.5									PM02	H05	D,L-Carnitine	carbon	C-Source, carboxylic acid	3	1	3																							PM22	H04	Cephalotin	4
PM02	H06	sec-Butylamine	carbon	C-Source, amine	0	0	1									PM02	H06	sec-Butylamine	carbon	C-Source, amine	0	0	1																							PM22	H05	Paromomycin	7
PM02	H07	D,L-Octopamine	carbon	C-Source, amine	3.5	2.5	1.4									PM02	H07	D,L-Octopamine	carbon	C-Source, amine	4	1	4																							PM22	H06	Paromomycin	6.5
PM02	H08	Putrescine	carbon	C-Source, amine	4	3.5	1.14286									PM02	H08	Putrescine	carbon	C-Source, amine	4	1.5	2.66667																							PM22	H07	Paromomycin	2
PM02	H09	Dihydroxyacetone	carbon	C-Source, alcohol	4	3	1.33333									PM02	H09	Dihydroxyacetone	carbon	C-Source, alcohol	4.5	4	1.125																							PM22	H08	Paromomycin	0.5
PM02	H10	2,3-Butanediol	carbon	C-Source, alcohol	4	3.5	1.14286									PM02	H10	2,3-Butanediol	carbon	C-Source, alcohol	3	1	3																							PM22	H09	Myclobutanil	1.5
PM02	H11	2,3-Butanedione	carbon	C-Source, alcohol	4	2.5	1.6									PM02	H11	2,3-Butanedione	carbon	C-Source, alcohol	2	1	2																							PM22	H10	Myclobutanil	0.5
PM02	H12	3-Hydroxy-2-buta	carbon	C-Source, alcohol	4	3.5	1.14286									PM02	H12	3-Hydroxy-2-buta	carbon	C-Source, alcohol	4	1	4																							PM22	H11	Myclobutanil	0.5
PM03	A01	Negative Control	nitrogen	N-Source, Negative control	4.5	4	1.125									PM03	A01	Negative Control	nitrogen	N-Source, Negative control	1.5	1	1.5																							PM22	H12	Myclobutanil	0.5
PM03	A02	Ammonia	nitrogen	N-Source, inorganic	8	6	1.33333									PM03	A02	Ammonia	nitrogen	N-Source, inorganic	9	6	1.5																							PM23	A01	Benzethonium Chloride	7.5
PM03	A03	Nitrite	nitrogen	N-Source, inorganic	4	3.5	1.14286									PM03	A03	Nitrite	nitrogen	N-Source, inorganic	1	1	1																							PM23	A02	Benzethonium Chloride	0.5
PM03	A04	Nitrate	nitrogen	N-Source, inorganic	4.5	3.5	1.28571									PM03	A04	Nitrate	nitrogen	N-Source, inorganic	1	1	1																							PM23	A03	Benzethonium Chloride	0.5
PM03	A05	Urea	nitrogen	N-Source, other	8	5	1.6									PM03	A05	Urea	nitrogen	N-Source, other	9	6	1.5																							PM23	A04	Benzethonium Chloride	0.5
PM03	A06	Biuret	nitrogen	N-Source, other	4.5	3.5	1.28571									PM03	A06	Biuret	nitrogen	N-Source, other	2	1	2																							PM23	A05	Chlorpromazine	8.5
PM03	A07	L-Alanine	nitrogen	N-Source, amino acid	8.5	5	1.7									PM03	A07	L-Alanine	nitrogen	N-Source, amino acid	8	6	1.33333																							PM23	A06	Chlorpromazine	7
PM03	A08	L-Arginine	nitrogen	N-Source, amino acid	8.5	7	1.21429									PM03	A08	L-Arginine	nitrogen	N-Source, amino acid	9	6	1.5																							PM23	A07	Chlorpromazine	0.5
PM03	A09	L-Asparagine	nitrogen	N-Source, amino acid	8	5.5	1.45455									PM03	A09	L-Asparagine	nitrogen	N-Source, amino acid	8.5	6	1.41667																							PM23	A08	Chlorpromazine	0.5
PM03	A10	L-Aspartic acid	nitrogen	N-Source, amino acid	8	6	1.33333									PM03	A10	L-Aspartic acid	nitrogen	N-Source, amino acid	9	6	1.5																							PM23	A09	Ammonium Sulfate	6.5
PM03	A11	L-Cysteine	nitrogen	N-Source, amino acid	4	4	1									PM03	A11	L-Cysteine	nitrogen	N-Source, amino acid	1.5	1	1.5																							PM23	A10	Ammonium Sulfate	6.5
PM03	A12	L-Glutamic acid	nitrogen	N-Source, amino acid	8.5	7	1.21429									PM03	A12	L-Glutamic acid	nitrogen	N-Source, amino acid	9	7	1.28571																							PM23	A11	Ammonium Sulfate	6.5
PM03	B01	L-Glutamine	nitrogen	N-Source, amino acid	9	6	1.5									PM03	B01	L-Glutamine	nitrogen	N-Source, amino acid	9	7	1.28571																							PM23	A12	Ammonium Sulfate	5.5
PM03	B02	Glycine	nitrogen	N-Source, amino acid	7	5	1.4									PM03	B02	Glycine	nitrogen	N-Source, amino acid	8	4.5	1.77778																							PM23	B01	Cadmium Chloride	7.5
PM03	B03	L-Histidine	nitrogen	N-Source, amino acid	6	5	1.2									PM03	B03	L-Histidine	nitrogen	N-Source, amino acid	5	3	1.66667																							PM23	B02	Cadmium Chloride	7.5
PM03	B04	L-Isoleucine	nitrogen	N-Source, amino acid	6.5	5	1.3									PM03	B04	L-Isoleucine	nitrogen	N-Source, amino acid	8	4	2																							PM23	B03	Cadmium Chloride	6.5
PM03	B05	L-Leucine	nitrogen	N-Source, amino acid	7.5	5	1.5									PM03	B05	L-Leucine	nitrogen	N-Source, amino acid	8	5	1.6																							PM23	B04	Cadmium Chloride	4
PM03	B06	L-Lysine	nitrogen	N-Source, amino acid	6	5	1.2									PM03	B06	L-Lysine	nitrogen	N-Source, amino acid	7	4	1.75																							PM23	B05	Dequalinium chloride	5
PM03	B07	L-Methionine	nitrogen	N-Source, amino acid	6	5	1.2									PM03	B07	L-Methionine	nitrogen	N-Source, amino acid	8	3	2.66667																							PM23	B06	Dequalinium chloride	2.5
PM03	B08	L-Phenylalanine	nitrogen	N-Source, amino acid	7	4.5	1.55556									PM03	B08	L-Phenylalanine	nitrogen	N-Source, amino acid	6.5	3	2.16667																							PM23	B07	Dequalinium chloride	0.5
PM03	B09	L-Proline	nitrogen	N-Source, amino acid	6.5	4.5	1.44444									PM03	B09	L-Proline	nitrogen	N-Source, amino acid	8	6.5	1.23077																							PM23	B08	Dequalinium chloride	0.5
PM03	B10	L-Serine	nitrogen	N-Source, amino acid	8.5	5.5	1.54545									PM03	B10	L-Serine	nitrogen	N-Source, amino acid	9	6	1.5																							PM23	B09	Doxycycline	6.5
PM03	B11	L-Threonine	nitrogen	N-Source, amino acid	5	4	1.25									PM03	B11	L-Threonine	nitrogen	N-Source, amino acid	4	1.5	2.66667																							PM23	B10	Doxycycline	6.5
PM03	B12	L-Tryptophan	nitrogen	N-Source, amino acid	6.5	5	1.3									PM03	B12	L-Tryptophan	nitrogen	N-Source, amino acid	5.5	2	2.75																							PM23	B11	Doxycycline	6.5
PM03	C01	L-Tyrosine	nitrogen	N-Source, amino acid	7	4.5	1.55556									PM03	C01	L-Tyrosine	nitrogen	N-Source, amino acid	5	2.5	2																							PM23	B12	Doxycycline	4
PM03	C02	L-Valine	nitrogen	N-Source, amino acid	7.5	5	1.5									PM03	C02	L-Valine	nitrogen	N-Source, amino acid	9	6	1.5																							PM23	C01	Glycine hydrochloride	6.5
PM03	C03	D-Alanine	nitrogen	N-Source, amino acid	5	4	1.25									PM03	C03	D-Alanine	nitrogen	N-Source, amino acid	3	3	1																							PM23	C02	Glycine hydrochloride	6.5
PM03	C04	D-Asparagine	nitrogen	N-Source, amino acid	4.5	5	0.9									PM03	C04	D-Asparagine	nitrogen	N-Source, amino acid	1	1	1																							PM23	C03	Glycine hydrochloride	5
PM03	C05	D-Aspartic acid	nitrogen	N-Source, amino acid	4.5	3.5	1.28571									PM03	C05	D-Aspartic acid	nitrogen	N-Source, amino acid	1	1	1																							PM23	C04	Glycine hydrochloride	3
PM03	C06	D-Glutamic acid	nitrogen	N-Source, amino acid	3.5	3.5	1									PM03	C06	D-Glutamic acid	nitrogen	N-Source, amino acid	2	2	1																							PM23	C05	Hydroxylamine	7.5
PM03	C07	D-Lysine	nitrogen	N-Source, amino acid	4.5	3.5	1.28571									PM03	C07	D-Lysine	nitrogen	N-Source, amino acid	0.5	1	0.5																							PM23	C06	Hydroxylamine	5.5
PM03	C08	D-Serine	nitrogen	N-Source, amino acid	3	2.5	1.2									PM03	C08	D-Serine	nitrogen	N-Source, amino acid	0	0	1																							PM23	C07	Hydroxylamine	3
PM03	C09	D-Valine	nitrogen	N-Source, amino acid	4.5	3.5	1.28571									PM03	C09	D-Valine	nitrogen	N-Source, amino acid	1.5	1	1.5																							PM23	C08	Hydroxylamine	0.5
PM03	C10	L-Citrulline	nitrogen	N-Source, amino acid	5	4	1.25									PM03	C10	L-Citrulline	nitrogen	N-Source, amino acid	4	2.5	1.6																							PM23	C09	Poly-L-lysine	7.5
PM03	C11	L-Homoserine	nitrogen	N-Source, amino acid	3.5	1.5	2.33333									PM03	C11	L-Homoserine	nitrogen	N-Source, amino acid	1	0	2																							PM23	C10	Poly-L-lysine	7
PM03	C12	L-Ornithine	nitrogen	N-Source, amino acid	7	5.5	1.27273									PM03	C12	L-Ornithine	nitrogen	N-Source, amino acid	6.5	6	1.08333																							PM23	C11	Poly-L-lysine	7
PM03	D01	N-Acetyl-L-Glutamic acid	nitrogen	N-Source, amino acid	4.5	3.5	1.28571									PM03	D01	N-Acetyl-L-Glutamic acid	nitrogen	N-Source, amino acid	2.5	1	2.5																							PM23	C12	Poly-L-lysine	6.5
PM03	D02	N-Phthaloyl-L-Glutamic acid	nitrogen	N-Source, amino acid	4.5	3.5	1.28571									PM03	D02	N-Phthaloyl-L-Glutamic acid	nitrogen	N-Source, amino acid	2	1.5	1.33333																							PM23	D01	Chromium (III) chloride	7.5
PM03	D03	L-Pyroglutamic acid	nitrogen	N-Source, amino acid	4.5	3.5	1.28571									PM03	D03	L-Pyroglutamic acid	nitrogen	N-Source, amino acid	1	1	1																							PM23	D02	Chromium (III) chloride	6.5
PM03	D04	Hydroxylamine	nitrogen	N-Source, other	2	1	2									PM03	D04	Hydroxylamine	nitrogen	N-Source, other	0	0	1																							PM23	D03	Chromium (III) chloride	3.5
PM03	D05	Methylamine	nitrogen	N-Source, other	5	3	1.66667									PM03	D05	Methylamine	nitrogen	N-Source, other	1	2	0.5																							PM23	D04	Chromium (III) chloride	3
PM03	D06	N-Amylamine	nitrogen	N-Source, other	6	5	1.2									PM03	D06	N-Amylamine	nitrogen	N-Source, other	5.5	4	1.375																							PM23	D05	Cobalt (II) chloride	4
PM03	D07	N-Butylamine	nitrogen	N-Source, other	6	5	1.2									PM03	D07	N-Butylamine	nitrogen	N-Source, other	4.5	4	1.125																							PM23	D06	Cobalt (II) chloride	2
PM03	D08	Ethylamine	nitrogen	N-Source, other	6.5	4	1.625									PM03	D08	Ethylamine	nitrogen	N-Source, other	5	5	1																							PM23	D07	Cobalt (II) chloride	0.5
PM03	D09	Ethanolamine	nitrogen	N-Source, other	6	4	1.5									PM03	D09	Ethanolamine	nitrogen	N-Source, other	1.5	3	0.5																							PM23	D08	Cobalt (II) chloride	0.5
PM03	D10	Ethylenediamine	nitrogen	N-Source, other	4.5	3.5	1.28571									PM03	D10	Ethylenediamine	nitrogen	N-Source, other	1	1	1																							PM23	D09	Cupric chloride	6.5
PM03	D11	Putrescine	nitrogen	N-Source, other	7	5	1.4									PM03	D11	Putrescine	nitrogen	N-Source, other	6	6	1																							PM23	D10	Cupric chloride	5.5
PM03	D12	Agmatine	nitrogen	N-Source, other	8	6	1.33333									PM03	D12	Agmatine	nitrogen	N-Source, other	8	6	1.33333																							PM23	D11	Cupric chloride	2.5
PM03	E01	Histamine	nitrogen	N-Source, other	5	4	1.25									PM03	E01	Histamine	nitrogen	N-Source, other	4	1.5	2.66667																							PM23	D12	Cupric chloride	1
PM03	E02	b-Phenylethylamine	nitrogen	N-Source, other	7	5.5	1.27273									PM03	E02	b-Phenylethylamine	nitrogen	N-Source, other	5	5	1																							PM23	E01	Sodium metaborate	6.5
PM03	E03	Tyramine	nitrogen	N-Source, other	6.5	4.5	1.44444									PM03	E03	Tyramine	nitrogen	N-Source, other	5	3	1.66667																							PM23	E02	Sodium metaborate	5.5
PM03	E04	Acetamide	nitrogen	N-Source, other	4.5	4	1.125									PM03	E04	Acetamide	nitrogen	N-Source, other	1.5	1.5	1																							PM23	E03	Sodium metaborate	0.5
PM03	E05	Formamide	nitrogen	N-Source, other	6	4	1.5									PM03	E05	Formamide	nitrogen	N-Source, other	3	4	0.75																							PM23	E04	Sodium metaborate	0.5
PM03	E06	Glucuronamide	nitrogen	N-Source, other	6	4	1.5									PM03	E06	Glucuronamide	nitrogen	N-Source, other	6	6	1																							PM23	E05	Sodium metaperiodate	6.5
PM03	E07	DL-Lactamide	nitrogen	N-Source, other	5	4	1.25									PM03	E07	DL-Lactamide	nitrogen	N-Source, other	4	4	1																							PM23	E06	Sodium metaperiodate	6
PM03	E08	D-Glucosamine	nitrogen	N-Source, other	4.5	3.5	1.28571									PM03	E08	D-Glucosamine	nitrogen	N-Source, other	2	1	2																							PM23	E07	Sodium metaperiodate	3
PM03	E09	D-Galactosamine	nitrogen	N-Source, other	4.5	3.5	1.28571									PM03	E09	D-Galactosamine	nitrogen	N-Source, other	1.5	1.5	1																							PM23	E08	Sodium metaperiodate	0.5
PM03	E10	D-Mannosamine	nitrogen	N-Source, other	5	4	1.25									PM03	E10	D-Mannosamine	nitrogen	N-Source, other	2	2	1																							PM23	E09	Sodium Arsenite	7.5
PM03	E11	N-Acetyl-D-Glucosamine	nitrogen	N-Source, other	8	5.5	1.45455									PM03	E11	N-Acetyl-D-Glucosamine	nitrogen	N-Source, other	8.5	8	1.0625																							PM23	E10	Sodium Arsenite	7.5
PM03	E12	N-Acetyl-D-Galactosamine	nitrogen	N-Source, other	4.5	3.5	1.28571									PM03	E12	N-Acetyl-D-Galactosamine	nitrogen	N-Source, other	1	1	1																							PM23	E11	Sodium Arsenite	7
PM03	F01	N-Acetyl-D-Mannosamine	nitrogen	N-Source, other	6	5	1.2									PM03	F01	N-Acetyl-D-Mannosamine	nitrogen	N-Source, other	4	4	1																							PM23	E12	Sodium Arsenite	6.5
PM03	F02	Adenine	nitrogen	N-Source, other	5	5.5	0.909091									PM03	F02	Adenine	nitrogen	N-Source, other	3.5	2.5	1.4																							PM23	F01	Sodium Azide	8.5
PM03	F03	Adenosine	nitrogen	N-Source, other	5	5	1									PM03	F03	Adenosine	nitrogen	N-Source, other	4	3	1.33333																							PM23	F02	Sodium Azide	7.5
PM03	F04	Cytidine	nitrogen	N-Source, other	4.5	4	1.125									PM03	F04	Cytidine	nitrogen	N-Source, other	1	1	1																							PM23	F03	Sodium Azide	5.5
PM03	F05	Cytosine	nitrogen	N-Source, other	5	4	1.25									PM03	F05	Cytosine	nitrogen	N-Source, other	5.5	1.5	3.66667																							PM23	F04	Sodium Azide	3
PM03	F06	Guanine	nitrogen	N-Source, other	2.5	1	2.5									PM03	F06	Guanine	nitrogen	N-Source, other	4	1	4																							PM23	F05	Sodium Caprylate	6.5
PM03	F07	Guanosine	nitrogen	N-Source, other	8.5	6	1.41667									PM03	F07	Guanosine	nitrogen	N-Source, other	8	6	1.33333																							PM23	F06	Sodium Caprylate	7.5
PM03	F08	Thymine	nitrogen	N-Source, other	4.5	4	1.125									PM03	F08	Thymine	nitrogen	N-Source, other	1.5	1	1.5																							PM23	F07	Sodium Caprylate	7.5
PM03	F09	Thymidine	nitrogen	N-Source, other	4.5	3	1.5									PM03	F09	Thymidine	nitrogen	N-Source, other	1	1	1																							PM23	F08	Sodium Caprylate	7.5
PM03	F10	Uracil	nitrogen	N-Source, other	4.5	5	0.9									PM03	F10	Uracil	nitrogen	N-Source, other	1	1	1																							PM23	F09	Sodium Cyanate	7.5
PM03	F11	Uridine	nitrogen	N-Source, other	4.5	4	1.125									PM03	F11	Uridine	nitrogen	N-Source, other	1	1	1																							PM23	F10	Sodium Cyanate	7
PM03	F12	Inosine	nitrogen	N-Source, other	5	3.5	1.42857									PM03	F12	Inosine	nitrogen	N-Source, other	2	1.5	1.33333																							PM23	F11	Sodium Cyanate	6.5
PM03	G01	Xanthine	nitrogen	N-Source, other	7.5	7	1.07143									PM03	G01	Xanthine	nitrogen	N-Source, other	8	6	1.33333																							PM23	F12	Sodium Cyanate	3
PM03	G02	Xanthosine	nitrogen	N-Source, other	5	4	1.25									PM03	G02	Xanthosine	nitrogen	N-Source, other	3	3	1																							PM23	G01	Sodium Nitrite	7.5
PM03	G03	Uric acid	nitrogen	N-Source, other	7.5	6	1.25									PM03	G03	Uric acid	nitrogen	N-Source, other	8.5	8	1.0625																							PM23	G02	Sodium Nitrite	6.5
PM03	G04	Alloxan	nitrogen	N-Source, other	4.5	3.5	1.28571									PM03	G04	Alloxan	nitrogen	N-Source, other	1	1	1																							PM23	G03	Sodium Nitrite	5.5
PM03	G05	Allantoin	nitrogen	N-Source, other	7	5	1.4									PM03	G05	Allantoin	nitrogen	N-Source, other	8	6	1.33333																							PM23	G04	Sodium Nitrite	5.5
PM03	G06	Parabanic acid	nitrogen	N-Source, other	4.5	5	0.9									PM03	G06	Parabanic acid	nitrogen	N-Source, other	1.5	2.5	0.6																							PM23	G05	Sodium orthovanadate	6.5
PM03	G07	DL-a-Amino-N-Butyric acid	nitrogen	N-Source, other	7.5	4	1.875									PM03	G07	DL-a-Amino-N-Butyric acid	nitrogen	N-Source, other	8	4	2																							PM23	G06	Sodium orthovanadate	4
PM03	G08	g-Amino-N-Butyric acid	nitrogen	N-Source, other	8	5	1.6									PM03	G08	g-Amino-N-Butyric acid	nitrogen	N-Source, other	7.5	6.5	1.15385																							PM23	G07	Sodium orthovanadate	3
PM03	G09	e-Amino-N-Caproic acid	nitrogen	N-Source, other	6	5.5	1.09091									PM03	G09	e-Amino-N-Caproic acid	nitrogen	N-Source, other	5	3	1.66667																							PM23	G08	Sodium orthovanadate	0.5
PM03	G10	DL-a-Amino-Caprylic acid	nitrogen	N-Source, other	6	3.5	1.71429									PM03	G10	DL-a-Amino-Caprylic acid	nitrogen	N-Source, other	4	4.5	0.888889																							PM23	G09	2-Deoxy-D-glucose	6.5
PM03	G11	d-Amino-N-Valeric acid	nitrogen	N-Source, other	7.5	5	1.5									PM03	G11	d-Amino-N-Valeric acid	nitrogen	N-Source, other	8	6	1.33333																							PM23	G10	2-Deoxy-D-glucose	8.5
PM03	G12	a-Amino-N-Valeric acid	nitrogen	N-Source, other	7	5	1.4									PM03	G12	a-Amino-N-Valeric acid	nitrogen	N-Source, other	8	5	1.6																							PM23	G11	2-Deoxy-D-glucose	7.5
PM03	H01	Ala-Asp	nitrogen	N-Source, peptide	5.5	5	1.1									PM03	H01	Ala-Asp	nitrogen	N-Source, peptide	8	4	2																							PM23	G12	2-Deoxy-D-glucose	7.5
PM03	H02	Ala-Gln	nitrogen	N-Source, peptide	8	6	1.33333									PM03	H02	Ala-Gln	nitrogen	N-Source, peptide	9	6	1.5																							PM23	H01	Sodium Selenate	6.5
PM03	H03	Ala-Glu	nitrogen	N-Source, peptide	5.5	5	1.1									PM03	H03	Ala-Glu	nitrogen	N-Source, peptide	8.5	4	2.125																							PM23	H02	Sodium Selenate	4.5
PM03	H04	Ala-Gly	nitrogen	N-Source, peptide	6	5	1.2									PM03	H04	Ala-Gly	nitrogen	N-Source, peptide	8.5	5	1.7																							PM23	H03	Sodium Selenate	2.5
PM03	H05	Ala-His	nitrogen	N-Source, peptide	7	5.5	1.27273									PM03	H05	Ala-His	nitrogen	N-Source, peptide	8	6.5	1.23077																							PM23	H04	Sodium Selenate	0.5
PM03	H06	Ala-Leu	nitrogen	N-Source, peptide	6.5	5	1.3									PM03	H06	Ala-Leu	nitrogen	N-Source, peptide	8.5	4.5	1.88889																							PM23	H05	Sodium Cyanide	6.5
PM03	H07	Ala-Thr	nitrogen	N-Source, peptide	5	5	1									PM03	H07	Ala-Thr	nitrogen	N-Source, peptide	8	3	2.66667																							PM23	H06	Sodium Cyanide	5
PM03	H08	Gly-Asn	nitrogen	N-Source, peptide	8.5	5	1.7									PM03	H08	Gly-Asn	nitrogen	N-Source, peptide	9	6.5	1.38462																							PM23	H07	Sodium Cyanide	0.5
PM03	H09	Gly-Gln	nitrogen	N-Source, peptide	8	6	1.33333									PM03	H09	Gly-Gln	nitrogen	N-Source, peptide	9	6.5	1.38462																							PM23	H08	Sodium Cyanide	0.5
PM03	H10	Gly-Glu	nitrogen	N-Source, peptide	5	5	1									PM03	H10	Gly-Glu	nitrogen	N-Source, peptide	3.5	3	1.16667																							PM23	H09	Sodium Thiosulfate	6.5
PM03	H11	Gly-Met	nitrogen	N-Source, peptide	7.5	5	1.5									PM03	H11	Gly-Met	nitrogen	N-Source, peptide	8	3.5	2.28571																							PM23	H10	Sodium Thiosulfate	6.5
PM03	H12	Met-Ala	nitrogen	N-Source, peptide	4.5	4	1.125									PM03	H12	Met-Ala	nitrogen	N-Source, peptide	4	2	2																							PM23	H11	Sodium Thiosulfate	6.5
PM04	A01	Negative Control	phosphate & sulphur	P-Source, Negative control	4.5	4.5	1									PM04	A01	Negative Control	phosphate & sulphur	P-Source, Negative control	8	7	1.14286																							PM23	H12	Sodium Thiosulfate	3.5
PM04	A02	Phosphate	phosphate & sulphur	P-Source, inorganic	4.5	4.5	1									PM04	A02	Phosphate	phosphate & sulphur	P-Source, inorganic	9	8.5	1.05882																							PM24	A01	Apramycin	7.5
PM04	A03	Pyrophosphate	phosphate & sulphur	P-Source, inorganic	5	4.5	1.11111									PM04	A03	Pyrophosphate	phosphate & sulphur	P-Source, inorganic	9	9	1																							PM24	A02	Apramycin	7.5
PM04	A04	Trimetaphosphate	phosphate & sulphur	P-Source, inorganic	3.5	3.5	1									PM04	A04	Trimetaphosphate	phosphate & sulphur	P-Source, inorganic	9	8	1.125																							PM24	A03	Apramycin	7
PM04	A05	Tripolyphosphate	phosphate & sulphur	P-Source, inorganic	4.5	4	1.125									PM04	A05	Tripolyphosphate	phosphate & sulphur	P-Source, inorganic	9	8	1.125																							PM24	A04	Apramycin	7
PM04	A06	Triethyl Phosphate	phosphate & sulphur	P-Source, organic	4.5	4.5	1									PM04	A06	Triethyl Phosphate	phosphate & sulphur	P-Source, organic	8.5	6.5	1.30769																							PM24	A05	9-Aminoacridine	6.5
PM04	A07	Hypophosphite	phosphate & sulphur	P-Source, inorganic	3.5	4	0.875									PM04	A07	Hypophosphite	phosphate & sulphur	P-Source, inorganic	8	7	1.14286																							PM24	A06	9-Aminoacridine	6.5
PM04	A08	Adenosine 2`-Monophosphate	phosphate & sulphur	P-Source, organic	4	3.5	1.14286									PM04	A08	Adenosine 2`-Monophosphate	phosphate & sulphur	P-Source, organic	9	8	1.125																							PM24	A07	9-Aminoacridine	6.5
PM04	A09	Adenosine 3`-Monophosphate	phosphate & sulphur	P-Source, organic	5	3	1.66667									PM04	A09	Adenosine 3`-Monophosphate	phosphate & sulphur	P-Source, organic	9	7	1.28571																							PM24	A08	9-Aminoacridine	6.5
PM04	A10	Adenosine 5`-Monophosphate	phosphate & sulphur	P-Source, organic	5.5	3	1.83333									PM04	A10	Adenosine 5`-Monophosphate	phosphate & sulphur	P-Source, organic	9	8	1.125																							PM24	A09	Zaragozic acid A	4
PM04	A11	Adenosine 2`,3`-Cyclic Monophosphate	phosphate & sulphur	P-Source, organic	5	3	1.66667									PM04	A11	Adenosine 2`,3`-Cyclic Monophosphate	phosphate & sulphur	P-Source, organic	9	7	1.28571																							PM24	A10	Zaragozic acid A	0.5
PM04	A12	Adenosine 3`,5`-Cyclic Monophosphate	phosphate & sulphur	P-Source, organic	4.5	3.5	1.28571									PM04	A12	Adenosine 3`,5`-Cyclic Monophosphate	phosphate & sulphur	P-Source, organic	8	7	1.14286																							PM24	A11	Zaragozic acid A	0.5
PM04	B01	Thiophosphate	phosphate & sulphur	P-Source, inorganic	3	2	1.5									PM04	B01	Thiophosphate	phosphate & sulphur	P-Source, inorganic	8.5	8	1.0625																							PM24	A12	Zaragozic acid A	0.5
PM04	B02	Dithiophosphate	phosphate & sulphur	P-Source, inorganic	2	1	2									PM04	B02	Dithiophosphate	phosphate & sulphur	P-Source, inorganic	4.5	5.5	0.818182																							PM24	B01	Blasticidin S	5
PM04	B03	DL-a-Glycerol Phosphate	phosphate & sulphur	P-Source, organic	4.5	4	1.125									PM04	B03	DL-a-Glycerol Phosphate	phosphate & sulphur	P-Source, organic	9	8	1.125																							PM24	B02	Blasticidin S	5
PM04	B04	b-Glycerol Phosphate	phosphate & sulphur	P-Source, organic	4.5	4	1.125									PM04	B04	b-Glycerol Phosphate	phosphate & sulphur	P-Source, organic	9	8	1.125																							PM24	B03	Blasticidin S	4
PM04	B05	Carbamyl Phosphate	phosphate & sulphur	P-Source, organic	4.5	5.5	0.818182									PM04	B05	Carbamyl Phosphate	phosphate & sulphur	P-Source, organic	9	8.5	1.05882																							PM24	B04	Blasticidin S	4
PM04	B06	D-2-Phospho-Glyceric acid	phosphate & sulphur	P-Source, organic	4.5	4	1.125									PM04	B06	D-2-Phospho-Glyceric acid	phosphate & sulphur	P-Source, organic	9	8	1.125																							PM24	B05	Thioridazine	7
PM04	B07	D-3-Phospho-Glyceric acid	phosphate & sulphur	P-Source, organic	5	4	1.25									PM04	B07	D-3-Phospho-Glyceric acid	phosphate & sulphur	P-Source, organic	9	8	1.125																							PM24	B06	Thioridazine	8
PM04	B08	Guanosine 2`-Monophosphate	phosphate & sulphur	P-Source, organic	5.5	4	1.375									PM04	B08	Guanosine 2`-Monophosphate	phosphate & sulphur	P-Source, organic	9	8	1.125																							PM24	B07	Thioridazine	3
PM04	B09	Guanosine 3`-Monophosphate	phosphate & sulphur	P-Source, organic	5	3	1.66667									PM04	B09	Guanosine 3`-Monophosphate	phosphate & sulphur	P-Source, organic	9	7	1.28571																							PM24	B08	Thioridazine	0.5
PM04	B10	Guanosine 5`-Monophosphate	phosphate & sulphur	P-Source, organic	5.5	4	1.375									PM04	B10	Guanosine 5`-Monophosphate	phosphate & sulphur	P-Source, organic	9	7	1.28571																							PM24	B09	Sodium Benzoate	7.5
PM04	B11	Guanosine 2`,3`-Cyclic Monophosphate	phosphate & sulphur	P-Source, organic	4.5	3.5	1.28571									PM04	B11	Guanosine 2`,3`-Cyclic Monophosphate	phosphate & sulphur	P-Source, organic	8.5	7	1.21429																							PM24	B10	Sodium Benzoate	7.5
PM04	B12	Guanosine 3`,5`-Cyclic Monophosphate	phosphate & sulphur	P-Source, organic	3.5	3	1.16667									PM04	B12	Guanosine 3`,5`-Cyclic Monophosphate	phosphate & sulphur	P-Source, organic	8	7	1.14286																							PM24	B11	Sodium Benzoate	6.5
PM04	C01	Phosphoenol Pyruvate	phosphate & sulphur	P-Source, organic	5	4.5	1.11111									PM04	C01	Phosphoenol Pyruvate	phosphate & sulphur	P-Source, organic	9	8	1.125																							PM24	B12	Sodium Benzoate	5
PM04	C02	Phospho-Glycolic acid	phosphate & sulphur	P-Source, organic	5	4	1.25									PM04	C02	Phospho-Glycolic acid	phosphate & sulphur	P-Source, organic	8.5	8	1.0625																							PM24	C01	Chlortetracycline	7.5
PM04	C03	D-Glucose-1-Phosphate	phosphate & sulphur	P-Source, organic	5	4	1.25									PM04	C03	D-Glucose-1-Phosphate	phosphate & sulphur	P-Source, organic	9	8	1.125																							PM24	C02	Chlortetracycline	6.5
PM04	C04	D-Glucose-6-Phosphate	phosphate & sulphur	P-Source, organic	5	4	1.25									PM04	C04	D-Glucose-6-Phosphate	phosphate & sulphur	P-Source, organic	9	8	1.125																							PM24	C03	Chlortetracycline	0.5
PM04	C05	2-Deoxy-D-Glucose 6-Phosphate	phosphate & sulphur	P-Source, organic	5	3	1.66667									PM04	C05	2-Deoxy-D-Glucose 6-Phosphate	phosphate & sulphur	P-Source, organic	9	8	1.125																							PM24	C04	Chlortetracycline	0.5
PM04	C06	D-Glucosamine-6-Phosphate	phosphate & sulphur	P-Source, organic	4.5	4	1.125									PM04	C06	D-Glucosamine-6-Phosphate	phosphate & sulphur	P-Source, organic	9	8	1.125																							PM24	C05	Sodium metasilicate	6.5
PM04	C07	6-Phospho-Gluconic acid	phosphate & sulphur	P-Source, organic	4.5	4	1.125									PM04	C07	6-Phospho-Gluconic acid	phosphate & sulphur	P-Source, organic	9	8	1.125																							PM24	C06	Sodium metasilicate	6.5
PM04	C08	Cytidine 2`-Monophosphate	phosphate & sulphur	P-Source, organic	5	4	1.25									PM04	C08	Cytidine 2`-Monophosphate	phosphate & sulphur	P-Source, organic	9	8	1.125																							PM24	C07	Sodium metasilicate	2
PM04	C09	Cytidine 3`-Monophosphate	phosphate & sulphur	P-Source, organic	4.5	4	1.125									PM04	C09	Cytidine 3`-Monophosphate	phosphate & sulphur	P-Source, organic	8.5	8	1.0625																							PM24	C08	Sodium metasilicate	0.5
PM04	C10	Cytidine 5`-Monophosphate	phosphate & sulphur	P-Source, organic	5	4	1.25									PM04	C10	Cytidine 5`-Monophosphate	phosphate & sulphur	P-Source, organic	9	8	1.125																							PM24	C09	Pentamidine Isethionate	1.5
PM04	C11	Cytidine 2`,3`-Cyclic Monophosphate	phosphate & sulphur	P-Source, organic	5	4.5	1.11111									PM04	C11	Cytidine 2`,3`-Cyclic Monophosphate	phosphate & sulphur	P-Source, organic	8.5	7	1.21429																							PM24	C10	Pentamidine Isethionate	1
PM04	C12	Cytidine 3`,5`-Cyclic Monophosphate	phosphate & sulphur	P-Source, organic	5	4	1.25									PM04	C12	Cytidine 3`,5`-Cyclic Monophosphate	phosphate & sulphur	P-Source, organic	8.5	7	1.21429																							PM24	C11	Pentamidine Isethionate	0.5
PM04	D01	D-Mannose-1-Phosphate	phosphate & sulphur	P-Source, organic	2.5	2	1.25									PM04	D01	D-Mannose-1-Phosphate	phosphate & sulphur	P-Source, organic	7	5	1.4																							PM24	C12	Pentamidine Isethionate	0.5
PM04	D02	D-Mannose-6-Phosphate	phosphate & sulphur	P-Source, organic	5	4	1.25									PM04	D02	D-Mannose-6-Phosphate	phosphate & sulphur	P-Source, organic	9	8	1.125																							PM24	D01	6-Azauracil	5.5
PM04	D03	Cysteamine-S-Phosphate	phosphate & sulphur	P-Source, organic	4.5	4	1.125									PM04	D03	Cysteamine-S-Phosphate	phosphate & sulphur	P-Source, organic	9	8	1.125																							PM24	D02	6-Azauracil	5.5
PM04	D04	Phospho-L-Arginine	phosphate & sulphur	P-Source, organic	5	4.5	1.11111									PM04	D04	Phospho-L-Arginine	phosphate & sulphur	P-Source, organic	9	8	1.125																							PM24	D03	6-Azauracil	2.5
PM04	D05	O-Phospho-D-Serine	phosphate & sulphur	P-Source, organic	5	4	1.25									PM04	D05	O-Phospho-D-Serine	phosphate & sulphur	P-Source, organic	9	8	1.125																							PM24	D04	6-Azauracil	0.5
PM04	D06	O-Phospho-L-Serine	phosphate & sulphur	P-Source, organic	5	4	1.25									PM04	D06	O-Phospho-L-Serine	phosphate & sulphur	P-Source, organic	9	8	1.125																							PM24	D05	Potassium Chromate	6.5
PM04	D07	O-Phospho-L-Threonine	phosphate & sulphur	P-Source, organic	5	4	1.25									PM04	D07	O-Phospho-L-Threonine	phosphate & sulphur	P-Source, organic	9	8	1.125																							PM24	D06	Potassium Chromate	4
PM04	D08	Uridine 2`-Monophosphate	phosphate & sulphur	P-Source, organic	5	4	1.25									PM04	D08	Uridine 2`-Monophosphate	phosphate & sulphur	P-Source, organic	9	8	1.125																							PM24	D07	Potassium Chromate	2
PM04	D09	Uridine 3`-Monophosphate	phosphate & sulphur	P-Source, organic	5	4	1.25									PM04	D09	Uridine 3`-Monophosphate	phosphate & sulphur	P-Source, organic	9	8	1.125																							PM24	D08	Potassium Chromate	0.5
PM04	D10	Uridine 5`-Monophosphate	phosphate & sulphur	P-Source, organic	5	3	1.66667									PM04	D10	Uridine 5`-Monophosphate	phosphate & sulphur	P-Source, organic	9	8	1.125																							PM24	D09	Thialysine	6.5
PM04	D11	Uridine 2`,3`-Cyclic Monophosphate	phosphate & sulphur	P-Source, organic	5	4	1.25									PM04	D11	Uridine 2`,3`-Cyclic Monophosphate	phosphate & sulphur	P-Source, organic	9	8	1.125																							PM24	D10	Thialysine	5
PM04	D12	Uridine 3`,5`-Cyclic Monophosphate	phosphate & sulphur	P-Source, organic	4.5	4	1.125									PM04	D12	Uridine 3`,5`-Cyclic Monophosphate	phosphate & sulphur	P-Source, organic	8.5	7	1.21429																							PM24	D11	Thialysine	3
PM04	E01	O-Phospho-D-Tyrosine	phosphate & sulphur	P-Source, organic	5	4	1.25									PM04	E01	O-Phospho-D-Tyrosine	phosphate & sulphur	P-Source, organic	9	8	1.125																							PM24	D12	Thialysine	2
PM04	E02	O-Phospho-L-Tyrosine	phosphate & sulphur	P-Source, organic	5	4	1.25									PM04	E02	O-Phospho-L-Tyrosine	phosphate & sulphur	P-Source, organic	9	8	1.125																							PM24	E01	a-Monothioglycerol	6.5
PM04	E03	Phosphocreatine	phosphate & sulphur	P-Source, organic	4	4	1									PM04	E03	Phosphocreatine	phosphate & sulphur	P-Source, organic	9	8	1.125																							PM24	E02	a-Monothioglycerol	4
PM04	E04	Phosphoryl Choline	phosphate & sulphur	P-Source, organic	4.5	4	1.125									PM04	E04	Phosphoryl Choline	phosphate & sulphur	P-Source, organic	9	8	1.125																							PM24	E03	a-Monothioglycerol	2
PM04	E05	O-Phosphoryl-Ethanolamine	phosphate & sulphur	P-Source, organic	5	4	1.25									PM04	E05	O-Phosphoryl-Ethanolamine	phosphate & sulphur	P-Source, organic	9	8	1.125																							PM24	E04	a-Monothioglycerol	0.5
PM04	E06	Phosphono Acetic acid	phosphate & sulphur	P-Source, organic	4.5	4.5	1									PM04	E06	Phosphono Acetic acid	phosphate & sulphur	P-Source, organic	8.5	7	1.21429																							PM24	E05	EGTA	6.5
PM04	E07	2-Aminoethyl Phosphonic acid	phosphate & sulphur	P-Source, organic	4	4	1									PM04	E07	2-Aminoethyl Phosphonic acid	phosphate & sulphur	P-Source, organic	8.5	7	1.21429																							PM24	E06	EGTA	6.5
PM04	E08	Methylene Diphosphonic acid	phosphate & sulphur	P-Source, organic	4	4.5	0.888889									PM04	E08	Methylene Diphosphonic acid	phosphate & sulphur	P-Source, organic	8.5	7	1.21429																							PM24	E07	EGTA	6.5
PM04	E09	Thymidine 3`-Monophosphate	phosphate & sulphur	P-Source, organic	4.5	4	1.125									PM04	E09	Thymidine 3`-Monophosphate	phosphate & sulphur	P-Source, organic	9	8	1.125																							PM24	E08	EGTA	4.5
PM04	E10	Thymidine 5`-Monophosphate	phosphate & sulphur	P-Source, organic	5	4	1.25									PM04	E10	Thymidine 5`-Monophosphate	phosphate & sulphur	P-Source, organic	9	8	1.125																							PM24	E09	Sodium pyrophosphate	7.5
PM04	E11	Inositol Hexaphosphate	phosphate & sulphur	P-Source, organic	4.5	5	0.9									PM04	E11	Inositol Hexaphosphate	phosphate & sulphur	P-Source, organic	9	6	1.5																							PM24	E10	Sodium pyrophosphate	6.5
PM04	E12	Thymidine 3`,5`-Cyclic Monophosphate	phosphate & sulphur	P-Source, organic	5	3.5	1.42857									PM04	E12	Thymidine 3`,5`-Cyclic Monophosphate	phosphate & sulphur	P-Source, organic	8	7	1.14286																							PM24	E11	Sodium pyrophosphate	4
PM04	F01	Negative Control	phosphate & sulphur	S-Source, Negative control	5	3	1.66667									PM04	F01	Negative Control	phosphate & sulphur	S-Source, Negative control	6	6	1																							PM24	E12	Sodium pyrophosphate	1.5
PM04	F02	Sulfate	phosphate & sulphur	S-Source, inorganic	4.5	4	1.125									PM04	F02	Sulfate	phosphate & sulphur	S-Source, inorganic	9	8	1.125																							PM24	F01	Propiconazole	7
PM04	F03	Thiosulfate	phosphate & sulphur	S-Source, inorganic	3	3.5	0.857143									PM04	F03	Thiosulfate	phosphate & sulphur	S-Source, inorganic	8	8	1																							PM24	F02	Propiconazole	7
PM04	F04	Tetrathionate	phosphate & sulphur	S-Source, inorganic	5	3	1.66667									PM04	F04	Tetrathionate	phosphate & sulphur	S-Source, inorganic	9	8	1.125																							PM24	F03	Propiconazole	6.5
PM04	F05	Thiophosphate	phosphate & sulphur	S-Source, inorganic	4	3	1.33333									PM04	F05	Thiophosphate	phosphate & sulphur	S-Source, inorganic	8	6.5	1.23077																							PM24	F04	Propiconazole	0.5
PM04	F06	Dithiophosphate	phosphate & sulphur	S-Source, inorganic	4.5	3	1.5									PM04	F06	Dithiophosphate	phosphate & sulphur	S-Source, inorganic	8	6.5	1.23077																							PM24	F05	Methyl viologen	1
PM04	F07	L-Cysteine	phosphate & sulphur	S-Source, organic	5	4	1.25									PM04	F07	L-Cysteine	phosphate & sulphur	S-Source, organic	9	8	1.125																							PM24	F06	Methyl viologen	0.5
PM04	F08	D-Cysteine	phosphate & sulphur	S-Source, organic	5	4	1.25									PM04	F08	D-Cysteine	phosphate & sulphur	S-Source, organic	7	6	1.16667																							PM24	F07	Methyl viologen	0.5
PM04	F09	Cys-Gly	phosphate & sulphur	S-Source, organic	5	4	1.25									PM04	F09	Cys-Gly	phosphate & sulphur	S-Source, organic	8.5	6	1.41667																							PM24	F08	Methyl viologen	0.5
PM04	F10	L-Cysteic acid	phosphate & sulphur	S-Source, organic	5	3	1.66667									PM04	F10	L-Cysteic acid	phosphate & sulphur	S-Source, organic	8	6	1.33333																							PM24	F09	Sodium Fluoride	7.5
PM04	F11	Cysteamine	phosphate & sulphur	S-Source, organic	5	3	1.66667									PM04	F11	Cysteamine	phosphate & sulphur	S-Source, organic	6	6	1																							PM24	F10	Sodium Fluoride	6.5
PM04	F12	L-Cysteine Sulfinic acid	phosphate & sulphur	S-Source, organic	5.5	4	1.375									PM04	F12	L-Cysteine Sulfinic acid	phosphate & sulphur	S-Source, organic	8	6	1.33333																							PM24	F11	Sodium Fluoride	7
PM04	G01	N-Acetyl-L-Cysteine	phosphate & sulphur	S-Source, organic	5.5	4.5	1.22222									PM04	G01	N-Acetyl-L-Cysteine	phosphate & sulphur	S-Source, organic	8	7	1.14286																							PM24	F12	Sodium Fluoride	6.5
PM04	G02	S-Methyl-L-Cysteine	phosphate & sulphur	S-Source, organic	4.5	4	1.125									PM04	G02	S-Methyl-L-Cysteine	phosphate & sulphur	S-Source, organic	8	8	1																							PM24	G01	Cisplatin	7.5
PM04	G03	Cystathionine	phosphate & sulphur	S-Source, organic	4.5	3	1.5									PM04	G03	Cystathionine	phosphate & sulphur	S-Source, organic	8.5	7	1.21429																							PM24	G02	Cisplatin	6.5
PM04	G04	Lanthionine	phosphate & sulphur	S-Source, organic	5	3	1.66667									PM04	G04	Lanthionine	phosphate & sulphur	S-Source, organic	8.5	7	1.21429																							PM24	G03	Cisplatin	4
PM04	G05	Glutathione	phosphate & sulphur	S-Source, organic	5	3	1.66667									PM04	G05	Glutathione	phosphate & sulphur	S-Source, organic	8	6	1.33333																							PM24	G04	Cisplatin	0.5
PM04	G06	DL-Ethionine	phosphate & sulphur	S-Source, organic	4.5	4	1.125									PM04	G06	DL-Ethionine	phosphate & sulphur	S-Source, organic	6	5	1.2																							PM24	G05	Aluminum sulfate	6.5
PM04	G07	L-Methionine	phosphate & sulphur	S-Source, organic	5	3	1.66667									PM04	G07	L-Methionine	phosphate & sulphur	S-Source, organic	9	8	1.125																							PM24	G06	Aluminum sulfate	5.5
PM04	G08	D-Methionine	phosphate & sulphur	S-Source, organic	5	3	1.66667									PM04	G08	D-Methionine	phosphate & sulphur	S-Source, organic	8	6	1.33333																							PM24	G07	Aluminum sulfate	6.5
PM04	G09	Gly-Met	phosphate & sulphur	S-Source, organic	5	4	1.25									PM04	G09	Gly-Met	phosphate & sulphur	S-Source, organic	9	8	1.125																							PM24	G08	Aluminum sulfate	6.5
PM04	G10	N-Acetyl-D,L-Methionine	phosphate & sulphur	S-Source, organic	5	3	1.66667									PM04	G10	N-Acetyl-D,L-Methionine	phosphate & sulphur	S-Source, organic	9	8	1.125																							PM24	G09	Berberine Chloride	0.5
PM04	G11	L-Methionine Sulfoxide	phosphate & sulphur	S-Source, organic	5.5	3	1.83333									PM04	G11	L-Methionine Sulfoxide	phosphate & sulphur	S-Source, organic	9	8	1.125																							PM24	G10	Berberine Chloride	0.5
PM04	G12	L-Methionine Sulfone	phosphate & sulphur	S-Source, organic	5.5	3.5	1.57143									PM04	G12	L-Methionine Sulfone	phosphate & sulphur	S-Source, organic	8	6.5	1.23077																							PM24	G11	Berberine Chloride	0.5
PM04	H01	L-Djenkolic acid	phosphate & sulphur	S-Source, organic	5	4	1.25									PM04	H01	L-Djenkolic acid	phosphate & sulphur	S-Source, organic	6.5	6	1.08333																							PM24	G12	Berberine Chloride	0.5
PM04	H02	Thiourea	phosphate & sulphur	S-Source, organic	4	3.5	1.14286									PM04	H02	Thiourea	phosphate & sulphur	S-Source, organic	5	5	1																							PM24	H01	Isoniazid	3.5
PM04	H03	1-Thio-b-D-Glucose	phosphate & sulphur	S-Source, organic	4.5	4	1.125									PM04	H03	1-Thio-b-D-Glucose	phosphate & sulphur	S-Source, organic	8	6	1.33333																							PM24	H02	Isoniazid	0.5
PM04	H04	DL-Lipoamide	phosphate & sulphur	S-Source, organic	5	4	1.25									PM04	H04	DL-Lipoamide	phosphate & sulphur	S-Source, organic	6	6.5	0.923077																							PM24	H03	Isoniazid	0.5
PM04	H05	Taurocholic acid	phosphate & sulphur	S-Source, organic	5	4.5	1.11111									PM04	H05	Taurocholic acid	phosphate & sulphur	S-Source, organic	8	6	1.33333																							PM24	H04	Isoniazid	0.5
PM04	H06	Taurine	phosphate & sulphur	S-Source, organic	5.5	4	1.375									PM04	H06	Taurine	phosphate & sulphur	S-Source, organic	8	6	1.33333																							PM24	H05	Amphotericin B	8
PM04	H07	Hypotaurine	phosphate & sulphur	S-Source, organic	5.5	3	1.83333									PM04	H07	Hypotaurine	phosphate & sulphur	S-Source, organic	6.5	6	1.08333																							PM24	H06	Amphotericin B	3.5
PM04	H08	p-Aminobenzene Sulfonic acid	phosphate & sulphur	S-Source, organic	5	3	1.66667									PM04	H08	p-Aminobenzene Sulfonic acid	phosphate & sulphur	S-Source, organic	5.5	6	0.916667																							PM24	H07	Amphotericin B	0.5
PM04	H09	Butane Sulfonic acid	phosphate & sulphur	S-Source, organic	5.5	3	1.83333									PM04	H09	Butane Sulfonic acid	phosphate & sulphur	S-Source, organic	8	6	1.33333																							PM24	H08	Amphotericin B	0.5
PM04	H10	2-Hydroxyethane Sulfonic acid	phosphate & sulphur	S-Source, organic	5.5	3	1.83333									PM04	H10	2-Hydroxyethane Sulfonic acid	phosphate & sulphur	S-Source, organic	8	6	1.33333																							PM24	H09	Miconazole Nitrate	0.5
PM04	H11	Methane Sulfonic acid	phosphate & sulphur	S-Source, organic	5.5	4	1.375									PM04	H11	Methane Sulfonic acid	phosphate & sulphur	S-Source, organic	8	6	1.33333																							PM24	H10	Miconazole Nitrate	0.5
PM04	H12	Tetramethylene Sulfone	phosphate & sulphur	S-Source, organic	5	3	1.66667									PM04	H12	Tetramethylene Sulfone	phosphate & sulphur	S-Source, organic	7	6	1.16667																							PM24	H11	Miconazole Nitrate	0.5
PM05	A01	Negative Control	nutrient stimulation	Nutritional supplement, Negative control	5.5	3	1.83333									PM05	A01	Negative Control	nutrient stimulation	Nutritional supplement, Negative control	5	4	1.25																							PM24	H12	Miconazole Nitrate	0.5
PM05	A02	Positive Control	nutrient stimulation	Nutritional supplement, Positive control	9	7	1.28571									PM05	A02	Positive Control	nutrient stimulation	Nutritional supplement, Positive control	8.5	8	1.0625																							PM25	A01	Hydroxyurea	5
PM05	A03	L-Alanine	nutrient stimulation	Nutritional supplement	5.5	3	1.83333									PM05	A03	L-Alanine	nutrient stimulation	Nutritional supplement	5	3.5	1.42857																							PM25	A02	Hydroxyurea	1.5
PM05	A04	L-Arginine	nutrient stimulation	Nutritional supplement	5	4	1.25									PM05	A04	L-Arginine	nutrient stimulation	Nutritional supplement	5	3.5	1.42857																							PM25	A03	Hydroxyurea	0.5
PM05	A05	L-Asparagine	nutrient stimulation	Nutritional supplement	5	3	1.66667									PM05	A05	L-Asparagine	nutrient stimulation	Nutritional supplement	5	3.5	1.42857																							PM25	A04	Hydroxyurea	0.5
PM05	A06	L-Aspartic acid	nutrient stimulation	Nutritional supplement	5.5	3	1.83333									PM05	A06	L-Aspartic acid	nutrient stimulation	Nutritional supplement	5	3.5	1.42857																							PM25	A05	Tobramycin	8
PM05	A07	L-Cysteine	nutrient stimulation	Nutritional supplement	4	3.5	1.14286									PM05	A07	L-Cysteine	nutrient stimulation	Nutritional supplement	5	4	1.25																							PM25	A06	Tobramycin	7.5
PM05	A08	L-Glutamic acid	nutrient stimulation	Nutritional supplement	5	4	1.25									PM05	A08	L-Glutamic acid	nutrient stimulation	Nutritional supplement	5	3.5	1.42857																							PM25	A07	Tobramycin	3.5
PM05	A09	Adenosine 3`,5`-Cyclic Monophosphate	nutrient stimulation	Nutritional supplement	5.5	3	1.83333									PM05	A09	Adenosine 3`,5`-Cyclic Monophosphate	nutrient stimulation	Nutritional supplement	5	3.5	1.42857																							PM25	A08	Tobramycin	0.5
PM05	A10	Adenine	nutrient stimulation	Nutritional supplement	5.5	3	1.83333									PM05	A10	Adenine	nutrient stimulation	Nutritional supplement	5	4	1.25																							PM25	A09	Niaproof	7
PM05	A11	Adenosine	nutrient stimulation	Nutritional supplement	5.5	3	1.83333									PM05	A11	Adenosine	nutrient stimulation	Nutritional supplement	5	3.5	1.42857																							PM25	A10	Niaproof	7
PM05	A12	2`-Deoxyadenosine	nutrient stimulation	Nutritional supplement	5	2.5	2									PM05	A12	2`-Deoxyadenosine	nutrient stimulation	Nutritional supplement	5	4	1.25																							PM25	A11	Niaproof	4
PM05	B01	L-Glutamine	nutrient stimulation	Nutritional supplement	4	4	1									PM05	B01	L-Glutamine	nutrient stimulation	Nutritional supplement	5	4	1.25																							PM25	A12	Niaproof	1
PM05	B02	Glycine	nutrient stimulation	Nutritional supplement	5	3.5	1.42857									PM05	B02	Glycine	nutrient stimulation	Nutritional supplement	5	3.5	1.42857																							PM25	B01	Chloroalanine hydrochloride	7.5
PM05	B03	L-Histidine	nutrient stimulation	Nutritional supplement	5	3	1.66667									PM05	B03	L-Histidine	nutrient stimulation	Nutritional supplement	5	4	1.25																							PM25	B02	Chloroalanine hydrochloride	7.5
PM05	B04	L-Isoleucine	nutrient stimulation	Nutritional supplement	5.5	4	1.375									PM05	B04	L-Isoleucine	nutrient stimulation	Nutritional supplement	5	3.5	1.42857																							PM25	B03	Chloroalanine hydrochloride	6.5
PM05	B05	L-Leucine	nutrient stimulation	Nutritional supplement	5	3.5	1.42857									PM05	B05	L-Leucine	nutrient stimulation	Nutritional supplement	5	3.5	1.42857																							PM25	B04	Chloroalanine hydrochloride	6.5
PM05	B06	L-Lysine	nutrient stimulation	Nutritional supplement	5	3.5	1.42857									PM05	B06	L-Lysine	nutrient stimulation	Nutritional supplement	5	3.5	1.42857																							PM25	B05	Tetrazolium violet	8
PM05	B07	L-Methionine	nutrient stimulation	Nutritional supplement	5.5	2.5	2.2									PM05	B07	L-Methionine	nutrient stimulation	Nutritional supplement	4.5	4	1.125																							PM25	B06	Tetrazolium violet	7
PM05	B08	L-Phenylalanine	nutrient stimulation	Nutritional supplement	5	3	1.66667									PM05	B08	L-Phenylalanine	nutrient stimulation	Nutritional supplement	5	3.5	1.42857																							PM25	B07	Tetrazolium violet	1
PM05	B09	Guanosine 3`,5`-Cyclic Monophosphate	nutrient stimulation	Nutritional supplement	5.5	4	1.375									PM05	B09	Guanosine 3`,5`-Cyclic Monophosphate	nutrient stimulation	Nutritional supplement	5	3.5	1.42857																							PM25	B08	Tetrazolium violet	0.5
PM05	B10	Guanine	nutrient stimulation	Nutritional supplement	5.5	3	1.83333									PM05	B10	Guanine	nutrient stimulation	Nutritional supplement	5	3.5	1.42857																							PM25	B09	Kanamycin	8
PM05	B11	Guanosine	nutrient stimulation	Nutritional supplement	5	3.5	1.42857									PM05	B11	Guanosine	nutrient stimulation	Nutritional supplement	5	4	1.25																							PM25	B10	Kanamycin	7
PM05	B12	2`-Deoxyguanosine	nutrient stimulation	Nutritional supplement	5.5	3.5	1.57143									PM05	B12	2`-Deoxyguanosine	nutrient stimulation	Nutritional supplement	5	3.5	1.42857																							PM25	B11	Kanamycin	5.5
PM05	C01	L-Proline	nutrient stimulation	Nutritional supplement	5.5	3	1.83333									PM05	C01	L-Proline	nutrient stimulation	Nutritional supplement	5	4	1.25																							PM25	B12	Kanamycin	1
PM05	C02	L-Serine	nutrient stimulation	Nutritional supplement	5	3	1.66667									PM05	C02	L-Serine	nutrient stimulation	Nutritional supplement	5	3.5	1.42857																							PM25	C01	4-Aminopyridine	8.5
PM05	C03	L-Threonine	nutrient stimulation	Nutritional supplement	5	3.5	1.42857									PM05	C03	L-Threonine	nutrient stimulation	Nutritional supplement	4.5	4	1.125																							PM25	C02	4-Aminopyridine	6.5
PM05	C04	L-Tryptophan	nutrient stimulation	Nutritional supplement	5	3.5	1.42857									PM05	C04	L-Tryptophan	nutrient stimulation	Nutritional supplement	5	4	1.25																							PM25	C03	4-Aminopyridine	6.5
PM05	C05	L-Tyrosine	nutrient stimulation	Nutritional supplement	5.5	3.5	1.57143									PM05	C05	L-Tyrosine	nutrient stimulation	Nutritional supplement	5	3.5	1.42857																							PM25	C04	4-Aminopyridine	5.5
PM05	C06	L-Valine	nutrient stimulation	Nutritional supplement	5	4	1.25									PM05	C06	L-Valine	nutrient stimulation	Nutritional supplement	5	3.5	1.42857																							PM25	C05	Amitriptyline	7
PM05	C07	L-Isoleucine + L-Valine	nutrient stimulation	Nutritional supplement	5.5	4	1.375									PM05	C07	L-Isoleucine + L-Valine	nutrient stimulation	Nutritional supplement	5	3.5	1.42857																							PM25	C06	Amitriptyline	4
PM05	C08	Hydroxy-L-Proline	nutrient stimulation	Nutritional supplement	5	3.5	1.42857									PM05	C08	Hydroxy-L-Proline	nutrient stimulation	Nutritional supplement	5	3.5	1.42857																							PM25	C07	Amitriptyline	0.5
PM05	C09	(5) 4-Amino-Imidazole-4(5)-Carboxamide	nutrient stimulation	Nutritional supplement	5	4	1.25									PM05	C09	(5) 4-Amino-Imidazole-4(5)-Carboxamide	nutrient stimulation	Nutritional supplement	4.5	4	1.125																							PM25	C08	Amitriptyline	0.5
PM05	C10	Hypoxanthine	nutrient stimulation	Nutritional supplement	5.5	3.5	1.57143									PM05	C10	Hypoxanthine	nutrient stimulation	Nutritional supplement	6.5	3.5	1.85714																							PM25	C09	Citric acid Trisodium Salt	8
PM05	C11	Inosine	nutrient stimulation	Nutritional supplement	5	3	1.66667									PM05	C11	Inosine	nutrient stimulation	Nutritional supplement	5	4	1.25																							PM25	C10	Citric acid Trisodium Salt	7.5
PM05	C12	2`-Deoxyinosine	nutrient stimulation	Nutritional supplement	5	3	1.66667									PM05	C12	2`-Deoxyinosine	nutrient stimulation	Nutritional supplement	5	4	1.25																							PM25	C11	Citric acid Trisodium Salt	9
PM05	D01	L-Ornithine	nutrient stimulation	Nutritional supplement	5	3	1.66667									PM05	D01	L-Ornithine	nutrient stimulation	Nutritional supplement	5	4	1.25																							PM25	C12	Citric acid Trisodium Salt	7
PM05	D02	L-Citrulline	nutrient stimulation	Nutritional supplement	5	4	1.25									PM05	D02	L-Citrulline	nutrient stimulation	Nutritional supplement	5	3.5	1.42857																							PM25	D01	Mechlorethamine hydrochloride	7.5
PM05	D03	Chorismic acid	nutrient stimulation	Nutritional supplement	5	4	1.25									PM05	D03	Chorismic acid	nutrient stimulation	Nutritional supplement	5	2.5	2																							PM25	D02	Mechlorethamine hydrochloride	7
PM05	D04	(-)Shikimic acid	nutrient stimulation	Nutritional supplement	5.5	3.5	1.57143									PM05	D04	(-)Shikimic acid	nutrient stimulation	Nutritional supplement	4.5	3.5	1.28571																							PM25	D03	Mechlorethamine hydrochloride	0.5
PM05	D05	L-Homoserine Lactone	nutrient stimulation	Nutritional supplement	5.5	4	1.375									PM05	D05	L-Homoserine Lactone	nutrient stimulation	Nutritional supplement	5	3.5	1.42857																							PM25	D04	Mechlorethamine hydrochloride	0.5
PM05	D06	D-Alanine	nutrient stimulation	Nutritional supplement	5.5	4	1.375									PM05	D06	D-Alanine	nutrient stimulation	Nutritional supplement	4.5	4	1.125																							PM25	D05	Hygromycin B	7
PM05	D07	D-Aspartic acid	nutrient stimulation	Nutritional supplement	5.5	3.5	1.57143									PM05	D07	D-Aspartic acid	nutrient stimulation	Nutritional supplement	5	3.5	1.42857																							PM25	D06	Hygromycin B	6.5
PM05	D08	D-Glutamic acid	nutrient stimulation	Nutritional supplement	5.5	3.5	1.57143									PM05	D08	D-Glutamic acid	nutrient stimulation	Nutritional supplement	5	3.5	1.42857																							PM25	D07	Hygromycin B	0.5
PM05	D09	DL-Diamino-a,e-Pimelic acid	nutrient stimulation	Nutritional supplement	5	3	1.66667									PM05	D09	DL-Diamino-a,e-Pimelic acid	nutrient stimulation	Nutritional supplement	5	3.5	1.42857																							PM25	D08	Hygromycin B	0.5
PM05	D10	Cytosine	nutrient stimulation	Nutritional supplement	5.5	3.5	1.57143									PM05	D10	Cytosine	nutrient stimulation	Nutritional supplement	5	4	1.25																							PM25	D09	Fluorodeoxyuridine	1
PM05	D11	Cytidine	nutrient stimulation	Nutritional supplement	5	3.5	1.42857									PM05	D11	Cytidine	nutrient stimulation	Nutritional supplement	5	3.5	1.42857																							PM25	D10	Fluorodeoxyuridine	0.5
PM05	D12	2`-Deoxycytidine	nutrient stimulation	Nutritional supplement	5	3	1.66667									PM05	D12	2`-Deoxycytidine	nutrient stimulation	Nutritional supplement	5	3.5	1.42857																							PM25	D11	Fluorodeoxyuridine	0.5
PM05	E01	Putrescine	nutrient stimulation	Nutritional supplement	5	3	1.66667									PM05	E01	Putrescine	nutrient stimulation	Nutritional supplement	5	4	1.25																							PM25	D12	Fluorodeoxyuridine	0.5
PM05	E02	Spermidine	nutrient stimulation	Nutritional supplement	5	3	1.66667									PM05	E02	Spermidine	nutrient stimulation	Nutritional supplement	5	3.5	1.42857																							PM25	E01	Sodium Salicylate	7.5
PM05	E03	Spermine	nutrient stimulation	Nutritional supplement	5	3.5	1.42857									PM05	E03	Spermine	nutrient stimulation	Nutritional supplement	5	4	1.25																							PM25	E02	Sodium Salicylate	6.5
PM05	E04	Pyridoxine	nutrient stimulation	Nutritional supplement	6	4	1.5									PM05	E04	Pyridoxine	nutrient stimulation	Nutritional supplement	5	5	1																							PM25	E03	Sodium Salicylate	4
PM05	E05	Pyridoxal	nutrient stimulation	Nutritional supplement	6	5	1.2									PM05	E05	Pyridoxal	nutrient stimulation	Nutritional supplement	4.5	5	0.9																							PM25	E04	Sodium Salicylate	3
PM05	E06	Pyridoxamine	nutrient stimulation	Nutritional supplement	5.5	5.5	1									PM05	E06	Pyridoxamine	nutrient stimulation	Nutritional supplement	5	5	1																							PM25	E05	Succinic acid	7
PM05	E07	b-Alanine	nutrient stimulation	Nutritional supplement	5.5	3	1.83333									PM05	E07	b-Alanine	nutrient stimulation	Nutritional supplement	5	4	1.25																							PM25	E06	Succinic acid	7.5
PM05	E08	D-Pantothenic acid	nutrient stimulation	Nutritional supplement	5	4	1.25									PM05	E08	D-Pantothenic acid	nutrient stimulation	Nutritional supplement	5	4	1.25																							PM25	E07	Succinic acid	6.5
PM05	E09	Orotic acid	nutrient stimulation	Nutritional supplement	5	3	1.66667									PM05	E09	Orotic acid	nutrient stimulation	Nutritional supplement	5	4	1.25																							PM25	E08	Succinic acid	4
PM05	E10	Uracil	nutrient stimulation	Nutritional supplement	5	3.5	1.42857									PM05	E10	Uracil	nutrient stimulation	Nutritional supplement	4.5	3.5	1.28571																							PM25	E09	Ferulic acid	7.5
PM05	E11	Uridine	nutrient stimulation	Nutritional supplement	5.5	4	1.375									PM05	E11	Uridine	nutrient stimulation	Nutritional supplement	5	3.5	1.42857																							PM25	E10	Ferulic acid	7.5
PM05	E12	2`-Deoxyuridine	nutrient stimulation	Nutritional supplement	5	3	1.66667									PM05	E12	2`-Deoxyuridine	nutrient stimulation	Nutritional supplement	5	3.5	1.42857																							PM25	E11	Ferulic acid	4
PM05	F01	Quinolinic acid	nutrient stimulation	Nutritional supplement	5.5	4	1.375									PM05	F01	Quinolinic acid	nutrient stimulation	Nutritional supplement	5	4	1.25																							PM25	E12	Ferulic acid	0.5
PM05	F02	Nicotinic acid	nutrient stimulation	Nutritional supplement	5.5	4	1.375									PM05	F02	Nicotinic acid	nutrient stimulation	Nutritional supplement	5	3.5	1.42857																							PM25	F01	Malic acid	6.5
PM05	F03	Nicotinamide	nutrient stimulation	Nutritional supplement	5	3.5	1.42857									PM05	F03	Nicotinamide	nutrient stimulation	Nutritional supplement	5	3.5	1.42857																							PM25	F02	Malic acid	6.5
PM05	F04	b-Nicotinamide Adenine Dinucleotide	nutrient stimulation	Nutritional supplement	5.5	4	1.375									PM05	F04	b-Nicotinamide Adenine Dinucleotide	nutrient stimulation	Nutritional supplement	5	3.5	1.42857																							PM25	F03	Malic acid	5.5
PM05	F05	d-Amino-levulinic acid	nutrient stimulation	Nutritional supplement	5.5	3.5	1.57143									PM05	F05	d-Amino-levulinic acid	nutrient stimulation	Nutritional supplement	5	3.5	1.42857																							PM25	F04	Malic acid	4.5
PM05	F06	Hematin	nutrient stimulation	Nutritional supplement	5	3.5	1.42857									PM05	F06	Hematin	nutrient stimulation	Nutritional supplement	6	4	1.5																							PM25	F05	Tartaric acid	7.5
PM05	F07	Deferoxamine	nutrient stimulation	Nutritional supplement	5.5	3.5	1.57143									PM05	F07	Deferoxamine	nutrient stimulation	Nutritional supplement	5	3.5	1.42857																							PM25	F06	Tartaric acid	6.5
PM05	F08	a-D-Glucose	nutrient stimulation	Nutritional supplement	5	4	1.25									PM05	F08	a-D-Glucose	nutrient stimulation	Nutritional supplement	5	3.5	1.42857																							PM25	F07	Tartaric acid	5
PM05	F09	N-Acetyl-D-Glucosamine	nutrient stimulation	Nutritional supplement	5.5	4	1.375									PM05	F09	N-Acetyl-D-Glucosamine	nutrient stimulation	Nutritional supplement	5	4	1.25																							PM25	F08	Tartaric acid	4
PM05	F10	Thymine	nutrient stimulation	Nutritional supplement	5	4	1.25									PM05	F10	Thymine	nutrient stimulation	Nutritional supplement	5	3.5	1.42857																							PM25	F09	Fumaric acid	7
PM05	F11	Glutathione	nutrient stimulation	Nutritional supplement	5	3.5	1.42857									PM05	F11	Glutathione	nutrient stimulation	Nutritional supplement	5	3.5	1.42857																							PM25	F10	Fumaric acid	7.5
PM05	F12	Thymidine	nutrient stimulation	Nutritional supplement	5	3.5	1.42857									PM05	F12	Thymidine	nutrient stimulation	Nutritional supplement	5	3.5	1.42857																							PM25	F11	Fumaric acid	6.5
PM05	G01	Oxaloacetic acid	nutrient stimulation	Nutritional supplement	5	3	1.66667									PM05	G01	Oxaloacetic acid	nutrient stimulation	Nutritional supplement	5	3.5	1.42857																							PM25	F12	Fumaric acid	4
PM05	G02	D-Biotin	nutrient stimulation	Nutritional supplement	5	4	1.25									PM05	G02	D-Biotin	nutrient stimulation	Nutritional supplement	5	5	1																							PM25	G01	5-Fluorocytosine	6.5
PM05	G03	Cyanocobalamin	nutrient stimulation	Nutritional supplement	5	3.5	1.42857									PM05	G03	Cyanocobalamin	nutrient stimulation	Nutritional supplement	5	4	1.25																							PM25	G02	5-Fluorocytosine	5.5
PM05	G04	p-Amino-Benzoic acid	nutrient stimulation	Nutritional supplement	5.5	3.5	1.57143									PM05	G04	p-Amino-Benzoic acid	nutrient stimulation	Nutritional supplement	5	3.5	1.42857																							PM25	G03	5-Fluorocytosine	4.5
PM05	G05	Folic acid	nutrient stimulation	Nutritional supplement	5	3	1.66667									PM05	G05	Folic acid	nutrient stimulation	Nutritional supplement	5	4	1.25																							PM25	G04	5-Fluorocytosine	2.5
PM05	G06	Inosine + Thiamine	nutrient stimulation	Nutritional supplement	5	4	1.25									PM05	G06	Inosine + Thiamine	nutrient stimulation	Nutritional supplement	8.5	3.5	2.42857																							PM25	G05	Palladium(II) Chloride	8.5
PM05	G07	Thiamine	nutrient stimulation	Nutritional supplement	5	3.5	1.42857									PM05	G07	Thiamine	nutrient stimulation	Nutritional supplement	8.5	3.5	2.42857																							PM25	G06	Palladium(II) Chloride	8.5
PM05	G08	Thiamine Pyrophosphate	nutrient stimulation	Nutritional supplement	5	4	1.25									PM05	G08	Thiamine Pyrophosphate	nutrient stimulation	Nutritional supplement	8.5	6	1.41667																							PM25	G07	Palladium(II) Chloride	7.5
PM05	G09	Riboflavin	nutrient stimulation	Nutritional supplement	5	4	1.25									PM05	G09	Riboflavin	nutrient stimulation	Nutritional supplement	5	3.5	1.42857																							PM25	G08	Palladium(II) Chloride	6.5
PM05	G10	Pyrrolo-Quinoline Qui	nutrient stimulation	Nutritional supplement	5	3.5	1.42857									PM05	G10	Pyrrolo-Quinoline Qui	nutrient stimulation	Nutritional supplement	5	3.5	1.42857																							PM25	G09	Ibuprofen	8
PM05	G11	Menadione	nutrient stimulation	Nutritional supplement	5	3.5	1.42857									PM05	G11	Menadione	nutrient stimulation	Nutritional supplement	5	3.5	1.42857																							PM25	G10	Ibuprofen	6.5
PM05	G12	m-Inositol	nutrient stimulation	Nutritional supplement	5	4	1.25									PM05	G12	m-Inositol	nutrient stimulation	Nutritional supplement	5	3.5	1.42857																							PM25	G11	Ibuprofen	6.5
PM05	H01	Butyric acid	nutrient stimulation	Nutritional supplement	5	3.5	1.42857									PM05	H01	Butyric acid	nutrient stimulation	Nutritional supplement	5	4	1.25																							PM25	G12	Ibuprofen	4
PM05	H02	a-Hydroxybutyric acid	nutrient stimulation	Nutritional supplement	5	4	1.25									PM05	H02	a-Hydroxybutyric acid	nutrient stimulation	Nutritional supplement	5	3.5	1.42857																							PM25	H01	Chloroquine	7
PM05	H03	a-Ketobutyric acid	nutrient stimulation	Nutritional supplement	5	3.5	1.42857									PM05	H03	a-Ketobutyric acid	nutrient stimulation	Nutritional supplement	5	3.5	1.42857																							PM25	H02	Chloroquine	6.5
PM05	H04	Caprylic acid	nutrient stimulation	Nutritional supplement	5	3.5	1.42857									PM05	H04	Caprylic acid	nutrient stimulation	Nutritional supplement	5	3.5	1.42857																							PM25	H03	Chloroquine	6.5
PM05	H05	DL-Thioctic acid	nutrient stimulation	Nutritional supplement	5	3.5	1.42857									PM05	H05	DL-Thioctic acid	nutrient stimulation	Nutritional supplement	5	3.5	1.42857																							PM25	H04	Chloroquine	6.5
PM05	H06	DL-Mevalonic acid Lactone	nutrient stimulation	Nutritional supplement	5.5	3	1.83333									PM05	H06	DL-Mevalonic acid Lactone	nutrient stimulation	Nutritional supplement	5	4	1.25																							PM25	H05	Cinnamic acid	7
PM05	H07	DL-Carnitine	nutrient stimulation	Nutritional supplement	5.5	3.5	1.57143									PM05	H07	DL-Carnitine	nutrient stimulation	Nutritional supplement	5	3.5	1.42857																							PM25	H06	Cinnamic acid	8.5
PM05	H08	Choline	nutrient stimulation	Nutritional supplement	5.5	4	1.375									PM05	H08	Choline	nutrient stimulation	Nutritional supplement	5	3.5	1.42857																							PM25	H07	Cinnamic acid	7.5
PM05	H09	Tween 20	nutrient stimulation	Nutritional supplement	4.5	3	1.5									PM05	H09	Tween 20	nutrient stimulation	Nutritional supplement	5	4.5	1.11111																							PM25	H08	Cinnamic acid	7
PM05	H10	Tween 40	nutrient stimulation	Nutritional supplement	5.5	3.5	1.57143									PM05	H10	Tween 40	nutrient stimulation	Nutritional supplement	5	4.5	1.11111																							PM25	H09	5-Fluorouracil	7.5
PM05	H11	Tween 60	nutrient stimulation	Nutritional supplement	5	3	1.66667									PM05	H11	Tween 60	nutrient stimulation	Nutritional supplement	5	4.5	1.11111																							PM25	H10	5-Fluorouracil	6.5
PM05	H12	Tween 80	nutrient stimulation	Nutritional supplement	5	3	1.66667									PM05	H12	Tween 80	nutrient stimulation	Nutritional supplement	5	4.5	1.11111																							PM25	H11	5-Fluorouracil	6.5
PM06	A01	Negative Control	nitrogen peptides	N-Source, Negative control	4.5	3.5	1.28571									PM06	A01	Negative Control	nitrogen peptides	N-Source, Negative control	1.5	1	1.5																							PM25	H12	5-Fluorouracil	4
PM06	A02	L-Glutamine	nitrogen peptides	N-Source, amino acid	8.5	6.5	1.30769									PM06	A02	L-Glutamine	nitrogen peptides	N-Source, amino acid	9	8	1.125
PM06	A03	Ala-Ala	nitrogen peptides	N-Source, peptide	5	5	1									PM06	A03	Ala-Ala	nitrogen peptides	N-Source, peptide	8.5	3	2.83333
PM06	A04	Ala-Arg	nitrogen peptides	N-Source, peptide	9	6	1.5									PM06	A04	Ala-Arg	nitrogen peptides	N-Source, peptide	8.5	6	1.41667
PM06	A05	Ala-Asn	nitrogen peptides	N-Source, peptide	7.5	5	1.5									PM06	A05	Ala-Asn	nitrogen peptides	N-Source, peptide	9	6.5	1.38462
PM06	A06	Ala-Glu	nitrogen peptides	N-Source, peptide	5.5	5.5	1									PM06	A06	Ala-Glu	nitrogen peptides	N-Source, peptide	8	3	2.66667
PM06	A07	Ala-Gly	nitrogen peptides	N-Source, peptide	6	5.5	1.09091									PM06	A07	Ala-Gly	nitrogen peptides	N-Source, peptide	8	4	2
PM06	A08	Ala-His	nitrogen peptides	N-Source, peptide	7	5	1.4									PM06	A08	Ala-His	nitrogen peptides	N-Source, peptide	8	4	2
PM06	A09	Ala-Leu	nitrogen peptides	N-Source, peptide	5	5	1									PM06	A09	Ala-Leu	nitrogen peptides	N-Source, peptide	8	3	2.66667
PM06	A10	Ala-Lys	nitrogen peptides	N-Source, peptide	7.5	5	1.5									PM06	A10	Ala-Lys	nitrogen peptides	N-Source, peptide	8	3	2.66667
PM06	A11	Ala-Phe	nitrogen peptides	N-Source, peptide	6.5	5	1.3									PM06	A11	Ala-Phe	nitrogen peptides	N-Source, peptide	8	3	2.66667
PM06	A12	Ala-Pro	nitrogen peptides	N-Source, peptide	6	5	1.2									PM06	A12	Ala-Pro	nitrogen peptides	N-Source, peptide	8	4	2
PM06	B01	Ala-Ser	nitrogen peptides	N-Source, peptide	7.5	5	1.5									PM06	B01	Ala-Ser	nitrogen peptides	N-Source, peptide	9	6	1.5
PM06	B02	Ala-Thr	nitrogen peptides	N-Source, peptide	5	5	1									PM06	B02	Ala-Thr	nitrogen peptides	N-Source, peptide	8	4	2
PM06	B03	Ala-Trp	nitrogen peptides	N-Source, peptide	4.5	5	0.9									PM06	B03	Ala-Trp	nitrogen peptides	N-Source, peptide	8	1.5	5.33333
PM06	B04	Ala-Tyr	nitrogen peptides	N-Source, peptide	5.5	5	1.1									PM06	B04	Ala-Tyr	nitrogen peptides	N-Source, peptide	8	3	2.66667
PM06	B05	Arg-Ala	nitrogen peptides	N-Source, peptide	9	6	1.5									PM06	B05	Arg-Ala	nitrogen peptides	N-Source, peptide	9	8	1.125
PM06	B06	Arg-Arg	nitrogen peptides	N-Source, peptide	9	5.5	1.63636									PM06	B06	Arg-Arg	nitrogen peptides	N-Source, peptide	8.5	6	1.41667
PM06	B07	Arg-Asp	nitrogen peptides	N-Source, peptide	9	6	1.5									PM06	B07	Arg-Asp	nitrogen peptides	N-Source, peptide	8.5	6	1.41667
PM06	B08	Arg-Gln	nitrogen peptides	N-Source, peptide	8	5.5	1.45455									PM06	B08	Arg-Gln	nitrogen peptides	N-Source, peptide	8	4	2
PM06	B09	Arg-Glu	nitrogen peptides	N-Source, peptide	7	5	1.4									PM06	B09	Arg-Glu	nitrogen peptides	N-Source, peptide	4	1	4
PM06	B10	Arg-Ile	nitrogen peptides	N-Source, peptide	8.5	5.5	1.54545									PM06	B10	Arg-Ile	nitrogen peptides	N-Source, peptide	8.5	6.5	1.30769
PM06	B11	Arg-Leu	nitrogen peptides	N-Source, peptide	9	5.5	1.63636									PM06	B11	Arg-Leu	nitrogen peptides	N-Source, peptide	8.5	6.5	1.30769
PM06	B12	Arg-Lys	nitrogen peptides	N-Source, peptide	9	5.5	1.63636									PM06	B12	Arg-Lys	nitrogen peptides	N-Source, peptide	8	6.5	1.23077
PM06	C01	Arg-Met	nitrogen peptides	N-Source, peptide	7.5	5.5	1.36364									PM06	C01	Arg-Met	nitrogen peptides	N-Source, peptide	8.5	4	2.125
PM06	C02	Arg-Phe	nitrogen peptides	N-Source, peptide	8	5	1.6									PM06	C02	Arg-Phe	nitrogen peptides	N-Source, peptide	8.5	6.5	1.30769
PM06	C03	Arg-Ser	nitrogen peptides	N-Source, peptide	8.5	5	1.7									PM06	C03	Arg-Ser	nitrogen peptides	N-Source, peptide	8	5	1.6
PM06	C04	Arg-Trp	nitrogen peptides	N-Source, peptide	7	5.5	1.27273									PM06	C04	Arg-Trp	nitrogen peptides	N-Source, peptide	8.5	6.5	1.30769
PM06	C05	Arg-Tyr	nitrogen peptides	N-Source, peptide	8.5	6	1.41667									PM06	C05	Arg-Tyr	nitrogen peptides	N-Source, peptide	8	6.5	1.23077
PM06	C06	Arg-Val	nitrogen peptides	N-Source, peptide	9	6	1.5									PM06	C06	Arg-Val	nitrogen peptides	N-Source, peptide	8.5	6	1.41667
PM06	C07	Asn-Glu	nitrogen peptides	N-Source, peptide	7.5	5.5	1.36364									PM06	C07	Asn-Glu	nitrogen peptides	N-Source, peptide	8.5	6	1.41667
PM06	C08	Asn-Val	nitrogen peptides	N-Source, peptide	8	5	1.6									PM06	C08	Asn-Val	nitrogen peptides	N-Source, peptide	9	6	1.5
PM06	C09	Asp-Asp	nitrogen peptides	N-Source, peptide	4.5	5	0.9									PM06	C09	Asp-Asp	nitrogen peptides	N-Source, peptide	1.5	1	1.5
PM06	C10	Asp-Glu	nitrogen peptides	N-Source, peptide	4.5	5	0.9									PM06	C10	Asp-Glu	nitrogen peptides	N-Source, peptide	1.5	1	1.5
PM06	C11	Asp-Leu	nitrogen peptides	N-Source, peptide	5.5	5	1.1									PM06	C11	Asp-Leu	nitrogen peptides	N-Source, peptide	5.5	3	1.83333
PM06	C12	Asp-Lys	nitrogen peptides	N-Source, peptide	5	5	1									PM06	C12	Asp-Lys	nitrogen peptides	N-Source, peptide	4	1	4
PM06	D01	Asp-Phe	nitrogen peptides	N-Source, peptide	5	5	1									PM06	D01	Asp-Phe	nitrogen peptides	N-Source, peptide	6.5	4	1.625
PM06	D02	Asp-Trp	nitrogen peptides	N-Source, peptide	5	5.5	0.909091									PM06	D02	Asp-Trp	nitrogen peptides	N-Source, peptide	5	2	2.5
PM06	D03	Asp-Val	nitrogen peptides	N-Source, peptide	4.5	5	0.9									PM06	D03	Asp-Val	nitrogen peptides	N-Source, peptide	7	3	2.33333
PM06	D04	Cys-Gly	nitrogen peptides	N-Source, peptide	4.5	4	1.125									PM06	D04	Cys-Gly	nitrogen peptides	N-Source, peptide	5	3	1.66667
PM06	D05	Gln-Gln	nitrogen peptides	N-Source, peptide	9	5.5	1.63636									PM06	D05	Gln-Gln	nitrogen peptides	N-Source, peptide	9	6	1.5
PM06	D06	Gln-Gly	nitrogen peptides	N-Source, peptide	9	5.5	1.63636									PM06	D06	Gln-Gly	nitrogen peptides	N-Source, peptide	9	6.5	1.38462
PM06	D07	Glu-Asp	nitrogen peptides	N-Source, peptide	5	4	1.25									PM06	D07	Glu-Asp	nitrogen peptides	N-Source, peptide	1	1	1
PM06	D08	Glu-Glu	nitrogen peptides	N-Source, peptide	4.5	5	0.9									PM06	D08	Glu-Glu	nitrogen peptides	N-Source, peptide	2.5	1	2.5
PM06	D09	Glu-Gly	nitrogen peptides	N-Source, peptide	5	5	1									PM06	D09	Glu-Gly	nitrogen peptides	N-Source, peptide	3.5	2	1.75
PM06	D10	Glu-Ser	nitrogen peptides	N-Source, peptide	5	5.5	0.909091									PM06	D10	Glu-Ser	nitrogen peptides	N-Source, peptide	4.5	2	2.25
PM06	D11	Glu-Trp	nitrogen peptides	N-Source, peptide	5	5	1									PM06	D11	Glu-Trp	nitrogen peptides	N-Source, peptide	8	3	2.66667
PM06	D12	Glu-Tyr	nitrogen peptides	N-Source, peptide	5.5	5	1.1									PM06	D12	Glu-Tyr	nitrogen peptides	N-Source, peptide	6.5	3	2.16667
PM06	E01	Glu-Val	nitrogen peptides	N-Source, peptide	5.5	5	1.1									PM06	E01	Glu-Val	nitrogen peptides	N-Source, peptide	8	4.5	1.77778
PM06	E02	Gly-Ala	nitrogen peptides	N-Source, peptide	5	5.5	0.909091									PM06	E02	Gly-Ala	nitrogen peptides	N-Source, peptide	8	4	2
PM06	E03	Gly-Arg	nitrogen peptides	N-Source, peptide	9	6	1.5									PM06	E03	Gly-Arg	nitrogen peptides	N-Source, peptide	9	6.5	1.38462
PM06	E04	Gly-Cys	nitrogen peptides	N-Source, peptide	5	4.5	1.11111									PM06	E04	Gly-Cys	nitrogen peptides	N-Source, peptide	4.5	2	2.25
PM06	E05	Gly-Gly	nitrogen peptides	N-Source, peptide	5	5	1									PM06	E05	Gly-Gly	nitrogen peptides	N-Source, peptide	5.5	2.5	2.2
PM06	E06	Gly-His	nitrogen peptides	N-Source, peptide	6	5	1.2									PM06	E06	Gly-His	nitrogen peptides	N-Source, peptide	8	4	2
PM06	E07	Gly-Leu	nitrogen peptides	N-Source, peptide	7.5	5	1.5									PM06	E07	Gly-Leu	nitrogen peptides	N-Source, peptide	8.5	6	1.41667
PM06	E08	Gly-Lys	nitrogen peptides	N-Source, peptide	6.5	5	1.3									PM06	E08	Gly-Lys	nitrogen peptides	N-Source, peptide	8	2	4
PM06	E09	Gly-Met	nitrogen peptides	N-Source, peptide	7	5	1.4									PM06	E09	Gly-Met	nitrogen peptides	N-Source, peptide	8	4	2
PM06	E10	Gly-Phe	nitrogen peptides	N-Source, peptide	7.5	5	1.5									PM06	E10	Gly-Phe	nitrogen peptides	N-Source, peptide	8.5	6	1.41667
PM06	E11	Gly-Pro	nitrogen peptides	N-Source, peptide	5	5	1									PM06	E11	Gly-Pro	nitrogen peptides	N-Source, peptide	5.5	3	1.83333
PM06	E12	Gly-Ser	nitrogen peptides	N-Source, peptide	6.5	5	1.3									PM06	E12	Gly-Ser	nitrogen peptides	N-Source, peptide	8	4	2
PM06	F01	Gly-Thr	nitrogen peptides	N-Source, peptide	4.5	4.5	1									PM06	F01	Gly-Thr	nitrogen peptides	N-Source, peptide	7	2.5	2.8
PM06	F02	Gly-Trp	nitrogen peptides	N-Source, peptide	4.5	5	0.9									PM06	F02	Gly-Trp	nitrogen peptides	N-Source, peptide	7	4	1.75
PM06	F03	Gly-Tyr	nitrogen peptides	N-Source, peptide	4.5	5	0.9									PM06	F03	Gly-Tyr	nitrogen peptides	N-Source, peptide	6.5	4	1.625
PM06	F04	Gly-Val	nitrogen peptides	N-Source, peptide	6.5	5	1.3									PM06	F04	Gly-Val	nitrogen peptides	N-Source, peptide	8	6	1.33333
PM06	F05	His-Asp	nitrogen peptides	N-Source, peptide	6.5	5	1.3									PM06	F05	His-Asp	nitrogen peptides	N-Source, peptide	6.5	2	3.25
PM06	F06	His-Gly	nitrogen peptides	N-Source, peptide	7	5.5	1.27273									PM06	F06	His-Gly	nitrogen peptides	N-Source, peptide	7	5	1.4
PM06	F07	His-Leu	nitrogen peptides	N-Source, peptide	5.5	5	1.1									PM06	F07	His-Leu	nitrogen peptides	N-Source, peptide	6.5	2	3.25
PM06	F08	His-Lys	nitrogen peptides	N-Source, peptide	6	5.5	1.09091									PM06	F08	His-Lys	nitrogen peptides	N-Source, peptide	5.5	2	2.75
PM06	F09	His-Met	nitrogen peptides	N-Source, peptide	5	4	1.25									PM06	F09	His-Met	nitrogen peptides	N-Source, peptide	3.5	1	3.5
PM06	F10	His-Pro	nitrogen peptides	N-Source, peptide	6.5	5	1.3									PM06	F10	His-Pro	nitrogen peptides	N-Source, peptide	5	4	1.25
PM06	F11	His-Ser	nitrogen peptides	N-Source, peptide	7	5.5	1.27273									PM06	F11	His-Ser	nitrogen peptides	N-Source, peptide	6	6.5	0.923077
PM06	F12	His-Trp	nitrogen peptides	N-Source, peptide	5	5	1									PM06	F12	His-Trp	nitrogen peptides	N-Source, peptide	5	3	1.66667
PM06	G01	His-Tyr	nitrogen peptides	N-Source, peptide	5.5	4.5	1.22222									PM06	G01	His-Tyr	nitrogen peptides	N-Source, peptide	6.5	6.5	1
PM06	G02	His-Val	nitrogen peptides	N-Source, peptide	7	5	1.4									PM06	G02	His-Val	nitrogen peptides	N-Source, peptide	8	6	1.33333
PM06	G03	Ile-Ala	nitrogen peptides	N-Source, peptide	5.5	5	1.1									PM06	G03	Ile-Ala	nitrogen peptides	N-Source, peptide	8	3	2.66667
PM06	G04	Ile-Arg	nitrogen peptides	N-Source, peptide	9	6	1.5									PM06	G04	Ile-Arg	nitrogen peptides	N-Source, peptide	8.5	6	1.41667
PM06	G05	Ile-Gln	nitrogen peptides	N-Source, peptide	8	5	1.6									PM06	G05	Ile-Gln	nitrogen peptides	N-Source, peptide	8.5	6	1.41667
PM06	G06	Ile-Gly	nitrogen peptides	N-Source, peptide	6	5	1.2									PM06	G06	Ile-Gly	nitrogen peptides	N-Source, peptide	8	5	1.6
PM06	G07	Ile-His	nitrogen peptides	N-Source, peptide	6.5	4	1.625									PM06	G07	Ile-His	nitrogen peptides	N-Source, peptide	6.5	4	1.625
PM06	G08	Ile-Ile	nitrogen peptides	N-Source, peptide	4.5	3.5	1.28571									PM06	G08	Ile-Ile	nitrogen peptides	N-Source, peptide	6	1	6
PM06	G09	Ile-Met	nitrogen peptides	N-Source, peptide	6	4	1.5									PM06	G09	Ile-Met	nitrogen peptides	N-Source, peptide	6.5	1	6.5
PM06	G10	Ile-Phe	nitrogen peptides	N-Source, peptide	5.5	5.5	1									PM06	G10	Ile-Phe	nitrogen peptides	N-Source, peptide	7	1.5	4.66667
PM06	G11	Ile-Pro	nitrogen peptides	N-Source, peptide	5.5	4.5	1.22222									PM06	G11	Ile-Pro	nitrogen peptides	N-Source, peptide	7	1.5	4.66667
PM06	G12	Ile-Ser	nitrogen peptides	N-Source, peptide	6.5	5	1.3									PM06	G12	Ile-Ser	nitrogen peptides	N-Source, peptide	8	5	1.6
PM06	H01	Ile-Trp	nitrogen peptides	N-Source, peptide	5	4	1.25									PM06	H01	Ile-Trp	nitrogen peptides	N-Source, peptide	3	2.5	1.2
PM06	H02	Ile-Tyr	nitrogen peptides	N-Source, peptide	5	5	1									PM06	H02	Ile-Tyr	nitrogen peptides	N-Source, peptide	5.5	3	1.83333
PM06	H03	Ile-Val	nitrogen peptides	N-Source, peptide	6.5	5	1.3									PM06	H03	Ile-Val	nitrogen peptides	N-Source, peptide	8	3	2.66667
PM06	H04	Leu-Ala	nitrogen peptides	N-Source, peptide	5	5	1									PM06	H04	Leu-Ala	nitrogen peptides	N-Source, peptide	5	1.5	3.33333
PM06	H05	Leu-Arg	nitrogen peptides	N-Source, peptide	9	5.5	1.63636									PM06	H05	Leu-Arg	nitrogen peptides	N-Source, peptide	8.5	7	1.21429
PM06	H06	Leu-Asp	nitrogen peptides	N-Source, peptide	5.5	5	1.1									PM06	H06	Leu-Asp	nitrogen peptides	N-Source, peptide	7	2.5	2.8
PM06	H07	Leu-Glu	nitrogen peptides	N-Source, peptide	5.5	5	1.1									PM06	H07	Leu-Glu	nitrogen peptides	N-Source, peptide	8	3	2.66667
PM06	H08	Leu-Gly	nitrogen peptides	N-Source, peptide	6.5	5	1.3									PM06	H08	Leu-Gly	nitrogen peptides	N-Source, peptide	8	4.5	1.77778
PM06	H09	Leu-Ile	nitrogen peptides	N-Source, peptide	4.5	4.5	1									PM06	H09	Leu-Ile	nitrogen peptides	N-Source, peptide	4	1	4
PM06	H10	Leu-Leu	nitrogen peptides	N-Source, peptide	6	5	1.2									PM06	H10	Leu-Leu	nitrogen peptides	N-Source, peptide	5.5	3	1.83333
PM06	H11	Leu-Met	nitrogen peptides	N-Source, peptide	5	4	1.25									PM06	H11	Leu-Met	nitrogen peptides	N-Source, peptide	3	1	3
PM06	H12	Leu-Phe	nitrogen peptides	N-Source, peptide	5.5	5.5	1									PM06	H12	Leu-Phe	nitrogen peptides	N-Source, peptide	6.5	2	3.25
PM07	A01	Negative Control	nitrogen peptides	N-Source, Negative control	4.5	3.5	1.28571									PM07	A01	Negative Control	nitrogen peptides	N-Source, Negative control	1.5	1	1.5
PM07	A02	L-Glutamine	nitrogen peptides	N-Source, amino acid	9	6	1.5									PM07	A02	L-Glutamine	nitrogen peptides	N-Source, amino acid	9	8	1.125
PM07	A03	Leu-Ser	nitrogen peptides	N-Source, peptide	6	5.5	1.09091									PM07	A03	Leu-Ser	nitrogen peptides	N-Source, peptide	8	5	1.6
PM07	A04	Leu-Trp	nitrogen peptides	N-Source, peptide	5	5	1									PM07	A04	Leu-Trp	nitrogen peptides	N-Source, peptide	4	3	1.33333
PM07	A05	Leu-Val	nitrogen peptides	N-Source, peptide	5.5	5	1.1									PM07	A05	Leu-Val	nitrogen peptides	N-Source, peptide	6.5	1.5	4.33333
PM07	A06	Lys-Ala	nitrogen peptides	N-Source, peptide	6	5	1.2									PM07	A06	Lys-Ala	nitrogen peptides	N-Source, peptide	8	2	4
PM07	A07	Lys-Arg	nitrogen peptides	N-Source, peptide	7.5	6	1.25									PM07	A07	Lys-Arg	nitrogen peptides	N-Source, peptide	9	6.5	1.38462
PM07	A08	Lys-Glu	nitrogen peptides	N-Source, peptide	5.5	5.5	1									PM07	A08	Lys-Glu	nitrogen peptides	N-Source, peptide	2	1	2
PM07	A09	Lys-Ile	nitrogen peptides	N-Source, peptide	5.5	5	1.1									PM07	A09	Lys-Ile	nitrogen peptides	N-Source, peptide	4	1	4
PM07	A10	Lys-Leu	nitrogen peptides	N-Source, peptide	5	5	1									PM07	A10	Lys-Leu	nitrogen peptides	N-Source, peptide	3.5	1.5	2.33333
PM07	A11	Lys-Lys	nitrogen peptides	N-Source, peptide	6	5	1.2									PM07	A11	Lys-Lys	nitrogen peptides	N-Source, peptide	4	1	4
PM07	A12	Lys-Phe	nitrogen peptides	N-Source, peptide	5	5.5	0.909091									PM07	A12	Lys-Phe	nitrogen peptides	N-Source, peptide	5.5	1.5	3.66667
PM07	B01	Lys-Pro	nitrogen peptides	N-Source, peptide	6.5	5	1.3									PM07	B01	Lys-Pro	nitrogen peptides	N-Source, peptide	8	2	4
PM07	B02	Lys-Ser	nitrogen peptides	N-Source, peptide	7.5	5	1.5									PM07	B02	Lys-Ser	nitrogen peptides	N-Source, peptide	7	2	3.5
PM07	B03	Lys-Thr	nitrogen peptides	N-Source, peptide	6.5	4.5	1.44444									PM07	B03	Lys-Thr	nitrogen peptides	N-Source, peptide	4	1	4
PM07	B04	Lys-Trp	nitrogen peptides	N-Source, peptide	4.5	4	1.125									PM07	B04	Lys-Trp	nitrogen peptides	N-Source, peptide	3	1	3
PM07	B05	Lys-Tyr	nitrogen peptides	N-Source, peptide	6	5.5	1.09091									PM07	B05	Lys-Tyr	nitrogen peptides	N-Source, peptide	4	2	2
PM07	B06	Lys-Val	nitrogen peptides	N-Source, peptide	6.5	5.5	1.18182									PM07	B06	Lys-Val	nitrogen peptides	N-Source, peptide	7	1	7
PM07	B07	Met-Arg	nitrogen peptides	N-Source, peptide	8	5	1.6									PM07	B07	Met-Arg	nitrogen peptides	N-Source, peptide	8	5.5	1.45455
PM07	B08	Met-Asp	nitrogen peptides	N-Source, peptide	5	4	1.25									PM07	B08	Met-Asp	nitrogen peptides	N-Source, peptide	5	1	5
PM07	B09	Met-Gln	nitrogen peptides	N-Source, peptide	6.5	5	1.3									PM07	B09	Met-Gln	nitrogen peptides	N-Source, peptide	8	5	1.6
PM07	B10	Met-Glu	nitrogen peptides	N-Source, peptide	5.5	4	1.375									PM07	B10	Met-Glu	nitrogen peptides	N-Source, peptide	6	1	6
PM07	B11	Met-Gly	nitrogen peptides	N-Source, peptide	6	5.5	1.09091									PM07	B11	Met-Gly	nitrogen peptides	N-Source, peptide	8	3	2.66667
PM07	B12	Met-His	nitrogen peptides	N-Source, peptide	6	4	1.5									PM07	B12	Met-His	nitrogen peptides	N-Source, peptide	5.5	2.5	2.2
PM07	C01	Met-Ile	nitrogen peptides	N-Source, peptide	4.5	4	1.125									PM07	C01	Met-Ile	nitrogen peptides	N-Source, peptide	2.5	1	2.5
PM07	C02	Met-Leu	nitrogen peptides	N-Source, peptide	5	4	1.25									PM07	C02	Met-Leu	nitrogen peptides	N-Source, peptide	3	1	3
PM07	C03	Met-Lys	nitrogen peptides	N-Source, peptide	6	5.5	1.09091									PM07	C03	Met-Lys	nitrogen peptides	N-Source, peptide	6	2	3
PM07	C04	Met-Met	nitrogen peptides	N-Source, peptide	4.5	3.5	1.28571									PM07	C04	Met-Met	nitrogen peptides	N-Source, peptide	2	1	2
PM07	C05	Met-Phe	nitrogen peptides	N-Source, peptide	4.5	4	1.125									PM07	C05	Met-Phe	nitrogen peptides	N-Source, peptide	2	1	2
PM07	C06	Met-Pro	nitrogen peptides	N-Source, peptide	5	4	1.25									PM07	C06	Met-Pro	nitrogen peptides	N-Source, peptide	6.5	1	6.5
PM07	C07	Met-Trp	nitrogen peptides	N-Source, peptide	4.5	4	1.125									PM07	C07	Met-Trp	nitrogen peptides	N-Source, peptide	4	1	4
PM07	C08	Met-Val	nitrogen peptides	N-Source, peptide	5	5	1									PM07	C08	Met-Val	nitrogen peptides	N-Source, peptide	4.5	2	2.25
PM07	C09	Phe-Ala	nitrogen peptides	N-Source, peptide	5	5	1									PM07	C09	Phe-Ala	nitrogen peptides	N-Source, peptide	6.5	2	3.25
PM07	C10	Phe-Gly	nitrogen peptides	N-Source, peptide	6.5	5	1.3									PM07	C10	Phe-Gly	nitrogen peptides	N-Source, peptide	8	6	1.33333
PM07	C11	Phe-Ile	nitrogen peptides	N-Source, peptide	4.5	4.5	1									PM07	C11	Phe-Ile	nitrogen peptides	N-Source, peptide	2	1	2
PM07	C12	Phe-Phe	nitrogen peptides	N-Source, peptide	5	4.5	1.11111									PM07	C12	Phe-Phe	nitrogen peptides	N-Source, peptide	4	2	2
PM07	D01	Phe-Pro	nitrogen peptides	N-Source, peptide	5	4.5	1.11111									PM07	D01	Phe-Pro	nitrogen peptides	N-Source, peptide	7	3	2.33333
PM07	D02	Phe-Ser	nitrogen peptides	N-Source, peptide	7	5	1.4									PM07	D02	Phe-Ser	nitrogen peptides	N-Source, peptide	8.5	5	1.7
PM07	D03	Phe-Trp	nitrogen peptides	N-Source, peptide	4.5	4.5	1									PM07	D03	Phe-Trp	nitrogen peptides	N-Source, peptide	3.5	2	1.75
PM07	D04	Pro-Ala	nitrogen peptides	N-Source, peptide	5	5.5	0.909091									PM07	D04	Pro-Ala	nitrogen peptides	N-Source, peptide	8	3	2.66667
PM07	D05	Pro-Asp	nitrogen peptides	N-Source, peptide	4.5	3.5	1.28571									PM07	D05	Pro-Asp	nitrogen peptides	N-Source, peptide	2	1	2
PM07	D06	Pro-Gln	nitrogen peptides	N-Source, peptide	7.5	5.5	1.36364									PM07	D06	Pro-Gln	nitrogen peptides	N-Source, peptide	9	5	1.8
PM07	D07	Pro-Gly	nitrogen peptides	N-Source, peptide	5.5	5	1.1									PM07	D07	Pro-Gly	nitrogen peptides	N-Source, peptide	8	3	2.66667
PM07	D08	Pro-Hyp	nitrogen peptides	N-Source, peptide	4.5	3.5	1.28571									PM07	D08	Pro-Hyp	nitrogen peptides	N-Source, peptide	3	1	3
PM07	D09	Pro-Leu	nitrogen peptides	N-Source, peptide	6	5	1.2									PM07	D09	Pro-Leu	nitrogen peptides	N-Source, peptide	8	3	2.66667
PM07	D10	Pro-Phe	nitrogen peptides	N-Source, peptide	6	5	1.2									PM07	D10	Pro-Phe	nitrogen peptides	N-Source, peptide	8	5	1.6
PM07	D11	Pro-Pro	nitrogen peptides	N-Source, peptide	5	4	1.25									PM07	D11	Pro-Pro	nitrogen peptides	N-Source, peptide	5	1.5	3.33333
PM07	D12	Pro-Tyr	nitrogen peptides	N-Source, peptide	4.5	5.5	0.818182									PM07	D12	Pro-Tyr	nitrogen peptides	N-Source, peptide	5.5	2	2.75
PM07	E01	Ser-Ala	nitrogen peptides	N-Source, peptide	7	5	1.4									PM07	E01	Ser-Ala	nitrogen peptides	N-Source, peptide	9	5	1.8
PM07	E02	Ser-Gly	nitrogen peptides	N-Source, peptide	8.5	5.5	1.54545									PM07	E02	Ser-Gly	nitrogen peptides	N-Source, peptide	9	6	1.5
PM07	E03	Ser-His	nitrogen peptides	N-Source, peptide	8	5.5	1.45455									PM07	E03	Ser-His	nitrogen peptides	N-Source, peptide	7.5	6	1.25
PM07	E04	Ser-Leu	nitrogen peptides	N-Source, peptide	8.5	6	1.41667									PM07	E04	Ser-Leu	nitrogen peptides	N-Source, peptide	9	6	1.5
PM07	E05	Ser-Met	nitrogen peptides	N-Source, peptide	5.5	5	1.1									PM07	E05	Ser-Met	nitrogen peptides	N-Source, peptide	8	3	2.66667
PM07	E06	Ser-Phe	nitrogen peptides	N-Source, peptide	7	5.5	1.27273									PM07	E06	Ser-Phe	nitrogen peptides	N-Source, peptide	8.5	6	1.41667
PM07	E07	Ser-Pro	nitrogen peptides	N-Source, peptide	7	5.5	1.27273									PM07	E07	Ser-Pro	nitrogen peptides	N-Source, peptide	8	6	1.33333
PM07	E08	Ser-Ser	nitrogen peptides	N-Source, peptide	8	5	1.6									PM07	E08	Ser-Ser	nitrogen peptides	N-Source, peptide	8.5	6	1.41667
PM07	E09	Ser-Tyr	nitrogen peptides	N-Source, peptide	6.5	5.5	1.18182									PM07	E09	Ser-Tyr	nitrogen peptides	N-Source, peptide	8	6	1.33333
PM07	E10	Ser-Val	nitrogen peptides	N-Source, peptide	9	6	1.5									PM07	E10	Ser-Val	nitrogen peptides	N-Source, peptide	8.5	6	1.41667
PM07	E11	Thr-Ala	nitrogen peptides	N-Source, peptide	5.5	4	1.375									PM07	E11	Thr-Ala	nitrogen peptides	N-Source, peptide	8	3	2.66667
PM07	E12	Thr-Arg	nitrogen peptides	N-Source, peptide	9	6	1.5									PM07	E12	Thr-Arg	nitrogen peptides	N-Source, peptide	9	6.5	1.38462
PM07	F01	Thr-Glu	nitrogen peptides	N-Source, peptide	4.5	3.5	1.28571									PM07	F01	Thr-Glu	nitrogen peptides	N-Source, peptide	7	3	2.33333
PM07	F02	Thr-Gly	nitrogen peptides	N-Source, peptide	5.5	5	1.1									PM07	F02	Thr-Gly	nitrogen peptides	N-Source, peptide	7	2	3.5
PM07	F03	Thr-Leu	nitrogen peptides	N-Source, peptide	5.5	5	1.1									PM07	F03	Thr-Leu	nitrogen peptides	N-Source, peptide	6	3	2
PM07	F04	Thr-Met	nitrogen peptides	N-Source, peptide	4.5	4	1.125									PM07	F04	Thr-Met	nitrogen peptides	N-Source, peptide	5	1	5
PM07	F05	Thr-Pro	nitrogen peptides	N-Source, peptide	5	5	1									PM07	F05	Thr-Pro	nitrogen peptides	N-Source, peptide	6	3	2
PM07	F06	Trp-Ala	nitrogen peptides	N-Source, peptide	5	5	1									PM07	F06	Trp-Ala	nitrogen peptides	N-Source, peptide	5	2	2.5
PM07	F07	Trp-Arg	nitrogen peptides	N-Source, peptide	7.5	5	1.5									PM07	F07	Trp-Arg	nitrogen peptides	N-Source, peptide	8	6	1.33333
PM07	F08	Trp-Asp	nitrogen peptides	N-Source, peptide	4.5	4	1.125									PM07	F08	Trp-Asp	nitrogen peptides	N-Source, peptide	2.5	1	2.5
PM07	F09	Trp-Glu	nitrogen peptides	N-Source, peptide	4.5	4	1.125									PM07	F09	Trp-Glu	nitrogen peptides	N-Source, peptide	3	3	1
PM07	F10	Trp-Gly	nitrogen peptides	N-Source, peptide	4.5	4	1.125									PM07	F10	Trp-Gly	nitrogen peptides	N-Source, peptide	2.5	1	2.5
PM07	F11	Trp-Leu	nitrogen peptides	N-Source, peptide	5	5	1									PM07	F11	Trp-Leu	nitrogen peptides	N-Source, peptide	2	1.5	1.33333
PM07	F12	Trp-Lys	nitrogen peptides	N-Source, peptide	6.5	5.5	1.18182									PM07	F12	Trp-Lys	nitrogen peptides	N-Source, peptide	3	3	1
PM07	G01	Trp-Phe	nitrogen peptides	N-Source, peptide	5.5	6	0.916667									PM07	G01	Trp-Phe	nitrogen peptides	N-Source, peptide	2	3.5	0.571429
PM07	G02	Trp-Ser	nitrogen peptides	N-Source, peptide	6	5.5	1.09091									PM07	G02	Trp-Ser	nitrogen peptides	N-Source, peptide	6	5	1.2
PM07	G03	Trp-Trp	nitrogen peptides	N-Source, peptide	4.5	6	0.75									PM07	G03	Trp-Trp	nitrogen peptides	N-Source, peptide	3	2	1.5
PM07	G04	Trp-Tyr	nitrogen peptides	N-Source, peptide	4.5	5	0.9									PM07	G04	Trp-Tyr	nitrogen peptides	N-Source, peptide	3	2	1.5
PM07	G05	Tyr-Ala	nitrogen peptides	N-Source, peptide	6	4.5	1.33333									PM07	G05	Tyr-Ala	nitrogen peptides	N-Source, peptide	8	4	2
PM07	G06	Tyr-Gln	nitrogen peptides	N-Source, peptide	7	5.5	1.27273									PM07	G06	Tyr-Gln	nitrogen peptides	N-Source, peptide	9	6.5	1.38462
PM07	G07	Tyr-Glu	nitrogen peptides	N-Source, peptide	5.5	5	1.1									PM07	G07	Tyr-Glu	nitrogen peptides	N-Source, peptide	7.5	3	2.5
PM07	G08	Tyr-Gly	nitrogen peptides	N-Source, peptide	5	5.5	0.909091									PM07	G08	Tyr-Gly	nitrogen peptides	N-Source, peptide	8	6	1.33333
PM07	G09	Tyr-His	nitrogen peptides	N-Source, peptide	6	5	1.2									PM07	G09	Tyr-His	nitrogen peptides	N-Source, peptide	6	5	1.2
PM07	G10	Tyr-Leu	nitrogen peptides	N-Source, peptide	5	5	1									PM07	G10	Tyr-Leu	nitrogen peptides	N-Source, peptide	5	2	2.5
PM07	G11	Tyr-Lys	nitrogen peptides	N-Source, peptide	7.5	5.5	1.36364									PM07	G11	Tyr-Lys	nitrogen peptides	N-Source, peptide	4	4	1
PM07	G12	Tyr-Phe	nitrogen peptides	N-Source, peptide	6.5	6	1.08333									PM07	G12	Tyr-Phe	nitrogen peptides	N-Source, peptide	5	5	1
PM07	H01	Tyr-Trp	nitrogen peptides	N-Source, peptide	5	3.5	1.42857									PM07	H01	Tyr-Trp	nitrogen peptides	N-Source, peptide	2	1	2
PM07	H02	Tyr-Tyr	nitrogen peptides	N-Source, peptide	5.5	5	1.1									PM07	H02	Tyr-Tyr	nitrogen peptides	N-Source, peptide	6	4	1.5
PM07	H03	Val-Arg	nitrogen peptides	N-Source, peptide	9	6	1.5									PM07	H03	Val-Arg	nitrogen peptides	N-Source, peptide	8.5	6	1.41667
PM07	H04	Val-Asn	nitrogen peptides	N-Source, peptide	7.5	5	1.5									PM07	H04	Val-Asn	nitrogen peptides	N-Source, peptide	8.5	6	1.41667
PM07	H05	Val-Asp	nitrogen peptides	N-Source, peptide	6.5	5	1.3									PM07	H05	Val-Asp	nitrogen peptides	N-Source, peptide	8	3	2.66667
PM07	H06	Val-Gly	nitrogen peptides	N-Source, peptide	6.5	5	1.3									PM07	H06	Val-Gly	nitrogen peptides	N-Source, peptide	8	6	1.33333
PM07	H07	Val-His	nitrogen peptides	N-Source, peptide	7	5.5	1.27273									PM07	H07	Val-His	nitrogen peptides	N-Source, peptide	8	6	1.33333
PM07	H08	Val-Ile	nitrogen peptides	N-Source, peptide	5	5	1									PM07	H08	Val-Ile	nitrogen peptides	N-Source, peptide	5	1	5
PM07	H09	Val-Leu	nitrogen peptides	N-Source, peptide	5	5	1									PM07	H09	Val-Leu	nitrogen peptides	N-Source, peptide	3.5	1	3.5
PM07	H10	Val-Tyr	nitrogen peptides	N-Source, peptide	6.5	5	1.3									PM07	H10	Val-Tyr	nitrogen peptides	N-Source, peptide	8	6	1.33333
PM07	H11	Val-Val	nitrogen peptides	N-Source, peptide	5.5	5	1.1									PM07	H11	Val-Val	nitrogen peptides	N-Source, peptide	7	3	2.33333
PM07	H12	g-Glu-Gly	nitrogen peptides	N-Source, peptide	4.5	4	1.125									PM07	H12	g-Glu-Gly	nitrogen peptides	N-Source, peptide	3.5	3	1.16667
PM08	A01	Negative Control	nitrogen peptides	N-Source, Negative control	2.5	3.5	0.714286									PM08	A01	Negative Control	nitrogen peptides	N-Source, Negative control	2	2	1
PM08	A02	L-Glutamine	nitrogen peptides	N-Source, amino acid	9	7	1.28571									PM08	A02	L-Glutamine	nitrogen peptides	N-Source, amino acid	9	8	1.125
PM08	A03	Ala-Asp	nitrogen peptides	N-Source, peptide	3	5.5	0.545455									PM08	A03	Ala-Asp	nitrogen peptides	N-Source, peptide	8	2.5	3.2
PM08	A04	Ala-Gln	nitrogen peptides	N-Source, peptide	7	6.5	1.07692									PM08	A04	Ala-Gln	nitrogen peptides	N-Source, peptide	9	6.5	1.38462
PM08	A05	Ala-Ile	nitrogen peptides	N-Source, peptide	3	5	0.6									PM08	A05	Ala-Ile	nitrogen peptides	N-Source, peptide	8	2.5	3.2
PM08	A06	Ala-Met	nitrogen peptides	N-Source, peptide	3.5	4	0.875									PM08	A06	Ala-Met	nitrogen peptides	N-Source, peptide	8	1.5	5.33333
PM08	A07	Ala-Val	nitrogen peptides	N-Source, peptide	3.5	5.5	0.636364									PM08	A07	Ala-Val	nitrogen peptides	N-Source, peptide	8.5	2.5	3.4
PM08	A08	Asp-Ala	nitrogen peptides	N-Source, peptide	1.5	4.5	0.333333									PM08	A08	Asp-Ala	nitrogen peptides	N-Source, peptide	5	1.5	3.33333
PM08	A09	Asp-Gln	nitrogen peptides	N-Source, peptide	1.5	5.5	0.272727									PM08	A09	Asp-Gln	nitrogen peptides	N-Source, peptide	6.5	5	1.3
PM08	A10	Asp-Gly	nitrogen peptides	N-Source, peptide	1.5	4.5	0.333333									PM08	A10	Asp-Gly	nitrogen peptides	N-Source, peptide	2	3	0.666667
PM08	A11	Glu-Ala	nitrogen peptides	N-Source, peptide	1.5	4.5	0.333333									PM08	A11	Glu-Ala	nitrogen peptides	N-Source, peptide	8	2	4
PM08	A12	Gly-Asn	nitrogen peptides	N-Source, peptide	6	6	1									PM08	A12	Gly-Asn	nitrogen peptides	N-Source, peptide	9	6	1.5
PM08	B01	Gly-Asp	nitrogen peptides	N-Source, peptide	3	4.5	0.666667									PM08	B01	Gly-Asp	nitrogen peptides	N-Source, peptide	2	1	2
PM08	B02	Gly-Ile	nitrogen peptides	N-Source, peptide	4	5.5	0.727273									PM08	B02	Gly-Ile	nitrogen peptides	N-Source, peptide	8	6	1.33333
PM08	B03	His-Ala	nitrogen peptides	N-Source, peptide	6	5.5	1.09091									PM08	B03	His-Ala	nitrogen peptides	N-Source, peptide	6.5	6.5	1
PM08	B04	His-Glu	nitrogen peptides	N-Source, peptide	4	5	0.8									PM08	B04	His-Glu	nitrogen peptides	N-Source, peptide	6.5	4	1.625
PM08	B05	His-His	nitrogen peptides	N-Source, peptide	5	5.5	0.909091									PM08	B05	His-His	nitrogen peptides	N-Source, peptide	6	5	1.2
PM08	B06	Ile-Asn	nitrogen peptides	N-Source, peptide	6	5.5	1.09091									PM08	B06	Ile-Asn	nitrogen peptides	N-Source, peptide	8	6.5	1.23077
PM08	B07	Ile-Leu	nitrogen peptides	N-Source, peptide	3	5.5	0.545455									PM08	B07	Ile-Leu	nitrogen peptides	N-Source, peptide	7	3	2.33333
PM08	B08	Leu-Asn	nitrogen peptides	N-Source, peptide	2	5	0.4									PM08	B08	Leu-Asn	nitrogen peptides	N-Source, peptide	8	5	1.6
PM08	B09	Leu-His	nitrogen peptides	N-Source, peptide	6	5	1.2									PM08	B09	Leu-His	nitrogen peptides	N-Source, peptide	8	6	1.33333
PM08	B10	Leu-Pro	nitrogen peptides	N-Source, peptide	1.5	5	0.3									PM08	B10	Leu-Pro	nitrogen peptides	N-Source, peptide	7	3	2.33333
PM08	B11	Leu-Tyr	nitrogen peptides	N-Source, peptide	2	5.5	0.363636									PM08	B11	Leu-Tyr	nitrogen peptides	N-Source, peptide	8	5	1.6
PM08	B12	Lys-Asp	nitrogen peptides	N-Source, peptide	5	5	1									PM08	B12	Lys-Asp	nitrogen peptides	N-Source, peptide	7	1	7
PM08	C01	Lys-Gly	nitrogen peptides	N-Source, peptide	6	6	1									PM08	C01	Lys-Gly	nitrogen peptides	N-Source, peptide	7.5	2	3.75
PM08	C02	Lys-Met	nitrogen peptides	N-Source, peptide	1	2.5	0.4									PM08	C02	Lys-Met	nitrogen peptides	N-Source, peptide	4	0.5	8
PM08	C03	Met-Thr	nitrogen peptides	N-Source, peptide	1	4	0.25									PM08	C03	Met-Thr	nitrogen peptides	N-Source, peptide	4	1.5	2.66667
PM08	C04	Met-Tyr	nitrogen peptides	N-Source, peptide	2	4	0.5									PM08	C04	Met-Tyr	nitrogen peptides	N-Source, peptide	8	1.5	5.33333
PM08	C05	Phe-Asp	nitrogen peptides	N-Source, peptide	1.5	6	0.25									PM08	C05	Phe-Asp	nitrogen peptides	N-Source, peptide	7.5	3	2.5
PM08	C06	Phe-Glu	nitrogen peptides	N-Source, peptide	2	5.5	0.363636									PM08	C06	Phe-Glu	nitrogen peptides	N-Source, peptide	8	6	1.33333
PM08	C07	Gln-Glu	nitrogen peptides	N-Source, peptide	7.5	6	1.25									PM08	C07	Gln-Glu	nitrogen peptides	N-Source, peptide	8.5	6	1.41667
PM08	C08	Phe-Met	nitrogen peptides	N-Source, peptide	1	4	0.25									PM08	C08	Phe-Met	nitrogen peptides	N-Source, peptide	5	1.5	3.33333
PM08	C09	Phe-Tyr	nitrogen peptides	N-Source, peptide	1	5	0.2									PM08	C09	Phe-Tyr	nitrogen peptides	N-Source, peptide	4	2	2
PM08	C10	Phe-Val	nitrogen peptides	N-Source, peptide	2	5	0.4									PM08	C10	Phe-Val	nitrogen peptides	N-Source, peptide	6.5	5	1.3
PM08	C11	Pro-Arg	nitrogen peptides	N-Source, peptide	9	6.5	1.38462									PM08	C11	Pro-Arg	nitrogen peptides	N-Source, peptide	8.5	6	1.41667
PM08	C12	Pro-Asn	nitrogen peptides	N-Source, peptide	6	5.5	1.09091									PM08	C12	Pro-Asn	nitrogen peptides	N-Source, peptide	9	6.5	1.38462
PM08	D01	Pro-Glu	nitrogen peptides	N-Source, peptide	3	4	0.75									PM08	D01	Pro-Glu	nitrogen peptides	N-Source, peptide	4	1	4
PM08	D02	Pro-lle	nitrogen peptides	N-Source, peptide	3	5.5	0.545455									PM08	D02	Pro-lle	nitrogen peptides	N-Source, peptide	8	4	2
PM08	D03	Pro-Lys	nitrogen peptides	N-Source, peptide	2	4.5	0.444444									PM08	D03	Pro-Lys	nitrogen peptides	N-Source, peptide	7.5	1.5	5
PM08	D04	Pro-Ser	nitrogen peptides	N-Source, peptide	6	5.5	1.09091									PM08	D04	Pro-Ser	nitrogen peptides	N-Source, peptide	8.5	6	1.41667
PM08	D05	Pro-Trp	nitrogen peptides	N-Source, peptide	1	4.5	0.222222									PM08	D05	Pro-Trp	nitrogen peptides	N-Source, peptide	3.5	1.5	2.33333
PM08	D06	Pro-Val	nitrogen peptides	N-Source, peptide	2	5	0.4									PM08	D06	Pro-Val	nitrogen peptides	N-Source, peptide	8	2.5	3.2
PM08	D07	Ser-Asn	nitrogen peptides	N-Source, peptide	8	6	1.33333									PM08	D07	Ser-Asn	nitrogen peptides	N-Source, peptide	9	6	1.5
PM08	D08	Ser-Asp	nitrogen peptides	N-Source, peptide	1	5.5	0.181818									PM08	D08	Ser-Asp	nitrogen peptides	N-Source, peptide	7	4	1.75
PM08	D09	Ser-Gln	nitrogen peptides	N-Source, peptide	7	6	1.16667									PM08	D09	Ser-Gln	nitrogen peptides	N-Source, peptide	9	6	1.5
PM08	D10	Ser-Glu	nitrogen peptides	N-Source, peptide	2	5.5	0.363636									PM08	D10	Ser-Glu	nitrogen peptides	N-Source, peptide	8	4	2
PM08	D11	Thr-Asp	nitrogen peptides	N-Source, peptide	1.5	4	0.375									PM08	D11	Thr-Asp	nitrogen peptides	N-Source, peptide	7	2.5	2.8
PM08	D12	Thr-Gln	nitrogen peptides	N-Source, peptide	6.5	5.5	1.18182									PM08	D12	Thr-Gln	nitrogen peptides	N-Source, peptide	9	6.5	1.38462
PM08	E01	Thr-Phe	nitrogen peptides	N-Source, peptide	4.5	5	0.9									PM08	E01	Thr-Phe	nitrogen peptides	N-Source, peptide	8.5	5	1.7
PM08	E02	Thr-Ser	nitrogen peptides	N-Source, peptide	1.5	4.5	0.333333									PM08	E02	Thr-Ser	nitrogen peptides	N-Source, peptide	5.5	3	1.83333
PM08	E03	Trp-Val	nitrogen peptides	N-Source, peptide	1	5	0.2									PM08	E03	Trp-Val	nitrogen peptides	N-Source, peptide	5	3	1.66667
PM08	E04	Tyr-Ile	nitrogen peptides	N-Source, peptide	1	5	0.2									PM08	E04	Tyr-Ile	nitrogen peptides	N-Source, peptide	4	1.5	2.66667
PM08	E05	Tyr-Val	nitrogen peptides	N-Source, peptide	2	5	0.4									PM08	E05	Tyr-Val	nitrogen peptides	N-Source, peptide	8	6.5	1.23077
PM08	E06	Val-Ala	nitrogen peptides	N-Source, peptide	2	5.5	0.363636									PM08	E06	Val-Ala	nitrogen peptides	N-Source, peptide	8	2.5	3.2
PM08	E07	Val-Gln	nitrogen peptides	N-Source, peptide	6	6	1									PM08	E07	Val-Gln	nitrogen peptides	N-Source, peptide	9	6	1.5
PM08	E08	Val-Glu	nitrogen peptides	N-Source, peptide	2	5.5	0.363636									PM08	E08	Val-Glu	nitrogen peptides	N-Source, peptide	9	6	1.5
PM08	E09	Val-Lys	nitrogen peptides	N-Source, peptide	4	4.5	0.888889									PM08	E09	Val-Lys	nitrogen peptides	N-Source, peptide	8	4	2
PM08	E10	Val-Met	nitrogen peptides	N-Source, peptide	1	4	0.25									PM08	E10	Val-Met	nitrogen peptides	N-Source, peptide	4	1.5	2.66667
PM08	E11	Val-Phe	nitrogen peptides	N-Source, peptide	1.5	4.5	0.333333									PM08	E11	Val-Phe	nitrogen peptides	N-Source, peptide	6.5	4	1.625
PM08	E12	Val-Pro	nitrogen peptides	N-Source, peptide	4	5	0.8									PM08	E12	Val-Pro	nitrogen peptides	N-Source, peptide	8	5.5	1.45455
PM08	F01	Val-Ser	nitrogen peptides	N-Source, peptide	6.5	5	1.3									PM08	F01	Val-Ser	nitrogen peptides	N-Source, peptide	8	5	1.6
PM08	F02	b-Ala-Ala	nitrogen peptides	N-Source, peptide	1.5	3.5	0.428571									PM08	F02	b-Ala-Ala	nitrogen peptides	N-Source, peptide	1	1	1
PM08	F03	b-Ala-Gly	nitrogen peptides	N-Source, peptide	1	4	0.25									PM08	F03	b-Ala-Gly	nitrogen peptides	N-Source, peptide	2	1	2
PM08	F04	b-Ala-His	nitrogen peptides	N-Source, peptide	0	2.5	0									PM08	F04	b-Ala-His	nitrogen peptides	N-Source, peptide	0.5	0	1
PM08	F05	Met-b-Ala	nitrogen peptides	N-Source, peptide	1	3.5	0.285714									PM08	F05	Met-b-Ala	nitrogen peptides	N-Source, peptide	3	1	3
PM08	F06	b-Ala-Phe	nitrogen peptides	N-Source, peptide	1	3.5	0.285714									PM08	F06	b-Ala-Phe	nitrogen peptides	N-Source, peptide	2	1	2
PM08	F07	D-Ala-D-Ala	nitrogen peptides	N-Source, peptide	1	3	0.333333									PM08	F07	D-Ala-D-Ala	nitrogen peptides	N-Source, peptide	1	1	1
PM08	F08	D-Ala-Gly	nitrogen peptides	N-Source, peptide	1	3.5	0.285714									PM08	F08	D-Ala-Gly	nitrogen peptides	N-Source, peptide	1	1	1
PM08	F09	D-Ala-Leu	nitrogen peptides	N-Source, peptide	1	4	0.25									PM08	F09	D-Ala-Leu	nitrogen peptides	N-Source, peptide	1	1	1
PM08	F10	D-Leu-D-Leu	nitrogen peptides	N-Source, peptide	1	3.5	0.285714									PM08	F10	D-Leu-D-Leu	nitrogen peptides	N-Source, peptide	1.5	1	1.5
PM08	F11	D-Leu-Gly	nitrogen peptides	N-Source, peptide	1	3	0.333333									PM08	F11	D-Leu-Gly	nitrogen peptides	N-Source, peptide	1	1	1
PM08	F12	D-Leu-Tyr	nitrogen peptides	N-Source, peptide	3	3.5	0.857143									PM08	F12	D-Leu-Tyr	nitrogen peptides	N-Source, peptide	2	1.5	1.33333
PM08	G01	g-Glu-Gly	nitrogen peptides	N-Source, peptide	3	3.5	0.857143									PM08	G01	g-Glu-Gly	nitrogen peptides	N-Source, peptide	4	2	2
PM08	G02	g-D-Glu-Gly	nitrogen peptides	N-Source, peptide	1.5	3.5	0.428571									PM08	G02	g-D-Glu-Gly	nitrogen peptides	N-Source, peptide	1	1	1
PM08	G03	Gly-D-Ala	nitrogen peptides	N-Source, peptide	1	4	0.25									PM08	G03	Gly-D-Ala	nitrogen peptides	N-Source, peptide	1	1	1
PM08	G04	Gly-D-Asp	nitrogen peptides	N-Source, peptide	1	3	0.333333									PM08	G04	Gly-D-Asp	nitrogen peptides	N-Source, peptide	1	1	1
PM08	G05	Gly-D-Ser	nitrogen peptides	N-Source, peptide	1	3.5	0.285714									PM08	G05	Gly-D-Ser	nitrogen peptides	N-Source, peptide	1.5	1	1.5
PM08	G06	Gly-D-Thr	nitrogen peptides	N-Source, peptide	1	3	0.333333									PM08	G06	Gly-D-Thr	nitrogen peptides	N-Source, peptide	1	1	1
PM08	G07	Gly-D-Val	nitrogen peptides	N-Source, peptide	1	4	0.25									PM08	G07	Gly-D-Val	nitrogen peptides	N-Source, peptide	1	1	1
PM08	G08	Leu-b-Ala	nitrogen peptides	N-Source, peptide	1	3.5	0.285714									PM08	G08	Leu-b-Ala	nitrogen peptides	N-Source, peptide	5.5	1	5.5
PM08	G09	Leu-D-Leu	nitrogen peptides	N-Source, peptide	1	3.5	0.285714									PM08	G09	Leu-D-Leu	nitrogen peptides	N-Source, peptide	1	1	1
PM08	G10	Phe-b-Ala	nitrogen peptides	N-Source, peptide	1	4	0.25									PM08	G10	Phe-b-Ala	nitrogen peptides	N-Source, peptide	2	1.5	1.33333
PM08	G11	Ala-Ala-Ala	nitrogen peptides	N-Source, peptide	8	4.5	1.77778									PM08	G11	Ala-Ala-Ala	nitrogen peptides	N-Source, peptide	8.5	6	1.41667
PM08	G12	D-Ala-Gly-Gly	nitrogen peptides	N-Source, peptide	3	3.5	0.857143									PM08	G12	D-Ala-Gly-Gly	nitrogen peptides	N-Source, peptide	2	1.5	1.33333
PM08	H01	Gly-Gly-Ala	nitrogen peptides	N-Source, peptide	6.5	4.5	1.44444									PM08	H01	Gly-Gly-Ala	nitrogen peptides	N-Source, peptide	8.5	6	1.41667
PM08	H02	Gly-Gly-D-Leu	nitrogen peptides	N-Source, peptide	2.5	5	0.5									PM08	H02	Gly-Gly-D-Leu	nitrogen peptides	N-Source, peptide	2	1.5	1.33333
PM08	H03	Gly-Gly-Gly	nitrogen peptides	N-Source, peptide	2.5	5.5	0.454545									PM08	H03	Gly-Gly-Gly	nitrogen peptides	N-Source, peptide	4	2	2
PM08	H04	Gly-Gly-Ile	nitrogen peptides	N-Source, peptide	5	5	1									PM08	H04	Gly-Gly-Ile	nitrogen peptides	N-Source, peptide	8	4	2
PM08	H05	Gly-Gly-Leu	nitrogen peptides	N-Source, peptide	6	5	1.2									PM08	H05	Gly-Gly-Leu	nitrogen peptides	N-Source, peptide	8	6	1.33333
PM08	H06	Gly-Gly-Phe	nitrogen peptides	N-Source, peptide	5	6	0.833333									PM08	H06	Gly-Gly-Phe	nitrogen peptides	N-Source, peptide	8	4	2
PM08	H07	Val-Tyr-Val	nitrogen peptides	N-Source, peptide	6.5	5	1.3									PM08	H07	Val-Tyr-Val	nitrogen peptides	N-Source, peptide	8	6	1.33333
PM08	H08	Gly-Phe-Phe	nitrogen peptides	N-Source, peptide	8	6	1.33333									PM08	H08	Gly-Phe-Phe	nitrogen peptides	N-Source, peptide	8.5	6	1.41667
PM08	H09	Leu-Gly-Gly	nitrogen peptides	N-Source, peptide	6	5	1.2									PM08	H09	Leu-Gly-Gly	nitrogen peptides	N-Source, peptide	8	6	1.33333
PM08	H10	Leu-Leu-Leu	nitrogen peptides	N-Source, peptide	6.5	5	1.3									PM08	H10	Leu-Leu-Leu	nitrogen peptides	N-Source, peptide	8	6	1.33333
PM08	H11	Phe-Gly-Gly	nitrogen peptides	N-Source, peptide	6	4.5	1.33333									PM08	H11	Phe-Gly-Gly	nitrogen peptides	N-Source, peptide	8	6	1.33333
PM08	H12	Tyr-Gly-Gly	nitrogen peptides	N-Source, peptide	5	5	1									PM08	H12	Tyr-Gly-Gly	nitrogen peptides	N-Source, peptide	8	6.5	1.23077
PM09	A01	1% NaCl	osmolytes & ph	osmotic sensitivity, NaCl	9	7	1.28571									PM09	A01	1% NaCl	osmolytes & ph	osmotic sensitivity, NaCl	9	8	1.125
PM09	A02	2% NaCl	osmolytes & ph	osmotic sensitivity, NaCl	9	6.5	1.38462									PM09	A02	2% NaCl	osmolytes & ph	osmotic sensitivity, NaCl	9	8	1.125
PM09	A03	3% NaCl	osmolytes & ph	osmotic sensitivity, NaCl	7	6.5	1.07692									PM09	A03	3% NaCl	osmolytes & ph	osmotic sensitivity, NaCl	9	6.5	1.38462
PM09	A04	4% NaCl	osmolytes & ph	osmotic sensitivity, NaCl	7	4	1.75									PM09	A04	4% NaCl	osmolytes & ph	osmotic sensitivity, NaCl	8	5.5	1.45455
PM09	A05	5% NaCl	osmolytes & ph	osmotic sensitivity, NaCl	6.5	4	1.625									PM09	A05	5% NaCl	osmolytes & ph	osmotic sensitivity, NaCl	8	4	2
PM09	A06	5.5% NaCl	osmolytes & ph	osmotic sensitivity, NaCl	7	3	2.33333									PM09	A06	5.5% NaCl	osmolytes & ph	osmotic sensitivity, NaCl	8	4	2
PM09	A07	6% NaCl	osmolytes & ph	osmotic sensitivity, NaCl	6.5	3	2.16667									PM09	A07	6% NaCl	osmolytes & ph	osmotic sensitivity, NaCl	8	3	2.66667
PM09	A08	6.5% NaCl	osmolytes & ph	osmotic sensitivity, NaCl	5.5	3	1.83333									PM09	A08	6.5% NaCl	osmolytes & ph	osmotic sensitivity, NaCl	8	3	2.66667
PM09	A09	7% NaCl	osmolytes & ph	osmotic sensitivity, NaCl	6	2	3									PM09	A09	7% NaCl	osmolytes & ph	osmotic sensitivity, NaCl	8	2	4
PM09	A10	8% NaCl	osmolytes & ph	osmotic sensitivity, NaCl	5	2	2.5									PM09	A10	8% NaCl	osmolytes & ph	osmotic sensitivity, NaCl	7.5	2	3.75
PM09	A11	9% NaCl	osmolytes & ph	osmotic sensitivity, NaCl	4	1.5	2.66667									PM09	A11	9% NaCl	osmolytes & ph	osmotic sensitivity, NaCl	5	1.5	3.33333
PM09	A12	10% NaCl	osmolytes & ph	osmotic sensitivity, NaCl	3	1	3									PM09	A12	10% NaCl	osmolytes & ph	osmotic sensitivity, NaCl	5.5	1.5	3.66667
PM09	B01	6% NaCl	osmolytes & ph	osmotic sensitivity, NaCl control	5.5	3	1.83333									PM09	B01	6% NaCl	osmolytes & ph	osmotic sensitivity, NaCl control	8	2	4
PM09	B02	6% NaCl + Betaine	osmolytes & ph	osmolyte, betaine	6	2	3									PM09	B02	6% NaCl + Betaine	osmolytes & ph	osmolyte, betaine	7.5	2	3.75
PM09	B03	6% NaCl + NN Dimethyl Glycine	osmolytes & ph	osmolyte, dimethylglycine	6.5	3	2.16667									PM09	B03	6% NaCl + NN Dimethyl Glycine	osmolytes & ph	osmolyte, dimethylglycine	8	3	2.66667
PM09	B04	6% NaCl + Sarcosine	osmolytes & ph	osmolyte, sarcosine	6.5	3	2.16667									PM09	B04	6% NaCl + Sarcosine	osmolytes & ph	osmolyte, sarcosine	8	2	4
PM09	B05	6% NaCl + Dimethyl Sulphonyl Propionate	osmolytes & ph	osmolyte, dimethyl sulphonyl propionate	5.5	2	2.75									PM09	B05	6% NaCl + Dimethyl Sulphonyl Propionate	osmolytes & ph	osmolyte, dimethyl sulphonyl propionate	6.5	3	2.16667
PM09	B06	6% NaCl + MOPS	osmolytes & ph	osmolyte, MOPS	6.5	3	2.16667									PM09	B06	6% NaCl + MOPS	osmolytes & ph	osmolyte, MOPS	8	2	4
PM09	B07	6% NaCl + Ectoine	osmolytes & ph	osmolyte, ectoine	6.5	3	2.16667									PM09	B07	6% NaCl + Ectoine	osmolytes & ph	osmolyte, ectoine	8	3	2.66667
PM09	B08	6% NaCl + Choline	osmolytes & ph	osmolyte, choline	6.5	3	2.16667									PM09	B08	6% NaCl + Choline	osmolytes & ph	osmolyte, choline	5	2	2.5
PM09	B09	6% NaCl + Phosphorylcholine	osmolytes & ph	osmolyte, phosphorylcholine	5	3	1.66667									PM09	B09	6% NaCl + Phosphorylcholine	osmolytes & ph	osmolyte, phosphorylcholine	5.5	3	1.83333
PM09	B10	6% NaCl + Creatine	osmolytes & ph	osmolyte, creatine	5	3	1.66667									PM09	B10	6% NaCl + Creatine	osmolytes & ph	osmolyte, creatine	6.5	2	3.25
PM09	B11	6% NaCl + Creatinine	osmolytes & ph	osmolyte, creatinine	5	3	1.66667									PM09	B11	6% NaCl + Creatinine	osmolytes & ph	osmolyte, creatinine	5	2	2.5
PM09	B12	6% NaCl + L-Carnitine	osmolytes & ph	osmolyte, carnitine	6.5	3	2.16667									PM09	B12	6% NaCl + L-Carnitine	osmolytes & ph	osmolyte, carnitine	8	2	4
PM09	C01	6% NaCl + KCl	osmolytes & ph	osmolyte, KCl	6.5	3	2.16667									PM09	C01	6% NaCl + KCl	osmolytes & ph	osmolyte, KCl	8	2	4
PM09	C02	6% NaCl + L-Proline	osmolytes & ph	osmolyte, proline	6.5	3	2.16667									PM09	C02	6% NaCl + L-Proline	osmolytes & ph	osmolyte, proline	8	2	4
PM09	C03	6% NaCl + N-Acetyl-L-Glutamine	osmolytes & ph	osmolyte, acetyl glutamine	6.5	3	2.16667									PM09	C03	6% NaCl + N-Acetyl-L-Glutamine	osmolytes & ph	osmolyte, acetyl glutamine	8	2	4
PM09	C04	6% NaCl + b-Glutamic acid	osmolytes & ph	osmolyte, b-glutamate	7	3	2.33333									PM09	C04	6% NaCl + b-Glutamic acid	osmolytes & ph	osmolyte, b-glutamate	8	2	4
PM09	C05	6% NaCl + g-Amino-N-Butyric acid	osmolytes & ph	osmolyte, g-amino butyric acid	6.5	3	2.16667									PM09	C05	6% NaCl + g-Amino-N-Butyric acid	osmolytes & ph	osmolyte, g-amino butyric acid	8	3	2.66667
PM09	C06	6% NaCl + Glutathione	osmolytes & ph	osmolyte, glutathione	6.5	4	1.625									PM09	C06	6% NaCl + Glutathione	osmolytes & ph	osmolyte, glutathione	8	3	2.66667
PM09	C07	6% NaCl + Glycerol	osmolytes & ph	osmolyte, glycerol	6	3	2									PM09	C07	6% NaCl + Glycerol	osmolytes & ph	osmolyte, glycerol	6.5	3.5	1.85714
PM09	C08	6% NaCl + Trehalose	osmolytes & ph	osmolyte, trehalose	6	3	2									PM09	C08	6% NaCl + Trehalose	osmolytes & ph	osmolyte, trehalose	8	2	4
PM09	C09	6% NaCl + Trimethylamine-N-Oxide	osmolytes & ph	osmolyte, trimethylamine-N-oxide	5	2	2.5									PM09	C09	6% NaCl + Trimethylamine-N-Oxide	osmolytes & ph	osmolyte, trimethylamine-N-oxide	8	4	2
PM09	C10	6% NaCl + Trimethylamine	osmolytes & ph	osmolyte, trimethylamine	5	3	1.66667									PM09	C10	6% NaCl + Trimethylamine	osmolytes & ph	osmolyte, trimethylamine	8	2	4
PM09	C11	6% NaCl + Octopine	osmolytes & ph	osmolyte, octopine	5	3	1.66667									PM09	C11	6% NaCl + Octopine	osmolytes & ph	osmolyte, octopine	8	3	2.66667
PM09	C12	6% NaCl + Trigonelline	osmolytes & ph	osmolyte, trigonelline	5	2	2.5									PM09	C12	6% NaCl + Trigonelline	osmolytes & ph	osmolyte, trigonelline	8	3	2.66667
PM09	D01	3% Potassium Chloride	osmolytes & ph	osmotic sensitivity, KCl	9	6.5	1.38462									PM09	D01	3% Potassium Chloride	osmolytes & ph	osmotic sensitivity, KCl	9	6.5	1.38462
PM09	D02	4% Potassium chloride	osmolytes & ph	osmotic sensitivity, KCl	8	6	1.33333									PM09	D02	4% Potassium chloride	osmolytes & ph	osmotic sensitivity, KCl	8.5	6.5	1.30769
PM09	D03	5% Potassium Chloride	osmolytes & ph	osmotic sensitivity, KCl	7	6	1.16667									PM09	D03	5% Potassium Chloride	osmolytes & ph	osmotic sensitivity, KCl	8	5	1.6
PM09	D04	6% Potassium chloride	osmolytes & ph	osmotic sensitivity, KCl	7	5	1.4									PM09	D04	6% Potassium chloride	osmolytes & ph	osmotic sensitivity, KCl	8	5.5	1.45455
PM09	D05	2% Sodium Sulfate	osmolytes & ph	osmotic sensitivity, Na2SO4	9	7	1.28571									PM09	D05	2% Sodium Sulfate	osmolytes & ph	osmotic sensitivity, Na2SO4	9	8	1.125
PM09	D06	3% Sodium Sulfate	osmolytes & ph	osmotic sensitivity, Na2SO4	9	7	1.28571									PM09	D06	3% Sodium Sulfate	osmolytes & ph	osmotic sensitivity, Na2SO4	9	8	1.125
PM09	D07	4% Sodium Sulfate	osmolytes & ph	osmotic sensitivity, Na2SO4	8	7	1.14286									PM09	D07	4% Sodium Sulfate	osmolytes & ph	osmotic sensitivity, Na2SO4	9	5.5	1.63636
PM09	D08	5% Sodium Sulfate	osmolytes & ph	osmotic sensitivity, Na2SO4	9	6.5	1.38462									PM09	D08	5% Sodium Sulfate	osmolytes & ph	osmotic sensitivity, Na2SO4	9	8	1.125
PM09	D09	5% Ethylene Glycol	osmolytes & ph	osmotic sensitivity, ethylene glycol	9	8	1.125									PM09	D09	5% Ethylene Glycol	osmolytes & ph	osmotic sensitivity, ethylene glycol	9	8.5	1.05882
PM09	D10	10% Ethylene Glycol	osmolytes & ph	osmotic sensitivity, ethylene glycol	9	8.5	1.05882									PM09	D10	10% Ethylene Glycol	osmolytes & ph	osmotic sensitivity, ethylene glycol	8.5	8.5	1
PM09	D11	15% Ethylene Glycol	osmolytes & ph	osmotic sensitivity, ethylene glycol	9	8.5	1.05882									PM09	D11	15% Ethylene Glycol	osmolytes & ph	osmotic sensitivity, ethylene glycol	8.5	8.5	1
PM09	D12	20% Ethylene Glycol	osmolytes & ph	osmotic sensitivity, ethylene glycol	9	7.5	1.2									PM09	D12	20% Ethylene Glycol	osmolytes & ph	osmotic sensitivity, ethylene glycol	8.5	8.5	1
PM09	E01	1% Sodium Formate	osmolytes & ph	osmotic sensitivity, sodium formate	9	7	1.28571									PM09	E01	1% Sodium Formate	osmolytes & ph	osmotic sensitivity, sodium formate	8.5	8	1.0625
PM09	E02	2% Sodium Formate	osmolytes & ph	osmotic sensitivity, sodium formate	7	6.5	1.07692									PM09	E02	2% Sodium Formate	osmolytes & ph	osmotic sensitivity, sodium formate	8.5	8	1.0625
PM09	E03	3% Sodium Formate	osmolytes & ph	osmotic sensitivity, sodium formate	7	4	1.75									PM09	E03	3% Sodium Formate	osmolytes & ph	osmotic sensitivity, sodium formate	5.5	5	1.1
PM09	E04	4% Sodium Formate	osmolytes & ph	osmotic sensitivity, sodium formate	5	4	1.25									PM09	E04	4% Sodium Formate	osmolytes & ph	osmotic sensitivity, sodium formate	4.5	4	1.125
PM09	E05	5% Sodium Formate	osmolytes & ph	osmotic sensitivity, sodium formate	4	3	1.33333									PM09	E05	5% Sodium Formate	osmolytes & ph	osmotic sensitivity, sodium formate	4	4	1
PM09	E06	6% Sodium Formate	osmolytes & ph	osmotic sensitivity, sodium formate	3	2	1.5									PM09	E06	6% Sodium Formate	osmolytes & ph	osmotic sensitivity, sodium formate	3.5	2	1.75
PM09	E07	2% Urea	osmolytes & ph	osmotic sensitivity, urea	9	6.5	1.38462									PM09	E07	2% Urea	osmolytes & ph	osmotic sensitivity, urea	9	8.5	1.05882
PM09	E08	3% Urea	osmolytes & ph	osmotic sensitivity, urea	7	6	1.16667									PM09	E08	3% Urea	osmolytes & ph	osmotic sensitivity, urea	5	5.5	0.909091
PM09	E09	4% Urea	osmolytes & ph	osmotic sensitivity, urea	6.5	4	1.625									PM09	E09	4% Urea	osmolytes & ph	osmotic sensitivity, urea	4	2	2
PM09	E10	5% Urea	osmolytes & ph	osmotic sensitivity, urea	3	0.5	6									PM09	E10	5% Urea	osmolytes & ph	osmotic sensitivity, urea	0.5	0	1
PM09	E11	6% Urea	osmolytes & ph	osmotic sensitivity, urea	0	0	1									PM09	E11	6% Urea	osmolytes & ph	osmotic sensitivity, urea	0	0	1
PM09	E12	7% Urea	osmolytes & ph	osmotic sensitivity, urea	0	0	1									PM09	E12	7% Urea	osmolytes & ph	osmotic sensitivity, urea	0	0	1
PM09	F01	1% Sodium Lactate	osmolytes & ph	osmotic sensitivity, sodium lactate	9	7	1.28571									PM09	F01	1% Sodium Lactate	osmolytes & ph	osmotic sensitivity, sodium lactate	9	8.5	1.05882
PM09	F02	2% Sodium Lactate	osmolytes & ph	osmotic sensitivity, sodium lactate	9	7	1.28571									PM09	F02	2% Sodium Lactate	osmolytes & ph	osmotic sensitivity, sodium lactate	9	8	1.125
PM09	F03	3% Sodium Lactate	osmolytes & ph	osmotic sensitivity, sodium lactate	8	7	1.14286									PM09	F03	3% Sodium Lactate	osmolytes & ph	osmotic sensitivity, sodium lactate	9	5.5	1.63636
PM09	F04	4% Sodium Lactate	osmolytes & ph	osmotic sensitivity, sodium lactate	8	6	1.33333									PM09	F04	4% Sodium Lactate	osmolytes & ph	osmotic sensitivity, sodium lactate	9	7.5	1.2
PM09	F05	5% Sodium Lactate	osmolytes & ph	osmotic sensitivity, sodium lactate	7	5	1.4									PM09	F05	5% Sodium Lactate	osmolytes & ph	osmotic sensitivity, sodium lactate	9	5	1.8
PM09	F06	6% Sodium Lactate	osmolytes & ph	osmotic sensitivity, sodium lactate	7	4	1.75									PM09	F06	6% Sodium Lactate	osmolytes & ph	osmotic sensitivity, sodium lactate	8	3	2.66667
PM09	F07	7% Sodium Lactate	osmolytes & ph	osmotic sensitivity, sodium lactate	6.5	4	1.625									PM09	F07	7% Sodium Lactate	osmolytes & ph	osmotic sensitivity, sodium lactate	8.5	5.5	1.54545
PM09	F08	8% Sodium Lactate	osmolytes & ph	osmotic sensitivity, sodium lactate	6	4	1.5									PM09	F08	8% Sodium Lactate	osmolytes & ph	osmotic sensitivity, sodium lactate	8	3.5	2.28571
PM09	F09	9% Sodium Lactate	osmolytes & ph	osmotic sensitivity, sodium lactate	6	4	1.5									PM09	F09	9% Sodium Lactate	osmolytes & ph	osmotic sensitivity, sodium lactate	8	3.5	2.28571
PM09	F10	10% Sodium Lactate	osmolytes & ph	osmotic sensitivity, sodium lactate	6	3	2									PM09	F10	10% Sodium Lactate	osmolytes & ph	osmotic sensitivity, sodium lactate	7.5	3.5	2.14286
PM09	F11	11% Sodium Lactate	osmolytes & ph	osmotic sensitivity, sodium lactate	5	2	2.5									PM09	F11	11% Sodium Lactate	osmolytes & ph	osmotic sensitivity, sodium lactate	7.5	3.5	2.14286
PM09	F12	12% Sodium Lactate	osmolytes & ph	osmotic sensitivity, sodium lactate	4	2	2									PM09	F12	12% Sodium Lactate	osmolytes & ph	osmotic sensitivity, sodium lactate	7.5	4	1.875
PM09	G01	20mM Sodium Phosphate pH 7	osmolytes & ph	osmotic sensitivity, sodium phosphate	9	9	1									PM09	G01	20mM Sodium Phosphate pH 7	osmolytes & ph	osmotic sensitivity, sodium phosphate	9	9	1
PM09	G02	50mM Sodium Phosphate pH 7	osmolytes & ph	osmotic sensitivity, sodium phosphate	9	9	1									PM09	G02	50mM Sodium Phosphate pH 7	osmolytes & ph	osmotic sensitivity, sodium phosphate	9	9	1
PM09	G03	100mM Sodium Phosphate pH 7	osmolytes & ph	osmotic sensitivity, sodium phosphate	9	8	1.125									PM09	G03	100mM Sodium Phosphate pH 7	osmolytes & ph	osmotic sensitivity, sodium phosphate	9	8.5	1.05882
PM09	G04	200mM Sodium Phosphate pH 7	osmolytes & ph	osmotic sensitivity, sodium phosphate	9	7	1.28571									PM09	G04	200mM Sodium Phosphate pH 7	osmolytes & ph	osmotic sensitivity, sodium phosphate	9	8	1.125
PM09	G05	20mM Sodium Benzoate pH 5.2	osmolytes & ph	toxicity, benzoate	2	1	2									PM09	G05	20mM Sodium Benzoate pH 5.2	osmolytes & ph	toxicity, benzoate	2	2	1
PM09	G06	50mM Sodium Benzoate pH 5.2	osmolytes & ph	toxicity, benzoate	0	0	1									PM09	G06	50mM Sodium Benzoate pH 5.2	osmolytes & ph	toxicity, benzoate	0	0	1
PM09	G07	100mM Sodium Benzoate pH 5.2	osmolytes & ph	toxicity, benzoate	0	0	1									PM09	G07	100mM Sodium Benzoate pH 5.2	osmolytes & ph	toxicity, benzoate	0	0	1
PM09	G08	200mM Sodium Benzoate pH 5.2	osmolytes & ph	toxicity, benzoate	0	0	1									PM09	G08	200mM Sodium Benzoate pH 5.2	osmolytes & ph	toxicity, benzoate	0	0	1
PM09	G09	10mM Ammonium Sulfate pH 8	osmolytes & ph	toxicity, ammonia	9	7	1.28571									PM09	G09	10mM Ammonium Sulfate pH 8	osmolytes & ph	toxicity, ammonia	9	9	1
PM09	G10	20mM Ammonium Sulfate pH 8	osmolytes & ph	toxicity, ammonia	9	7	1.28571									PM09	G10	20mM Ammonium Sulfate pH 8	osmolytes & ph	toxicity, ammonia	9	8.5	1.05882
PM09	G11	50mM Ammonium Sulfate pH 8	osmolytes & ph	toxicity, ammonia	9	7.5	1.2									PM09	G11	50mM Ammonium Sulfate pH 8	osmolytes & ph	toxicity, ammonia	8.5	8	1.0625
PM09	G12	100mM Ammonium Sulfate pH 8	osmolytes & ph	toxicity, ammonia	7	6	1.16667									PM09	G12	100mM Ammonium Sulfate pH 8	osmolytes & ph	toxicity, ammonia	8	6.5	1.23077
PM09	H01	10mM Sodium Nitrate	osmolytes & ph	toxicity, nitrate	9	8	1.125									PM09	H01	10mM Sodium Nitrate	osmolytes & ph	toxicity, nitrate	9	9	1
PM09	H02	20mM Sodium Nitrate	osmolytes & ph	toxicity, nitrate	9	7	1.28571									PM09	H02	20mM Sodium Nitrate	osmolytes & ph	toxicity, nitrate	9	9	1
PM09	H03	40mM Sodium Nitrate	osmolytes & ph	toxicity, nitrate	9	7	1.28571									PM09	H03	40mM Sodium Nitrate	osmolytes & ph	toxicity, nitrate	9	9	1
PM09	H04	60mM Sodium Nitrate	osmolytes & ph	toxicity, nitrate	9	7	1.28571									PM09	H04	60mM Sodium Nitrate	osmolytes & ph	toxicity, nitrate	9	9	1
PM09	H05	80mM Sodium Nitrate	osmolytes & ph	toxicity, nitrate	9	7	1.28571									PM09	H05	80mM Sodium Nitrate	osmolytes & ph	toxicity, nitrate	9	9	1
PM09	H06	100mM Sodium Nitrate	osmolytes & ph	toxicity, nitrate	9	7	1.28571									PM09	H06	100mM Sodium Nitrate	osmolytes & ph	toxicity, nitrate	9	8	1.125
PM09	H07	10mM Sodium Nitrite	osmolytes & ph	toxicity, nitrite	8	4	2									PM09	H07	10mM Sodium Nitrite	osmolytes & ph	toxicity, nitrite	8	6.5	1.23077
PM09	H08	20mM Sodium Nitrite	osmolytes & ph	toxicity, nitrite	6	2	3									PM09	H08	20mM Sodium Nitrite	osmolytes & ph	toxicity, nitrite	5	5	1
PM09	H09	40mM Sodium Nitrite	osmolytes & ph	toxicity, nitrite	4	1.5	2.66667									PM09	H09	40mM Sodium Nitrite	osmolytes & ph	toxicity, nitrite	3	2	1.5
PM09	H10	60mM Sodium Nitrite	osmolytes & ph	toxicity, nitrite	3	1	3									PM09	H10	60mM Sodium Nitrite	osmolytes & ph	toxicity, nitrite	2	1.5	1.33333
PM09	H11	80mM Sodium Nitrite	osmolytes & ph	toxicity, nitrite	2	1	2									PM09	H11	80mM Sodium Nitrite	osmolytes & ph	toxicity, nitrite	1.5	1	1.5
PM09	H12	100mM Sodium Nitrite	osmolytes & ph	toxicity, nitrite	1.5	1	1.5									PM09	H12	100mM Sodium Nitrite	osmolytes & ph	toxicity, nitrite	1	0.5	2
PM10	A01	pH 3.5	osmolytes & ph	pH, growth at 3.5	6.5	3	2.16667									PM10	A01	pH 3.5	osmolytes & ph	pH, growth at 3.5	7	6.5	1.07692
PM10	A02	pH 4	osmolytes & ph	pH, growth at 4	8.5	4	2.125									PM10	A02	pH 4	osmolytes & ph	pH, growth at 4	8.5	6.5	1.30769
PM10	A03	pH 4.5	osmolytes & ph	pH, growth at 4.5	9	6.5	1.38462									PM10	A03	pH 4.5	osmolytes & ph	pH, growth at 4.5	8.5	7.5	1.13333
PM10	A04	pH 5	osmolytes & ph	pH, growth at 5	9	6.5	1.38462									PM10	A04	pH 5	osmolytes & ph	pH, growth at 5	9	7.5	1.2
PM10	A05	pH 5.5	osmolytes & ph	pH, growth at 5.5	7	5	1.4									PM10	A05	pH 5.5	osmolytes & ph	pH, growth at 5.5	9	7.5	1.2
PM10	A06	pH 6	osmolytes & ph	pH, growth at 6	6	4	1.5									PM10	A06	pH 6	osmolytes & ph	pH, growth at 6	8.5	8.5	1
PM10	A07	pH 7	osmolytes & ph	pH, growth at 7	2	1	2									PM10	A07	pH 7	osmolytes & ph	pH, growth at 7	8.5	3	2.83333
PM10	A08	pH 8	osmolytes & ph	pH, growth at 8	0	0	1									PM10	A08	pH 8	osmolytes & ph	pH, growth at 8	0.5	0	1
PM10	A09	pH 8.5	osmolytes & ph	pH, growth at 8.5	0	0	1									PM10	A09	pH 8.5	osmolytes & ph	pH, growth at 8.5	0	0	1
PM10	A10	pH 9	osmolytes & ph	pH, growth at 9	0	0	1									PM10	A10	pH 9	osmolytes & ph	pH, growth at 9	0	0	1
PM10	A11	pH 9.5	osmolytes & ph	pH, growth at 9.5	0	0	1									PM10	A11	pH 9.5	osmolytes & ph	pH, growth at 9.5	0	0	1
PM10	A12	pH 10	osmolytes & ph	pH, growth at 10	0	0	1									PM10	A12	pH 10	osmolytes & ph	pH, growth at 10	0	0	1
PM10	B01	pH 4.5	osmolytes & ph	pH, decarboxylase control	9	6.5	1.38462									PM10	B01	pH 4.5	osmolytes & ph	pH, decarboxylase control	9	7.5	1.2
PM10	B02	pH 4.5 + L-Alanine	osmolytes & ph	pH, decarboxylase	9	6.5	1.38462									PM10	B02	pH 4.5 + L-Alanine	osmolytes & ph	pH, decarboxylase	9	7.5	1.2
PM10	B03	pH 4.5 + L-Arginine	osmolytes & ph	pH, decarboxylase	9	6.5	1.38462									PM10	B03	pH 4.5 + L-Arginine	osmolytes & ph	pH, decarboxylase	9	8.5	1.05882
PM10	B04	pH 4.5 + L-Asparagine	osmolytes & ph	pH, decarboxylase	9	7	1.28571									PM10	B04	pH 4.5 + L-Asparagine	osmolytes & ph	pH, decarboxylase	9	8.5	1.05882
PM10	B05	pH 4.5 + L-Aspartic acid	osmolytes & ph	pH, decarboxylase	9	6.5	1.38462									PM10	B05	pH 4.5 + L-Aspartic acid	osmolytes & ph	pH, decarboxylase	9	8.5	1.05882
PM10	B06	pH 4.5 + L-Glutamic acid	osmolytes & ph	pH, decarboxylase	8.5	6.5	1.30769									PM10	B06	pH 4.5 + L-Glutamic acid	osmolytes & ph	pH, decarboxylase	8.5	7.5	1.13333
PM10	B07	pH 4.5 + L-Glutamine	osmolytes & ph	pH, decarboxylase	8	6.5	1.23077									PM10	B07	pH 4.5 + L-Glutamine	osmolytes & ph	pH, decarboxylase	9	7.5	1.2
PM10	B08	pH 4.5 + Glycine	osmolytes & ph	pH, decarboxylase	9	6.5	1.38462									PM10	B08	pH 4.5 + Glycine	osmolytes & ph	pH, decarboxylase	9	8	1.125
PM10	B09	pH 4.5 + L-Histidine	osmolytes & ph	pH, decarboxylase	8	6.5	1.23077									PM10	B09	pH 4.5 + L-Histidine	osmolytes & ph	pH, decarboxylase	9	8.5	1.05882
PM10	B10	pH 4.5 + L-Isoleucine	osmolytes & ph	pH, decarboxylase	7.5	5.5	1.36364									PM10	B10	pH 4.5 + L-Isoleucine	osmolytes & ph	pH, decarboxylase	8.5	7.5	1.13333
PM10	B11	pH 4.5 + L-Leucine	osmolytes & ph	pH, decarboxylase	7.5	6	1.25									PM10	B11	pH 4.5 + L-Leucine	osmolytes & ph	pH, decarboxylase	8.5	7.5	1.13333
PM10	B12	pH 4.5 + L-Lysine	osmolytes & ph	pH, decarboxylase	8.5	6.5	1.30769									PM10	B12	pH 4.5 + L-Lysine	osmolytes & ph	pH, decarboxylase	9	7.5	1.2
PM10	C01	pH 4.5 + L-Methionine	osmolytes & ph	pH, decarboxylase	9	6.5	1.38462									PM10	C01	pH 4.5 + L-Methionine	osmolytes & ph	pH, decarboxylase	9	8	1.125
PM10	C02	pH 4.5 + L-Phenylalanine	osmolytes & ph	pH, decarboxylase	9	6.5	1.38462									PM10	C02	pH 4.5 + L-Phenylalanine	osmolytes & ph	pH, decarboxylase	8.5	7.5	1.13333
PM10	C03	pH 4.5 + L-Proline	osmolytes & ph	pH, decarboxylase	9	6.5	1.38462									PM10	C03	pH 4.5 + L-Proline	osmolytes & ph	pH, decarboxylase	9	8.5	1.05882
PM10	C04	pH 4.5 + L-Serine	osmolytes & ph	pH, decarboxylase	8	6.5	1.23077									PM10	C04	pH 4.5 + L-Serine	osmolytes & ph	pH, decarboxylase	8.5	7.5	1.13333
PM10	C05	pH 4.5 + L-Threonine	osmolytes & ph	pH, decarboxylase	9	6.5	1.38462									PM10	C05	pH 4.5 + L-Threonine	osmolytes & ph	pH, decarboxylase	9	7.5	1.2
PM10	C06	pH 4.5 + L-Tryptophan	osmolytes & ph	pH, decarboxylase	7.5	4	1.875									PM10	C06	pH 4.5 + L-Tryptophan	osmolytes & ph	pH, decarboxylase	8.5	7.5	1.13333
PM10	C07	pH 4.5 + L-Citrulline	osmolytes & ph	pH, decarboxylase	9	6.5	1.38462									PM10	C07	pH 4.5 + L-Citrulline	osmolytes & ph	pH, decarboxylase	9	8	1.125
PM10	C08	pH 4.5 + L-Valine	osmolytes & ph	pH, decarboxylase	9	6.5	1.38462									PM10	C08	pH 4.5 + L-Valine	osmolytes & ph	pH, decarboxylase	9	8	1.125
PM10	C09	pH 4.5 + Hydroxy-L-Proline	osmolytes & ph	pH, decarboxylase	9	6.5	1.38462									PM10	C09	pH 4.5 + Hydroxy-L-Proline	osmolytes & ph	pH, decarboxylase	8.5	7.5	1.13333
PM10	C10	pH 4.5 + L-Ornithine	osmolytes & ph	pH, decarboxylase	9	6.5	1.38462									PM10	C10	pH 4.5 + L-Ornithine	osmolytes & ph	pH, decarboxylase	9	8	1.125
PM10	C11	pH 4.5 + L-Homoarginine	osmolytes & ph	pH, decarboxylase	8.5	6.5	1.30769									PM10	C11	pH 4.5 + L-Homoarginine	osmolytes & ph	pH, decarboxylase	9	6	1.5
PM10	C12	pH 4.5 + L-Homoserine	osmolytes & ph	pH, decarboxylase	9	6.5	1.38462									PM10	C12	pH 4.5 + L-Homoserine	osmolytes & ph	pH, decarboxylase	9	6.5	1.38462
PM10	D01	pH 4.5 + Anthranilic acid	osmolytes & ph	pH, decarboxylase	0	0	1									PM10	D01	pH 4.5 + Anthranilic acid	osmolytes & ph	pH, decarboxylase	0	0	1
PM10	D02	pH 4.5 + L-Norleucine	osmolytes & ph	pH, decarboxylase	7.5	4	1.875									PM10	D02	pH 4.5 + L-Norleucine	osmolytes & ph	pH, decarboxylase	8.5	4.5	1.88889
PM10	D03	pH 4.5 + L-Norvaline	osmolytes & ph	pH, decarboxylase	8	6.5	1.23077									PM10	D03	pH 4.5 + L-Norvaline	osmolytes & ph	pH, decarboxylase	9	7.5	1.2
PM10	D04	pH 4.5 + a-Amino-N-Butyric acid	osmolytes & ph	pH, decarboxylase	9	6.5	1.38462									PM10	D04	pH 4.5 + a-Amino-N-Butyric acid	osmolytes & ph	pH, decarboxylase	9	7.5	1.2
PM10	D05	pH 4.5 + p-Aminobenzoate	osmolytes & ph	pH, decarboxylase	1.5	0.5	3									PM10	D05	pH 4.5 + p-Aminobenzoate	osmolytes & ph	pH, decarboxylase	0	0	1
PM10	D06	pH 4.5 + L-Cysteic acid	osmolytes & ph	pH, decarboxylase	8	6.5	1.23077									PM10	D06	pH 4.5 + L-Cysteic acid	osmolytes & ph	pH, decarboxylase	8.5	7.5	1.13333
PM10	D07	pH 4.5 + D-Lysine	osmolytes & ph	pH, decarboxylase	9	6.5	1.38462									PM10	D07	pH 4.5 + D-Lysine	osmolytes & ph	pH, decarboxylase	9	7.5	1.2
PM10	D08	pH 4.5 + 5-Hydroxy-L-Lysine	osmolytes & ph	pH, decarboxylase	8	5	1.6									PM10	D08	pH 4.5 + 5-Hydroxy-L-Lysine	osmolytes & ph	pH, decarboxylase	9	4	2.25
PM10	D09	pH 4.5 + 5-Hydroxy-L-Tryptophan	osmolytes & ph	pH, decarboxylase	7.5	5	1.5									PM10	D09	pH 4.5 + 5-Hydroxy-L-Tryptophan	osmolytes & ph	pH, decarboxylase	8.5	7.5	1.13333
PM10	D10	pH 4.5 + DL-Diamino-a,e-Pimelic acid	osmolytes & ph	pH, decarboxylase	9	6.5	1.38462									PM10	D10	pH 4.5 + DL-Diamino-a,e-Pimelic acid	osmolytes & ph	pH, decarboxylase	9	8.5	1.05882
PM10	D11	pH 4.5 + Trimethylamine-N-Oxide	osmolytes & ph	pH, decarboxylase	9	5	1.8									PM10	D11	pH 4.5 + Trimethylamine-N-Oxide	osmolytes & ph	pH, decarboxylase	8.5	5	1.7
PM10	D12	pH 4.5 + Urea	osmolytes & ph	pH, decarboxylase	9	6.5	1.38462									PM10	D12	pH 4.5 + Urea	osmolytes & ph	pH, decarboxylase	8.5	6	1.41667
PM10	E01	pH 9.5	osmolytes & ph	pH, deaminase control	0	0	1									PM10	E01	pH 9.5	osmolytes & ph	pH, deaminase control	0	0	1
PM10	E02	pH 9.5 + L-Alanine	osmolytes & ph	pH, deaminase	0	0	1									PM10	E02	pH 9.5 + L-Alanine	osmolytes & ph	pH, deaminase	0	0	1
PM10	E03	pH 9.5 + L-Arginine	osmolytes & ph	pH, deaminase	0	0	1									PM10	E03	pH 9.5 + L-Arginine	osmolytes & ph	pH, deaminase	0	0	1
PM10	E04	pH 9.5 + L-Asparagine	osmolytes & ph	pH, deaminase	0	0	1									PM10	E04	pH 9.5 + L-Asparagine	osmolytes & ph	pH, deaminase	0	0	1
PM10	E05	pH 9.5 + L-Aspartic acid	osmolytes & ph	pH, deaminase	0	0	1									PM10	E05	pH 9.5 + L-Aspartic acid	osmolytes & ph	pH, deaminase	0	0	1
PM10	E06	pH 9.5 + L-Glutamic acid	osmolytes & ph	pH, deaminase	0	0	1									PM10	E06	pH 9.5 + L-Glutamic acid	osmolytes & ph	pH, deaminase	0	0	1
PM10	E07	pH 9.5 + L-Glutamine	osmolytes & ph	pH, deaminase	0.5	0.5	1									PM10	E07	pH 9.5 + L-Glutamine	osmolytes & ph	pH, deaminase	0.5	0.5	1
PM10	E08	pH 9.5 + Glycine	osmolytes & ph	pH, deaminase	0	0	1									PM10	E08	pH 9.5 + Glycine	osmolytes & ph	pH, deaminase	0.5	0.5	1
PM10	E09	pH 9.5 + L-Histidine	osmolytes & ph	pH, deaminase	0.5	1	0.5									PM10	E09	pH 9.5 + L-Histidine	osmolytes & ph	pH, deaminase	2	2	1
PM10	E10	pH 9.5 + L-Isoleucine	osmolytes & ph	pH, deaminase	0	0	1									PM10	E10	pH 9.5 + L-Isoleucine	osmolytes & ph	pH, deaminase	0	0.5	0
PM10	E11	pH 9.5 + L-Leucine	osmolytes & ph	pH, deaminase	0	0	1									PM10	E11	pH 9.5 + L-Leucine	osmolytes & ph	pH, deaminase	0	1	0
PM10	E12	pH 9.5 + L-Lysine	osmolytes & ph	pH, deaminase	0	0	1									PM10	E12	pH 9.5 + L-Lysine	osmolytes & ph	pH, deaminase	1	1	1
PM10	F01	pH 9.5 + L-Methionine	osmolytes & ph	pH, deaminase	0	0	1									PM10	F01	pH 9.5 + L-Methionine	osmolytes & ph	pH, deaminase	0	0	1
PM10	F02	pH 9.5 + L-Phenylalanine	osmolytes & ph	pH, deaminase	0	1	0									PM10	F02	pH 9.5 + L-Phenylalanine	osmolytes & ph	pH, deaminase	1	1	1
PM10	F03	pH 9.5 + L-Proline	osmolytes & ph	pH, deaminase	0	0	1									PM10	F03	pH 9.5 + L-Proline	osmolytes & ph	pH, deaminase	0	0	1
PM10	F04	pH 9.5 + L-Serine	osmolytes & ph	pH, deaminase	0	0	1									PM10	F04	pH 9.5 + L-Serine	osmolytes & ph	pH, deaminase	0	0.5	0
PM10	F05	pH 9.5 + L-Threonine	osmolytes & ph	pH, deaminase	0	0	1									PM10	F05	pH 9.5 + L-Threonine	osmolytes & ph	pH, deaminase	0	0	1
PM10	F06	pH 9.5 + L-Tryptophan	osmolytes & ph	pH, deaminase	0.5	0	1									PM10	F06	pH 9.5 + L-Tryptophan	osmolytes & ph	pH, deaminase	1.5	1.5	1
PM10	F07	pH 9.5 + L-Tyrosine	osmolytes & ph	pH, deaminase	8	8	1									PM10	F07	pH 9.5 + L-Tyrosine	osmolytes & ph	pH, deaminase	9	9	1
PM10	F08	pH 9.5 + L-Valine	osmolytes & ph	pH, deaminase	0	0	1									PM10	F08	pH 9.5 + L-Valine	osmolytes & ph	pH, deaminase	1	0.5	2
PM10	F09	pH 9.5 + Hydroxy-L-Proline	osmolytes & ph	pH, deaminase	0	0	1									PM10	F09	pH 9.5 + Hydroxy-L-Proline	osmolytes & ph	pH, deaminase	0	0	1
PM10	F10	pH 9.5 + L-Ornithine	osmolytes & ph	pH, deaminase	0	0	1									PM10	F10	pH 9.5 + L-Ornithine	osmolytes & ph	pH, deaminase	0.5	1	0.5
PM10	F11	pH 9.5 + L-Homoarginine	osmolytes & ph	pH, deaminase	0	0	1									PM10	F11	pH 9.5 + L-Homoarginine	osmolytes & ph	pH, deaminase	0.5	1	0.5
PM10	F12	pH 9.5 + L-Homoserine	osmolytes & ph	pH, deaminase	0	0	1									PM10	F12	pH 9.5 + L-Homoserine	osmolytes & ph	pH, deaminase	1	0.5	2
PM10	G01	pH 9.5 + Anthranilic acid	osmolytes & ph	pH, deaminase	0	0	1									PM10	G01	pH 9.5 + Anthranilic acid	osmolytes & ph	pH, deaminase	0	0	1
PM10	G02	pH 9.5 + L-Norleucine	osmolytes & ph	pH, deaminase	0.5	0	1									PM10	G02	pH 9.5 + L-Norleucine	osmolytes & ph	pH, deaminase	1	1	1
PM10	G03	pH 9.5 + L-Norvaline	osmolytes & ph	pH, deaminase	0.5	0.5	1									PM10	G03	pH 9.5 + L-Norvaline	osmolytes & ph	pH, deaminase	0.5	0.5	1
PM10	G04	pH 9.5 + Agmatine	osmolytes & ph	pH, deaminase	0	0	1									PM10	G04	pH 9.5 + Agmatine	osmolytes & ph	pH, deaminase	0	0	1
PM10	G05	pH 9.5 + Cadaverine	osmolytes & ph	pH, deaminase	0	0	1									PM10	G05	pH 9.5 + Cadaverine	osmolytes & ph	pH, deaminase	0.5	0	1
PM10	G06	pH 9.5 + Putrescine	osmolytes & ph	pH, deaminase	0	0	1									PM10	G06	pH 9.5 + Putrescine	osmolytes & ph	pH, deaminase	0	0	1
PM10	G07	pH 9.5 + Histamine	osmolytes & ph	pH, deaminase	0.5	0.5	1									PM10	G07	pH 9.5 + Histamine	osmolytes & ph	pH, deaminase	1	1	1
PM10	G08	pH 9.5 + b-Phenylethylamine	osmolytes & ph	pH, deaminase	1	1	1									PM10	G08	pH 9.5 + b-Phenylethylamine	osmolytes & ph	pH, deaminase	1.5	1.5	1
PM10	G09	pH 9.5 + Tyramine	osmolytes & ph	pH, deaminase	4.5	4.5	1									PM10	G09	pH 9.5 + Tyramine	osmolytes & ph	pH, deaminase	4	1.5	2.66667
PM10	G10	pH 9.5 + Creatine	osmolytes & ph	pH, deaminase	0	0	1									PM10	G10	pH 9.5 + Creatine	osmolytes & ph	pH, deaminase	0	0.5	0
PM10	G11	pH 9.5 + Trimethylamine-N-Oxide	osmolytes & ph	pH, deaminase	0	0	1									PM10	G11	pH 9.5 + Trimethylamine-N-Oxide	osmolytes & ph	pH, deaminase	0	0	1
PM10	G12	pH 9.5 + Urea	osmolytes & ph	pH, deaminase	0	0	1									PM10	G12	pH 9.5 + Urea	osmolytes & ph	pH, deaminase	0	0	1
PM10	H01	X-Caprylate	osmolytes & ph	caprylate esterase	5	0.5	10									PM10	H01	X-Caprylate	osmolytes & ph	caprylate esterase	4.5	1	4.5
PM10	H02	X-a-D-Glucoside	osmolytes & ph	a-D-glucosidase	0	0	1									PM10	H02	X-a-D-Glucoside	osmolytes & ph	a-D-glucosidase	5	0.5	10
PM10	H03	X-b-D-Glucoside	osmolytes & ph	b-D-glucosidase	0	0	1									PM10	H03	X-b-D-Glucoside	osmolytes & ph	b-D-glucosidase	5	0.5	10
PM10	H04	X-a-D-Galactoside	osmolytes & ph	a-D-galactosidase	0	0	1									PM10	H04	X-a-D-Galactoside	osmolytes & ph	a-D-galactosidase	4.5	0.5	9
PM10	H05	X-b-D-Galactoside	osmolytes & ph	b-D-galactosidase	0	0	1									PM10	H05	X-b-D-Galactoside	osmolytes & ph	b-D-galactosidase	4.5	0.5	9
PM10	H06	X-a-D-Glucuronide	osmolytes & ph	a-D-glucuronidase	0	0	1									PM10	H06	X-a-D-Glucuronide	osmolytes & ph	a-D-glucuronidase	3.5	2	1.75
PM10	H07	X-b-D-Glucuronide	osmolytes & ph	b-D-glucuronidase	0	0	1									PM10	H07	X-b-D-Glucuronide	osmolytes & ph	b-D-glucuronidase	4	0.5	8
PM10	H08	X-b-D-Glucosaminide	osmolytes & ph	b-D-glucosaminidase	0	0	1									PM10	H08	X-b-D-Glucosaminide	osmolytes & ph	b-D-glucosaminidase	2.5	0	5
PM10	H09	X-b-D-Galactosaminide	osmolytes & ph	b-D-galactosaminidase	0	0	1									PM10	H09	X-b-D-Galactosaminide	osmolytes & ph	b-D-galactosaminidase	7	0.5	14
PM10	H10	X-a-D-Mannoside	osmolytes & ph	a-D-mannosidase	1	0	2									PM10	H10	X-a-D-Mannoside	osmolytes & ph	a-D-mannosidase	5	2.5	2
PM10	H11	X-PO4	osmolytes & ph	aryl phosphatase	0	0	1									PM10	H11	X-PO4	osmolytes & ph	aryl phosphatase	3	0.5	6
PM10	H12	X-SO4	osmolytes & ph	aryl sulfatase	2	1	2									PM10	H12	X-SO4	osmolytes & ph	aryl sulfatase	7	2.5	2.8
PM21	A01	Guanidine hydrochloride	chemicals	membrane, chaotropic agent	8	2	4									PM21	A01	Guanidine hydrochloride	chemicals	membrane, chaotropic agent	8.5	6	1.41667
PM21	A02	Guanidine hydrochloride	chemicals	membrane, chaotropic agent	6.5	3.5	1.85714									PM21	A02	Guanidine hydrochloride	chemicals	membrane, chaotropic agent	8	7.5	1.06667
PM21	A03	Guanidine hydrochloride	chemicals	membrane, chaotropic agent	6.5	3	2.16667									PM21	A03	Guanidine hydrochloride	chemicals	membrane, chaotropic agent	8	3	2.66667
PM21	A04	Guanidine hydrochloride	chemicals	membrane, chaotropic agent	6.5	1.5	4.33333									PM21	A04	Guanidine hydrochloride	chemicals	membrane, chaotropic agent	7.5	3	2.5
PM21	A05	2,2`-Dipyridyl	chemicals	chelator, lipophilic	6.5	4.5	1.44444									PM21	A05	2,2`-Dipyridyl	chemicals	chelator, lipophilic	5	4.5	1.11111
PM21	A06	2,2`-Dipyridyl	chemicals	chelator, lipophilic	7.5	3.5	2.14286									PM21	A06	2,2`-Dipyridyl	chemicals	chelator, lipophilic	8.5	7.5	1.13333
PM21	A07	2,2`-Dipyridyl	chemicals	chelator, lipophilic	7.5	3.5	2.14286									PM21	A07	2,2`-Dipyridyl	chemicals	chelator, lipophilic	8.5	6	1.41667
PM21	A08	2,2`-Dipyridyl	chemicals	chelator, lipophilic	7.5	4	1.875									PM21	A08	2,2`-Dipyridyl	chemicals	chelator, lipophilic	8.5	2.5	3.4
PM21	A09	Promethazine	chemicals	membrane, phenothiazine, efflux pump inhibitor, anti-psychotic	6.5	3	2.16667									PM21	A09	Promethazine	chemicals	membrane, phenothiazine, efflux pump inhibitor, anti-psychotic	8.5	4.5	1.88889
PM21	A10	Promethazine	chemicals	membrane, phenothiazine, efflux pump inhibitor, anti-psychotic	6.5	2.5	2.6									PM21	A10	Promethazine	chemicals	membrane, phenothiazine, efflux pump inhibitor, anti-psychotic	7.5	2.5	3
PM21	A11	Promethazine	chemicals	membrane, phenothiazine, efflux pump inhibitor, anti-psychotic	0	0	1									PM21	A11	Promethazine	chemicals	membrane, phenothiazine, efflux pump inhibitor, anti-psychotic	0	0	1
PM21	A12	Promethazine	chemicals	membrane, phenothiazine, efflux pump inhibitor, anti-psychotic	0	0	1									PM21	A12	Promethazine	chemicals	membrane, phenothiazine, efflux pump inhibitor, anti-psychotic	0	0	1
PM21	B01	Nystatin	chemicals	membrane, increase permeability, Na+ K+ H+	6.5	3	2.16667									PM21	B01	Nystatin	chemicals	membrane, increase permeability, Na+ K+ H+	4	4	1
PM21	B02	Nystatin	chemicals	membrane, increase permeability, Na+ K+ H+	5.5	4	1.375									PM21	B02	Nystatin	chemicals	membrane, increase permeability, Na+ K+ H+	2.5	4	0.625
PM21	B03	Nystatin	chemicals	membrane, increase permeability, Na+ K+ H+	3	0.5	6									PM21	B03	Nystatin	chemicals	membrane, increase permeability, Na+ K+ H+	4	2.5	1.6
PM21	B04	Nystatin	chemicals	membrane, increase permeability, Na+ K+ H+	0	0	1									PM21	B04	Nystatin	chemicals	membrane, increase permeability, Na+ K+ H+	0	0	1
PM21	B05	Dodecyltrimethyl ammonium bromide	chemicals	membrane, detergent, cationic	6.5	2	3.25									PM21	B05	Dodecyltrimethyl ammonium bromide	chemicals	membrane, detergent, cationic	4	2.5	1.6
PM21	B06	Dodecyltrimethyl ammonium bromide	chemicals	membrane, detergent, cationic	4	1	4									PM21	B06	Dodecyltrimethyl ammonium bromide	chemicals	membrane, detergent, cationic	2	0.5	4
PM21	B07	Dodecyltrimethyl ammonium bromide	chemicals	membrane, detergent, cationic	0	0	1									PM21	B07	Dodecyltrimethyl ammonium bromide	chemicals	membrane, detergent, cationic	0	0	1
PM21	B08	Dodecyltrimethyl ammonium bromide	chemicals	membrane, detergent, cationic	0	0	1									PM21	B08	Dodecyltrimethyl ammonium bromide	chemicals	membrane, detergent, cationic	0	0	1
PM21	B09	Protamine sulfate	chemicals	membrane, nonspecific binding	3	0	6									PM21	B09	Protamine sulfate	chemicals	membrane, nonspecific binding	3.5	0	7
PM21	B10	Protamine sulfate	chemicals	membrane, nonspecific binding	1.5	0	3									PM21	B10	Protamine sulfate	chemicals	membrane, nonspecific binding	2	0	4
PM21	B11	Protamine sulfate	chemicals	membrane, nonspecific binding	1.5	0	3									PM21	B11	Protamine sulfate	chemicals	membrane, nonspecific binding	2	0	4
PM21	B12	Protamine sulfate	chemicals	membrane, nonspecific binding	1	0	2									PM21	B12	Protamine sulfate	chemicals	membrane, nonspecific binding	2	0	4
PM21	C01	Cetylpyridinium chloride	chemicals	membrane, detergent, cationic	8	4.5	1.77778									PM21	C01	Cetylpyridinium chloride	chemicals	membrane, detergent, cationic	8.5	5	1.7
PM21	C02	Cetylpyridinium chloride	chemicals	membrane, detergent, cationic	6.5	1.5	4.33333									PM21	C02	Cetylpyridinium chloride	chemicals	membrane, detergent, cationic	4	3.5	1.14286
PM21	C03	Cetylpyridinium chloride	chemicals	membrane, detergent, cationic	0	0	1									PM21	C03	Cetylpyridinium chloride	chemicals	membrane, detergent, cationic	0	0	1
PM21	C04	Cetylpyridinium chloride	chemicals	membrane, detergent, cationic	0	0	1									PM21	C04	Cetylpyridinium chloride	chemicals	membrane, detergent, cationic	0	0	1
PM21	C05	Domiphen bromide	chemicals	membrane, detergent, cationic, fungicide	6.5	3	2.16667									PM21	C05	Domiphen bromide	chemicals	membrane, detergent, cationic, fungicide	8.5	5	1.7
PM21	C06	Domiphen bromide	chemicals	membrane, detergent, cationic, fungicide	3.5	1	3.5									PM21	C06	Domiphen bromide	chemicals	membrane, detergent, cationic, fungicide	4.5	3.5	1.28571
PM21	C07	Domiphen bromide	chemicals	membrane, detergent, cationic, fungicide	0	0	1									PM21	C07	Domiphen bromide	chemicals	membrane, detergent, cationic, fungicide	0	0	1
PM21	C08	Domiphen bromide	chemicals	membrane, detergent, cationic, fungicide	0	0	1									PM21	C08	Domiphen bromide	chemicals	membrane, detergent, cationic, fungicide	0	0	1
PM21	C09	L-Aspartic acid b-hydroxamate	chemicals	tRNA synthetase	5.5	2	2.75									PM21	C09	L-Aspartic acid b-hydroxamate	chemicals	tRNA synthetase	9	4.5	2
PM21	C10	L-Aspartic acid b-hydroxamate	chemicals	tRNA synthetase	5.5	2	2.75									PM21	C10	L-Aspartic acid b-hydroxamate	chemicals	tRNA synthetase	7.5	3.5	2.14286
PM21	C11	L-Aspartic acid b-hydroxamate	chemicals	tRNA synthetase	2.5	0.5	5									PM21	C11	L-Aspartic acid b-hydroxamate	chemicals	tRNA synthetase	5.5	1	5.5
PM21	C12	L-Aspartic acid b-hydroxamate	chemicals	tRNA synthetase	2	0	4									PM21	C12	L-Aspartic acid b-hydroxamate	chemicals	tRNA synthetase	1	0	2
PM21	D01	1-Hydroxypyridine-2-thione (pyrithione)	chemicals	biofilm inhibitor, chelator, anti-fungal	7.5	3	2.5									PM21	D01	1-Hydroxypyridine-2-thione (pyrithione)	chemicals	biofilm inhibitor, chelator, anti-fungal	8.5	7.5	1.13333
PM21	D02	1-Hydroxypyridine-2-thione (pyrithione)	chemicals	biofilm inhibitor, chelator, anti-fungal	6.5	3	2.16667									PM21	D02	1-Hydroxypyridine-2-thione (pyrithione)	chemicals	biofilm inhibitor, chelator, anti-fungal	8.5	7.5	1.13333
PM21	D03	1-Hydroxypyridine-2-thione (pyrithione)	chemicals	biofilm inhibitor, chelator, anti-fungal	6.5	1	6.5									PM21	D03	1-Hydroxypyridine-2-thione (pyrithione)	chemicals	biofilm inhibitor, chelator, anti-fungal	4.5	4	1.125
PM21	D04	1-Hydroxypyridine-2-thione (pyrithione)	chemicals	biofilm inhibitor, chelator, anti-fungal	0	0	1									PM21	D04	1-Hydroxypyridine-2-thione (pyrithione)	chemicals	biofilm inhibitor, chelator, anti-fungal	0	0	1
PM21	D05	EDTA	chemicals	chelator, hydrophilic	6.5	3	2.16667									PM21	D05	EDTA	chemicals	chelator, hydrophilic	9	7.5	1.2
PM21	D06	EDTA	chemicals	chelator, hydrophilic	6.5	4.5	1.44444									PM21	D06	EDTA	chemicals	chelator, hydrophilic	8.5	6	1.41667
PM21	D07	EDTA	chemicals	chelator, hydrophilic	6.5	3	2.16667									PM21	D07	EDTA	chemicals	chelator, hydrophilic	7	4.5	1.55556
PM21	D08	EDTA	chemicals	chelator, hydrophilic	5	1	5									PM21	D08	EDTA	chemicals	chelator, hydrophilic	5	4	1.25
PM21	D09	Sodium Dichromate	chemicals	toxic anion, SO4 analog	6.5	2	3.25									PM21	D09	Sodium Dichromate	chemicals	toxic anion, SO4 analog	8.5	3.5	2.42857
PM21	D10	Sodium Dichromate	chemicals	toxic anion, SO4 analog	3	0.5	6									PM21	D10	Sodium Dichromate	chemicals	toxic anion, SO4 analog	6	2.5	2.4
PM21	D11	Sodium Dichromate	chemicals	toxic anion, SO4 analog	0	0	1									PM21	D11	Sodium Dichromate	chemicals	toxic anion, SO4 analog	0	0	1
PM21	D12	Sodium Dichromate	chemicals	toxic anion, SO4 analog	0	0	1									PM21	D12	Sodium Dichromate	chemicals	toxic anion, SO4 analog	0	0	1
PM21	E01	Compound 48/80	chemicals	cyclic AMP phosphodiesterase inhibitor	8.5	4.5	1.88889									PM21	E01	Compound 48/80	chemicals	cyclic AMP phosphodiesterase inhibitor	8.5	4.5	1.88889
PM21	E02	Compound 48/80	chemicals	cyclic AMP phosphodiesterase inhibitor	7	3	2.33333									PM21	E02	Compound 48/80	chemicals	cyclic AMP phosphodiesterase inhibitor	8	2.5	3.2
PM21	E03	Compound 48/80	chemicals	cyclic AMP phosphodiesterase inhibitor	5.5	1	5.5									PM21	E03	Compound 48/80	chemicals	cyclic AMP phosphodiesterase inhibitor	4	0.5	8
PM21	E04	Compound 48/80	chemicals	cyclic AMP phosphodiesterase inhibitor	4.5	0	9									PM21	E04	Compound 48/80	chemicals	cyclic AMP phosphodiesterase inhibitor	0	0	1
PM21	E05	Manganese chloride	chemicals	toxic cation	7.5	4.5	1.66667									PM21	E05	Manganese chloride	chemicals	toxic cation	9	7.5	1.2
PM21	E06	Manganese chloride	chemicals	toxic cation	6.5	2	3.25									PM21	E06	Manganese chloride	chemicals	toxic cation	8.5	4.5	1.88889
PM21	E07	Manganese chloride	chemicals	toxic cation	5.5	2	2.75									PM21	E07	Manganese chloride	chemicals	toxic cation	4.5	2	2.25
PM21	E08	Manganese chloride	chemicals	toxic cation	3	1	3									PM21	E08	Manganese chloride	chemicals	toxic cation	4	0.5	8
PM21	E09	Magnesium chloride	chemicals	toxic cation	6.5	5	1.3									PM21	E09	Magnesium chloride	chemicals	toxic cation	9	8.5	1.05882
PM21	E10	Magnesium chloride	chemicals	toxic cation	6.5	4	1.625									PM21	E10	Magnesium chloride	chemicals	toxic cation	8.5	6	1.41667
PM21	E11	Magnesium chloride	chemicals	toxic cation	5.5	2	2.75									PM21	E11	Magnesium chloride	chemicals	toxic cation	8.5	2.5	3.4
PM21	E12	Magnesium chloride	chemicals	toxic cation	5	1.5	3.33333									PM21	E12	Magnesium chloride	chemicals	toxic cation	4.5	2	2.25
PM21	F01	Copper (II) sulfate	chemicals	toxic cation	7.5	3.5	2.14286									PM21	F01	Copper (II) sulfate	chemicals	toxic cation	8.5	6	1.41667
PM21	F02	Copper (II) sulfate	chemicals	toxic cation	5.5	3.5	1.57143									PM21	F02	Copper (II) sulfate	chemicals	toxic cation	6.5	3	2.16667
PM21	F03	Copper (II) sulfate	chemicals	toxic cation	3.5	2	1.75									PM21	F03	Copper (II) sulfate	chemicals	toxic cation	3.5	1	3.5
PM21	F04	Copper (II) sulfate	chemicals	toxic cation	2	0.5	4									PM21	F04	Copper (II) sulfate	chemicals	toxic cation	3	1	3
PM21	F05	Neomycin	chemicals	protein synthesis, 30S ribosomal subunit, aminoglycoside	8	3	2.66667									PM21	F05	Neomycin	chemicals	protein synthesis, 30S ribosomal subunit, aminoglycoside	7.5	1.5	5
PM21	F06	Neomycin	chemicals	protein synthesis, 30S ribosomal subunit, aminoglycoside	7	3.5	2									PM21	F06	Neomycin	chemicals	protein synthesis, 30S ribosomal subunit, aminoglycoside	4	2	2
PM21	F07	Neomycin	chemicals	protein synthesis, 30S ribosomal subunit, aminoglycoside	6.5	1	6.5									PM21	F07	Neomycin	chemicals	protein synthesis, 30S ribosomal subunit, aminoglycoside	3.5	0	7
PM21	F08	Neomycin	chemicals	protein synthesis, 30S ribosomal subunit, aminoglycoside	3.5	0.5	7									PM21	F08	Neomycin	chemicals	protein synthesis, 30S ribosomal subunit, aminoglycoside	0	0	1
PM21	F09	D-Cycloserine	chemicals	wall	6.5	3.5	1.85714									PM21	F09	D-Cycloserine	chemicals	wall	8.5	7.5	1.13333
PM21	F10	D-Cycloserine	chemicals	wall	2	1	2									PM21	F10	D-Cycloserine	chemicals	wall	8	7.5	1.06667
PM21	F11	D-Cycloserine	chemicals	wall	0	0	1									PM21	F11	D-Cycloserine	chemicals	wall	5	3.5	1.42857
PM21	F12	D-Cycloserine	chemicals	wall	0	0	1									PM21	F12	D-Cycloserine	chemicals	wall	0	0	1
PM21	G01	Sodium Selenite	chemicals	toxic anion	6	2	3									PM21	G01	Sodium Selenite	chemicals	toxic anion	5.5	3	1.83333
PM21	G02	Sodium Selenite	chemicals	toxic anion	6	2	3									PM21	G02	Sodium Selenite	chemicals	toxic anion	2	1	2
PM21	G03	Sodium Selenite	chemicals	toxic anion	4.5	1	4.5									PM21	G03	Sodium Selenite	chemicals	toxic anion	0.5	0	1
PM21	G04	Sodium Selenite	chemicals	toxic anion	2	0	4									PM21	G04	Sodium Selenite	chemicals	toxic anion	0	0	1
PM21	G05	Nickel chloride	chemicals	toxic cation	6	1.5	4									PM21	G05	Nickel chloride	chemicals	toxic cation	8.5	6	1.41667
PM21	G06	Nickel chloride	chemicals	toxic cation	2	0.5	4									PM21	G06	Nickel chloride	chemicals	toxic cation	7	3	2.33333
PM21	G07	Nickel chloride	chemicals	toxic cation	1	0	2									PM21	G07	Nickel chloride	chemicals	toxic cation	2	0	4
PM21	G08	Nickel chloride	chemicals	toxic cation	0	0	1									PM21	G08	Nickel chloride	chemicals	toxic cation	0	0	1
PM21	G09	Trifluoperazine	chemicals	membrane, phenothiazine, efflux pump inhibitor, anti-psychotic	7	3	2.33333									PM21	G09	Trifluoperazine	chemicals	membrane, phenothiazine, efflux pump inhibitor, anti-psychotic	5	3.5	1.42857
PM21	G10	Trifluoperazine	chemicals	membrane, phenothiazine, efflux pump inhibitor, anti-psychotic	0	0	1									PM21	G10	Trifluoperazine	chemicals	membrane, phenothiazine, efflux pump inhibitor, anti-psychotic	0	0	1
PM21	G11	Trifluoperazine	chemicals	membrane, phenothiazine, efflux pump inhibitor, anti-psychotic	0	0	1									PM21	G11	Trifluoperazine	chemicals	membrane, phenothiazine, efflux pump inhibitor, anti-psychotic	0	0	1
PM21	G12	Trifluoperazine	chemicals	membrane, phenothiazine, efflux pump inhibitor, anti-psychotic	0	0	1									PM21	G12	Trifluoperazine	chemicals	membrane, phenothiazine, efflux pump inhibitor, anti-psychotic	0	0	1
PM21	H01	Diamide	chemicals	oxidizes sulfhydryls, depletes glutathione	7.5	3	2.5									PM21	H01	Diamide	chemicals	oxidizes sulfhydryls, depletes glutathione	8	3	2.66667
PM21	H02	Diamide	chemicals	oxidizes sulfhydryls, depletes glutathione	7.5	4.5	1.66667									PM21	H02	Diamide	chemicals	oxidizes sulfhydryls, depletes glutathione	4	2.5	1.6
PM21	H03	Diamide	chemicals	oxidizes sulfhydryls, depletes glutathione	6.5	3	2.16667									PM21	H03	Diamide	chemicals	oxidizes sulfhydryls, depletes glutathione	0	0	1
PM21	H04	Diamide	chemicals	oxidizes sulfhydryls, depletes glutathione	0	0	1									PM21	H04	Diamide	chemicals	oxidizes sulfhydryls, depletes glutathione	0	0	1
PM21	H05	Thiourea	chemicals	membrane, chaotropic agent	5.5	1.5	3.66667									PM21	H05	Thiourea	chemicals	membrane, chaotropic agent	6	4	1.5
PM21	H06	Thiourea	chemicals	membrane, chaotropic agent	4	1.5	2.66667									PM21	H06	Thiourea	chemicals	membrane, chaotropic agent	1	0	2
PM21	H07	Thiourea	chemicals	membrane, chaotropic agent	2	0	4									PM21	H07	Thiourea	chemicals	membrane, chaotropic agent	0.5	0	1
PM21	H08	Thiourea	chemicals	membrane, chaotropic agent	0	0	1									PM21	H08	Thiourea	chemicals	membrane, chaotropic agent	0	0	1
PM21	H09	Zinc chloride	chemicals	toxic cation	6.5	2	3.25									PM21	H09	Zinc chloride	chemicals	toxic cation	4.5	2.5	1.8
PM21	H10	Zinc chloride	chemicals	toxic cation	1.5	0	3									PM21	H10	Zinc chloride	chemicals	toxic cation	0	0	1
PM21	H11	Zinc chloride	chemicals	toxic cation	0	0	1									PM21	H11	Zinc chloride	chemicals	toxic cation	0	0	1
PM21	H12	Zinc chloride	chemicals	toxic cation	0	0	1									PM21	H12	Zinc chloride	chemicals	toxic cation	0.5	0	1
PM22	A01	L-Glutamic acid g-hydroxamate	chemicals	tRNA synthetase	7.5	4	1.875									PM22	A01	L-Glutamic acid g-hydroxamate	chemicals	tRNA synthetase	8.5	6	1.41667
PM22	A02	L-Glutamic acid g-hydroxamate	chemicals	tRNA synthetase	5.5	3	1.83333									PM22	A02	L-Glutamic acid g-hydroxamate	chemicals	tRNA synthetase	8.5	4	2.125
PM22	A03	L-Glutamic acid g-hydroxamate	chemicals	tRNA synthetase	2.5	1	2.5									PM22	A03	L-Glutamic acid g-hydroxamate	chemicals	tRNA synthetase	4	0.5	8
PM22	A04	L-Glutamic acid g-hydroxamate	chemicals	tRNA synthetase	1	0	2									PM22	A04	L-Glutamic acid g-hydroxamate	chemicals	tRNA synthetase	0.5	0	1
PM22	A05	Sodium metavanadate	chemicals	toxic anion, PO4 analog	7.5	2	3.75									PM22	A05	Sodium metavanadate	chemicals	toxic anion, PO4 analog	5.5	2.5	2.2
PM22	A06	Sodium metavanadate	chemicals	toxic anion, PO4 analog	7	2	3.5									PM22	A06	Sodium metavanadate	chemicals	toxic anion, PO4 analog	6	1	6
PM22	A07	Sodium metavanadate	chemicals	toxic anion, PO4 analog	2.5	0	5									PM22	A07	Sodium metavanadate	chemicals	toxic anion, PO4 analog	4	0	8
PM22	A08	Sodium metavanadate	chemicals	toxic anion, PO4 analog	0	0	1									PM22	A08	Sodium metavanadate	chemicals	toxic anion, PO4 analog	0	0	1
PM22	A09	Caffeine	chemicals	cyclic AMP phosphodiesterase inhibitor	7.5	4	1.875									PM22	A09	Caffeine	chemicals	cyclic AMP phosphodiesterase inhibitor	8	4.5	1.77778
PM22	A10	Caffeine	chemicals	cyclic AMP phosphodiesterase inhibitor	5	1.5	3.33333									PM22	A10	Caffeine	chemicals	cyclic AMP phosphodiesterase inhibitor	5.5	2	2.75
PM22	A11	Caffeine	chemicals	cyclic AMP phosphodiesterase inhibitor	1	0	2									PM22	A11	Caffeine	chemicals	cyclic AMP phosphodiesterase inhibitor	0	0	1
PM22	A12	Caffeine	chemicals	cyclic AMP phosphodiesterase inhibitor	0.5	0	1									PM22	A12	Caffeine	chemicals	cyclic AMP phosphodiesterase inhibitor	0	0	1
PM22	B01	L-Arginine hydroxamate	chemicals	tRNA synthetase	8	5.5	1.45455									PM22	B01	L-Arginine hydroxamate	chemicals	tRNA synthetase	8.5	6	1.41667
PM22	B02	L-Arginine hydroxamate	chemicals	tRNA synthetase	6.5	3	2.16667									PM22	B02	L-Arginine hydroxamate	chemicals	tRNA synthetase	8	4.5	1.77778
PM22	B03	L-Arginine hydroxamate	chemicals	tRNA synthetase	2	0	4									PM22	B03	L-Arginine hydroxamate	chemicals	tRNA synthetase	1	0	2
PM22	B04	L-Arginine hydroxamate	chemicals	tRNA synthetase	0	0	1									PM22	B04	L-Arginine hydroxamate	chemicals	tRNA synthetase	0	0	1
PM22	B05	Glycine hydroxamate	chemicals	tRNA synthetase	8.5	5	1.7									PM22	B05	Glycine hydroxamate	chemicals	tRNA synthetase	8.5	8	1.0625
PM22	B06	Glycine hydroxamate	chemicals	tRNA synthetase	5.5	3	1.83333									PM22	B06	Glycine hydroxamate	chemicals	tRNA synthetase	7.5	5.5	1.36364
PM22	B07	Glycine hydroxamate	chemicals	tRNA synthetase	1	0	2									PM22	B07	Glycine hydroxamate	chemicals	tRNA synthetase	2	0.5	4
PM22	B08	Glycine hydroxamate	chemicals	tRNA synthetase	0	0	1									PM22	B08	Glycine hydroxamate	chemicals	tRNA synthetase	0	0	1
PM22	B09	Potassium iodide	chemicals	toxic anion	7.5	5	1.5									PM22	B09	Potassium iodide	chemicals	toxic anion	5	5	1
PM22	B10	Potassium iodide	chemicals	toxic anion	4	3	1.33333									PM22	B10	Potassium iodide	chemicals	toxic anion	2.5	4	0.625
PM22	B11	Potassium iodide	chemicals	toxic anion	1	1	1									PM22	B11	Potassium iodide	chemicals	toxic anion	4.5	2.5	1.8
PM22	B12	Potassium iodide	chemicals	toxic anion	0	0	1									PM22	B12	Potassium iodide	chemicals	toxic anion	0.5	1	0.5
PM22	C01	3-Amino-1,2,4-triazole	chemicals	inhibits catalase, inhibits histidine synthesis	7	5	1.4									PM22	C01	3-Amino-1,2,4-triazole	chemicals	inhibits catalase, inhibits histidine synthesis	8	7.5	1.06667
PM22	C02	3-Amino-1,2,4-triazole	chemicals	inhibits catalase, inhibits histidine synthesis	4	4	1									PM22	C02	3-Amino-1,2,4-triazole	chemicals	inhibits catalase, inhibits histidine synthesis	8	3.5	2.28571
PM22	C03	3-Amino-1,2,4-triazole	chemicals	inhibits catalase, inhibits histidine synthesis	0	0	1									PM22	C03	3-Amino-1,2,4-triazole	chemicals	inhibits catalase, inhibits histidine synthesis	0	0	1
PM22	C04	3-Amino-1,2,4-triazole	chemicals	inhibits catalase, inhibits histidine synthesis	0	0	1									PM22	C04	3-Amino-1,2,4-triazole	chemicals	inhibits catalase, inhibits histidine synthesis	0	0	1
PM22	C05	Miltefosine	chemicals	phosphatidyl choline synthesis, protein kinase C inhibitor, fungicide	8.5	5	1.7									PM22	C05	Miltefosine	chemicals	phosphatidyl choline synthesis, protein kinase C inhibitor, fungicide	8.5	6	1.41667
PM22	C06	Miltefosine	chemicals	phosphatidyl choline synthesis, protein kinase C inhibitor, fungicide	8	5.5	1.45455									PM22	C06	Miltefosine	chemicals	phosphatidyl choline synthesis, protein kinase C inhibitor, fungicide	8	5	1.6
PM22	C07	Miltefosine	chemicals	phosphatidyl choline synthesis, protein kinase C inhibitor, fungicide	8	4	2									PM22	C07	Miltefosine	chemicals	phosphatidyl choline synthesis, protein kinase C inhibitor, fungicide	8.5	4	2.125
PM22	C08	Miltefosine	chemicals	phosphatidyl choline synthesis, protein kinase C inhibitor, fungicide	0	0	1									PM22	C08	Miltefosine	chemicals	phosphatidyl choline synthesis, protein kinase C inhibitor, fungicide	0	0	1
PM22	C09	DL-Serine hydroxamate	chemicals	tRNA synthetase	7.5	5	1.5									PM22	C09	DL-Serine hydroxamate	chemicals	tRNA synthetase	8	5.5	1.45455
PM22	C10	DL-Serine hydroxamate	chemicals	tRNA synthetase	5	4	1.25									PM22	C10	DL-Serine hydroxamate	chemicals	tRNA synthetase	7.5	5	1.5
PM22	C11	DL-Serine hydroxamate	chemicals	tRNA synthetase	0	0.5	0									PM22	C11	DL-Serine hydroxamate	chemicals	tRNA synthetase	2	1	2
PM22	C12	DL-Serine hydroxamate	chemicals	tRNA synthetase	0	0	1									PM22	C12	DL-Serine hydroxamate	chemicals	tRNA synthetase	0	0	1
PM22	D01	Polymyxin B	chemicals	membrane, cyclic peptide	8	5	1.6									PM22	D01	Polymyxin B	chemicals	membrane, cyclic peptide	8	4	2
PM22	D02	Polymyxin B	chemicals	membrane, cyclic peptide	8	3	2.66667									PM22	D02	Polymyxin B	chemicals	membrane, cyclic peptide	4	3.5	1.14286
PM22	D03	Polymyxin B	chemicals	membrane, cyclic peptide	6.5	0.5	13									PM22	D03	Polymyxin B	chemicals	membrane, cyclic peptide	4	1	4
PM22	D04	Polymyxin B	chemicals	membrane, cyclic peptide	0	0	1									PM22	D04	Polymyxin B	chemicals	membrane, cyclic peptide	0	0	1
PM22	D05	Urea hydrogen peroxide	chemicals	oxidizing agent	8	4	2									PM22	D05	Urea hydrogen peroxide	chemicals	oxidizing agent	8.5	6	1.41667
PM22	D06	Urea hydrogen peroxide	chemicals	oxidizing agent	7.5	5	1.5									PM22	D06	Urea hydrogen peroxide	chemicals	oxidizing agent	9	7	1.28571
PM22	D07	Urea hydrogen peroxide	chemicals	oxidizing agent	3.5	2.5	1.4									PM22	D07	Urea hydrogen peroxide	chemicals	oxidizing agent	5	1	5
PM22	D08	Urea hydrogen peroxide	chemicals	oxidizing agent	0	0	1									PM22	D08	Urea hydrogen peroxide	chemicals	oxidizing agent	0	0.5	0
PM22	D09	Sodium Arsenate	chemicals	toxic anion, PO4 analog	7	6	1.16667									PM22	D09	Sodium Arsenate	chemicals	toxic anion, PO4 analog	8	5	1.6
PM22	D10	Sodium Arsenate	chemicals	toxic anion, PO4 analog	7	5	1.4									PM22	D10	Sodium Arsenate	chemicals	toxic anion, PO4 analog	6	4.5	1.33333
PM22	D11	Sodium Arsenate	chemicals	toxic anion, PO4 analog	6.5	6	1.08333									PM22	D11	Sodium Arsenate	chemicals	toxic anion, PO4 analog	4	3.5	1.14286
PM22	D12	Sodium Arsenate	chemicals	toxic anion, PO4 analog	6	5	1.2									PM22	D12	Sodium Arsenate	chemicals	toxic anion, PO4 analog	0.5	1	0.5
PM22	E01	Ceftriaxone	chemicals	wall, cephalosporin	6.5	4.5	1.44444									PM22	E01	Ceftriaxone	chemicals	wall, cephalosporin	8	8	1
PM22	E02	Ceftriaxone	chemicals	wall, cephalosporin	5.5	2	2.75									PM22	E02	Ceftriaxone	chemicals	wall, cephalosporin	7.5	6.5	1.15385
PM22	E03	Ceftriaxone	chemicals	wall, cephalosporin	3	1.5	2									PM22	E03	Ceftriaxone	chemicals	wall, cephalosporin	7.5	4.5	1.66667
PM22	E04	Ceftriaxone	chemicals	wall, cephalosporin	3	1	3									PM22	E04	Ceftriaxone	chemicals	wall, cephalosporin	4.5	2	2.25
PM22	E05	BAPTA	chemicals	chelator, Ca++	7	3	2.33333									PM22	E05	BAPTA	chemicals	chelator, Ca++	7	4.5	1.55556
PM22	E06	BAPTA	chemicals	chelator, Ca++	6	2	3									PM22	E06	BAPTA	chemicals	chelator, Ca++	5	0.5	10
PM22	E07	BAPTA	chemicals	chelator, Ca++	0	0	1									PM22	E07	BAPTA	chemicals	chelator, Ca++	0	0	1
PM22	E08	BAPTA	chemicals	chelator, Ca++	0	0	1									PM22	E08	BAPTA	chemicals	chelator, Ca++	0	0	1
PM22	E09	D-Serine	chemicals	inhibits 3PGA dehydrogenase (L-serine and pantothenate synthesis)	7	4	1.75									PM22	E09	D-Serine	chemicals	inhibits 3PGA dehydrogenase (L-serine and pantothenate synthesis)	9	7.5	1.2
PM22	E10	D-Serine	chemicals	inhibits 3PGA dehydrogenase (L-serine and pantothenate synthesis)	7	4	1.75									PM22	E10	D-Serine	chemicals	inhibits 3PGA dehydrogenase (L-serine and pantothenate synthesis)	8.5	8	1.0625
PM22	E11	D-Serine	chemicals	inhibits 3PGA dehydrogenase (L-serine and pantothenate synthesis)	6.5	3.5	1.85714									PM22	E11	D-Serine	chemicals	inhibits 3PGA dehydrogenase (L-serine and pantothenate synthesis)	8.5	5	1.7
PM22	E12	D-Serine	chemicals	inhibits 3PGA dehydrogenase (L-serine and pantothenate synthesis)	3.5	1	3.5									PM22	E12	D-Serine	chemicals	inhibits 3PGA dehydrogenase (L-serine and pantothenate synthesis)	5	2	2.5
PM22	F01	Azaserine	chemicals	nucleic acid inhibitor, purine, glutamine analog	7.5	5	1.5									PM22	F01	Azaserine	chemicals	nucleic acid inhibitor, purine, glutamine analog	8	5	1.6
PM22	F02	Azaserine	chemicals	nucleic acid inhibitor, purine, glutamine analog	7	4	1.75									PM22	F02	Azaserine	chemicals	nucleic acid inhibitor, purine, glutamine analog	6	2.5	2.4
PM22	F03	Azaserine	chemicals	nucleic acid inhibitor, purine, glutamine analog	4	2.5	1.6									PM22	F03	Azaserine	chemicals	nucleic acid inhibitor, purine, glutamine analog	1.5	0	3
PM22	F04	Azaserine	chemicals	nucleic acid inhibitor, purine, glutamine analog	0.5	0.5	1									PM22	F04	Azaserine	chemicals	nucleic acid inhibitor, purine, glutamine analog	0	0	1
PM22	F05	Lithium chloride	chemicals	toxic cation	6.5	3.5	1.85714									PM22	F05	Lithium chloride	chemicals	toxic cation	4	2.5	1.6
PM22	F06	Lithium chloride	chemicals	toxic cation	3	1	3									PM22	F06	Lithium chloride	chemicals	toxic cation	0.5	0.5	1
PM22	F07	Lithium chloride	chemicals	toxic cation	0	0	1									PM22	F07	Lithium chloride	chemicals	toxic cation	0	0	1
PM22	F08	Lithium chloride	chemicals	toxic cation	0	0	1									PM22	F08	Lithium chloride	chemicals	toxic cation	0	0	1
PM22	F09	Boric acid	chemicals	toxic anion	8	4.5	1.77778									PM22	F09	Boric acid	chemicals	toxic anion	8.5	6.5	1.30769
PM22	F10	Boric acid	chemicals	toxic anion	7.5	1.5	5									PM22	F10	Boric acid	chemicals	toxic anion	7.5	3.5	2.14286
PM22	F11	Boric acid	chemicals	toxic anion	1	0	2									PM22	F11	Boric acid	chemicals	toxic anion	0.5	0	1
PM22	F12	Boric acid	chemicals	toxic anion	0	0	1									PM22	F12	Boric acid	chemicals	toxic anion	0	0	1
PM22	G01	Benzamidine	chemicals	peptidase inhibitor, fungicide	7.5	5.5	1.36364									PM22	G01	Benzamidine	chemicals	peptidase inhibitor, fungicide	8.5	6	1.41667
PM22	G02	Benzamidine	chemicals	peptidase inhibitor, fungicide	7	3	2.33333									PM22	G02	Benzamidine	chemicals	peptidase inhibitor, fungicide	7.5	5	1.5
PM22	G03	Benzamidine	chemicals	peptidase inhibitor, fungicide	6	3.5	1.71429									PM22	G03	Benzamidine	chemicals	peptidase inhibitor, fungicide	4.5	2	2.25
PM22	G04	Benzamidine	chemicals	peptidase inhibitor, fungicide	4	1	4									PM22	G04	Benzamidine	chemicals	peptidase inhibitor, fungicide	2	0.5	4
PM22	G05	Cycloheximide	chemicals	protein synthesis, 30S ribosomal subunit	8.5	5	1.7									PM22	G05	Cycloheximide	chemicals	protein synthesis, 30S ribosomal subunit	8.5	7.5	1.13333
PM22	G06	Cycloheximide	chemicals	protein synthesis, 30S ribosomal subunit	8.5	5	1.7									PM22	G06	Cycloheximide	chemicals	protein synthesis, 30S ribosomal subunit	8.5	7.5	1.13333
PM22	G07	Cycloheximide	chemicals	protein synthesis, 30S ribosomal subunit	8.5	5	1.7									PM22	G07	Cycloheximide	chemicals	protein synthesis, 30S ribosomal subunit	8.5	7.5	1.13333
PM22	G08	Cycloheximide	chemicals	protein synthesis, 30S ribosomal subunit	7.5	5	1.5									PM22	G08	Cycloheximide	chemicals	protein synthesis, 30S ribosomal subunit	8.5	6	1.41667
PM22	G09	Thallium (I) acetate	chemicals	toxic cation	3	2	1.5									PM22	G09	Thallium (I) acetate	chemicals	toxic cation	6	2	3
PM22	G10	Thallium (I) acetate	chemicals	toxic cation	0	0	1									PM22	G10	Thallium (I) acetate	chemicals	toxic cation	0	0	1
PM22	G11	Thallium (I) acetate	chemicals	toxic cation	0	0	1									PM22	G11	Thallium (I) acetate	chemicals	toxic cation	0	0	1
PM22	G12	Thallium (I) acetate	chemicals	toxic cation	0	0	1									PM22	G12	Thallium (I) acetate	chemicals	toxic cation	0	0	1
PM22	H01	Cephalotin	chemicals	wall, cephalosporin	8	5.5	1.45455									PM22	H01	Cephalotin	chemicals	wall, cephalosporin	8.5	7.5	1.13333
PM22	H02	Cephalotin	chemicals	wall, cephalosporin	7.5	5	1.5									PM22	H02	Cephalotin	chemicals	wall, cephalosporin	7.5	6	1.25
PM22	H03	Cephalotin	chemicals	wall, cephalosporin	6.5	3	2.16667									PM22	H03	Cephalotin	chemicals	wall, cephalosporin	7.5	5.5	1.36364
PM22	H04	Cephalotin	chemicals	wall, cephalosporin	4	2	2									PM22	H04	Cephalotin	chemicals	wall, cephalosporin	4.5	3.5	1.28571
PM22	H05	Paromomycin	chemicals	protein synthesis, 30S ribosomal subunit, aminoglycoside	7	2	3.5									PM22	H05	Paromomycin	chemicals	protein synthesis, 30S ribosomal subunit, aminoglycoside	0	0	1
PM22	H06	Paromomycin	chemicals	protein synthesis, 30S ribosomal subunit, aminoglycoside	6.5	0	13									PM22	H06	Paromomycin	chemicals	protein synthesis, 30S ribosomal subunit, aminoglycoside	0	0	1
PM22	H07	Paromomycin	chemicals	protein synthesis, 30S ribosomal subunit, aminoglycoside	2	0	3									PM22	H07	Paromomycin	chemicals	protein synthesis, 30S ribosomal subunit, aminoglycoside	0	0	1
PM22	H08	Paromomycin	chemicals	protein synthesis, 30S ribosomal subunit, aminoglycoside	0	0	1									PM22	H08	Paromomycin	chemicals	protein synthesis, 30S ribosomal subunit, aminoglycoside	0	0	1
PM22	H09	Myclobutanil	chemicals	membrane function, inhibits sterol biosynthesis	1.5	1	1.5									PM22	H09	Myclobutanil	chemicals	membrane function, inhibits sterol biosynthesis	2	0.5	4
PM22	H10	Myclobutanil	chemicals	membrane function, inhibits sterol biosynthesis	0.5	0	1									PM22	H10	Myclobutanil	chemicals	membrane function, inhibits sterol biosynthesis	0	0	1
PM22	H11	Myclobutanil	chemicals	membrane function, inhibits sterol biosynthesis	0	0	1									PM22	H11	Myclobutanil	chemicals	membrane function, inhibits sterol biosynthesis	0	0	1
PM22	H12	Myclobutanil	chemicals	membrane function, inhibits sterol biosynthesis	0	0	1									PM22	H12	Myclobutanil	chemicals	membrane function, inhibits sterol biosynthesis	0	0	1
PM23	A01	Benzethonium Chloride	chemicals	membrane, detergent, cationic	7.5	3	2.5									PM23	A01	Benzethonium Chloride	chemicals	membrane, detergent, cationic	8.5	6	1.41667
PM23	A02	Benzethonium Chloride	chemicals	membrane, detergent, cationic	0	0	1									PM23	A02	Benzethonium Chloride	chemicals	membrane, detergent, cationic	1	1	1
PM23	A03	Benzethonium Chloride	chemicals	membrane, detergent, cationic	0	0	1									PM23	A03	Benzethonium Chloride	chemicals	membrane, detergent, cationic	0	0	1
PM23	A04	Benzethonium Chloride	chemicals	membrane, detergent, cationic	0	0	1									PM23	A04	Benzethonium Chloride	chemicals	membrane, detergent, cationic	0	0	1
PM23	A05	Chlorpromazine	chemicals	membrane, phenothiazine, efflux pump inhibitor, anti-psychotic	8.5	3	2.83333									PM23	A05	Chlorpromazine	chemicals	membrane, phenothiazine, efflux pump inhibitor, anti-psychotic	8.5	3.5	2.42857
PM23	A06	Chlorpromazine	chemicals	membrane, phenothiazine, efflux pump inhibitor, anti-psychotic	7	3	2.33333									PM23	A06	Chlorpromazine	chemicals	membrane, phenothiazine, efflux pump inhibitor, anti-psychotic	8.5	3	2.83333
PM23	A07	Chlorpromazine	chemicals	membrane, phenothiazine, efflux pump inhibitor, anti-psychotic	0.5	0	1									PM23	A07	Chlorpromazine	chemicals	membrane, phenothiazine, efflux pump inhibitor, anti-psychotic	0	0	1
PM23	A08	Chlorpromazine	chemicals	membrane, phenothiazine, efflux pump inhibitor, anti-psychotic	0	0	1									PM23	A08	Chlorpromazine	chemicals	membrane, phenothiazine, efflux pump inhibitor, anti-psychotic	0	0	1
PM23	A09	Ammonium Sulfate	chemicals	toxic cation	6.5	3	2.16667									PM23	A09	Ammonium Sulfate	chemicals	toxic cation	8.5	4.5	1.88889
PM23	A10	Ammonium Sulfate	chemicals	toxic cation	6.5	3	2.16667									PM23	A10	Ammonium Sulfate	chemicals	toxic cation	7	4.5	1.55556
PM23	A11	Ammonium Sulfate	chemicals	toxic cation	6.5	2	3.25									PM23	A11	Ammonium Sulfate	chemicals	toxic cation	7.5	3	2.5
PM23	A12	Ammonium Sulfate	chemicals	toxic cation	5.5	1	5.5									PM23	A12	Ammonium Sulfate	chemicals	toxic cation	4	1	4
PM23	B01	Cadmium Chloride	chemicals	toxic cation	7.5	3	2.5									PM23	B01	Cadmium Chloride	chemicals	toxic cation	8.5	4.5	1.88889
PM23	B02	Cadmium Chloride	chemicals	toxic cation	7.5	3	2.5									PM23	B02	Cadmium Chloride	chemicals	toxic cation	8.5	3.5	2.42857
PM23	B03	Cadmium Chloride	chemicals	toxic cation	6.5	2.5	2.6									PM23	B03	Cadmium Chloride	chemicals	toxic cation	6	1	6
PM23	B04	Cadmium Chloride	chemicals	toxic cation	4	0.5	8									PM23	B04	Cadmium Chloride	chemicals	toxic cation	1	0	2
PM23	B05	Dequalinium chloride	chemicals	ion channel inhibitor, K+	5	2	2.5									PM23	B05	Dequalinium chloride	chemicals	ion channel inhibitor, K+	2.5	2	1.25
PM23	B06	Dequalinium chloride	chemicals	ion channel inhibitor, K+	2.5	0.5	5									PM23	B06	Dequalinium chloride	chemicals	ion channel inhibitor, K+	1	0	2
PM23	B07	Dequalinium chloride	chemicals	ion channel inhibitor, K+	0	0	1									PM23	B07	Dequalinium chloride	chemicals	ion channel inhibitor, K+	0	0	1
PM23	B08	Dequalinium chloride	chemicals	ion channel inhibitor, K+	0	0	1									PM23	B08	Dequalinium chloride	chemicals	ion channel inhibitor, K+	0	0	1
PM23	B09	Doxycycline	chemicals	protein synthesis, 30S ribosomal subunit, tetracycline	6.5	4.5	1.44444									PM23	B09	Doxycycline	chemicals	protein synthesis, 30S ribosomal subunit, tetracycline	8	6	1.33333
PM23	B10	Doxycycline	chemicals	protein synthesis, 30S ribosomal subunit, tetracycline	6.5	4	1.625									PM23	B10	Doxycycline	chemicals	protein synthesis, 30S ribosomal subunit, tetracycline	8.5	6	1.41667
PM23	B11	Doxycycline	chemicals	protein synthesis, 30S ribosomal subunit, tetracycline	6.5	4	1.625									PM23	B11	Doxycycline	chemicals	protein synthesis, 30S ribosomal subunit, tetracycline	8.5	6	1.41667
PM23	B12	Doxycycline	chemicals	protein synthesis, 30S ribosomal subunit, tetracycline	4	1.5	2.66667									PM23	B12	Doxycycline	chemicals	protein synthesis, 30S ribosomal subunit, tetracycline	6.5	3	2.16667
PM23	C01	Glycine hydrochloride	chemicals	wall	6.5	4.5	1.44444									PM23	C01	Glycine hydrochloride	chemicals	wall	8	2.5	3.2
PM23	C02	Glycine hydrochloride	chemicals	wall	6.5	3	2.16667									PM23	C02	Glycine hydrochloride	chemicals	wall	8.5	2.5	3.4
PM23	C03	Glycine hydrochloride	chemicals	wall	5	1	5									PM23	C03	Glycine hydrochloride	chemicals	wall	7.5	2	3.75
PM23	C04	Glycine hydrochloride	chemicals	wall	3	0.5	6									PM23	C04	Glycine hydrochloride	chemicals	wall	1	0	2
PM23	C05	Hydroxylamine	chemicals	DNA damage, mutagen, antifolate (inhibits thymine and methionine synthesis)	7.5	4	1.875									PM23	C05	Hydroxylamine	chemicals	DNA damage, mutagen, antifolate (inhibits thymine and methionine synthesis)	8.5	6	1.41667
PM23	C06	Hydroxylamine	chemicals	DNA damage, mutagen, antifolate (inhibits thymine and methionine synthesis)	5.5	3	1.83333									PM23	C06	Hydroxylamine	chemicals	DNA damage, mutagen, antifolate (inhibits thymine and methionine synthesis)	7.5	3.5	2.14286
PM23	C07	Hydroxylamine	chemicals	DNA damage, mutagen, antifolate (inhibits thymine and methionine synthesis)	3	1.5	2									PM23	C07	Hydroxylamine	chemicals	DNA damage, mutagen, antifolate (inhibits thymine and methionine synthesis)	2.5	0	5
PM23	C08	Hydroxylamine	chemicals	DNA damage, mutagen, antifolate (inhibits thymine and methionine synthesis)	0.5	0	1									PM23	C08	Hydroxylamine	chemicals	DNA damage, mutagen, antifolate (inhibits thymine and methionine synthesis)	0	0	1
PM23	C09	Poly-L-lysine	chemicals	membrane, detergent, cationic	7.5	3	2.5									PM23	C09	Poly-L-lysine	chemicals	membrane, detergent, cationic	9	2.5	3.6
PM23	C10	Poly-L-lysine	chemicals	membrane, detergent, cationic	7	2	3.5									PM23	C10	Poly-L-lysine	chemicals	membrane, detergent, cationic	9	2	4.5
PM23	C11	Poly-L-lysine	chemicals	membrane, detergent, cationic	7	1.5	4.66667									PM23	C11	Poly-L-lysine	chemicals	membrane, detergent, cationic	8	2	4
PM23	C12	Poly-L-lysine	chemicals	membrane, detergent, cationic	6.5	1.5	4.33333									PM23	C12	Poly-L-lysine	chemicals	membrane, detergent, cationic	4.5	1	4.5
PM23	D01	Chromium (III) chloride	chemicals	toxic cation	7.5	3	2.5									PM23	D01	Chromium (III) chloride	chemicals	toxic cation	8.5	4.5	1.88889
PM23	D02	Chromium (III) chloride	chemicals	toxic cation	6.5	2	3.25									PM23	D02	Chromium (III) chloride	chemicals	toxic cation	8	3.5	2.28571
PM23	D03	Chromium (III) chloride	chemicals	toxic cation	3.5	1	3.5									PM23	D03	Chromium (III) chloride	chemicals	toxic cation	2.5	1	2.5
PM23	D04	Chromium (III) chloride	chemicals	toxic cation	3	1	3									PM23	D04	Chromium (III) chloride	chemicals	toxic cation	1.5	1	1.5
PM23	D05	Cobalt (II) chloride	chemicals	toxic cation	4	1	4									PM23	D05	Cobalt (II) chloride	chemicals	toxic cation	5.5	1.5	3.66667
PM23	D06	Cobalt (II) chloride	chemicals	toxic cation	2	0	4									PM23	D06	Cobalt (II) chloride	chemicals	toxic cation	3.5	0	7
PM23	D07	Cobalt (II) chloride	chemicals	toxic cation	0.5	0	1									PM23	D07	Cobalt (II) chloride	chemicals	toxic cation	0.5	0	1
PM23	D08	Cobalt (II) chloride	chemicals	toxic cation	0	0	1									PM23	D08	Cobalt (II) chloride	chemicals	toxic cation	4	0	8
PM23	D09	Cupric chloride	chemicals	toxic cation	6.5	3	2.16667									PM23	D09	Cupric chloride	chemicals	toxic cation	8	6	1.33333
PM23	D10	Cupric chloride	chemicals	toxic cation	5.5	2	2.75									PM23	D10	Cupric chloride	chemicals	toxic cation	6.5	3.5	1.85714
PM23	D11	Cupric chloride	chemicals	toxic cation	2.5	1.5	1.66667									PM23	D11	Cupric chloride	chemicals	toxic cation	3.5	1	3.5
PM23	D12	Cupric chloride	chemicals	toxic cation	1	0.5	2									PM23	D12	Cupric chloride	chemicals	toxic cation	2.5	0.5	5
PM23	E01	Sodium metaborate	chemicals	toxic anion	6.5	3	2.16667									PM23	E01	Sodium metaborate	chemicals	toxic anion	7	3.5	2
PM23	E02	Sodium metaborate	chemicals	toxic anion	5.5	1	5.5									PM23	E02	Sodium metaborate	chemicals	toxic anion	4.5	2.5	1.8
PM23	E03	Sodium metaborate	chemicals	toxic anion	0	0	1									PM23	E03	Sodium metaborate	chemicals	toxic anion	0	0	1
PM23	E04	Sodium metaborate	chemicals	toxic anion	0	0	1									PM23	E04	Sodium metaborate	chemicals	toxic anion	0	0	1
PM23	E05	Sodium metaperiodate	chemicals	toxic anion, oxidizing agent	6.5	4.5	1.44444									PM23	E05	Sodium metaperiodate	chemicals	toxic anion, oxidizing agent	5.5	4.5	1.22222
PM23	E06	Sodium metaperiodate	chemicals	toxic anion, oxidizing agent	6	3	2									PM23	E06	Sodium metaperiodate	chemicals	toxic anion, oxidizing agent	8	3	2.66667
PM23	E07	Sodium metaperiodate	chemicals	toxic anion, oxidizing agent	3	1.5	2									PM23	E07	Sodium metaperiodate	chemicals	toxic anion, oxidizing agent	8	3	2.66667
PM23	E08	Sodium metaperiodate	chemicals	toxic anion, oxidizing agent	0.5	0.5	1									PM23	E08	Sodium metaperiodate	chemicals	toxic anion, oxidizing agent	3	1.5	2
PM23	E09	Sodium Arsenite	chemicals	toxic anion	7.5	4	1.875									PM23	E09	Sodium Arsenite	chemicals	toxic anion	8.5	6	1.41667
PM23	E10	Sodium Arsenite	chemicals	toxic anion	7.5	4.5	1.66667									PM23	E10	Sodium Arsenite	chemicals	toxic anion	6	5	1.2
PM23	E11	Sodium Arsenite	chemicals	toxic anion	7	4.5	1.55556									PM23	E11	Sodium Arsenite	chemicals	toxic anion	2.5	3	0.833333
PM23	E12	Sodium Arsenite	chemicals	toxic anion	6.5	3	2.16667									PM23	E12	Sodium Arsenite	chemicals	toxic anion	0.5	0.5	1
PM23	F01	Sodium Azide	chemicals	respiration, uncoupler	8.5	3.5	2.42857									PM23	F01	Sodium Azide	chemicals	respiration, uncoupler	8.5	4.5	1.88889
PM23	F02	Sodium Azide	chemicals	respiration, uncoupler	7.5	4.5	1.66667									PM23	F02	Sodium Azide	chemicals	respiration, uncoupler	8.5	6	1.41667
PM23	F03	Sodium Azide	chemicals	respiration, uncoupler	5.5	2	2.75									PM23	F03	Sodium Azide	chemicals	respiration, uncoupler	3.5	1	3.5
PM23	F04	Sodium Azide	chemicals	respiration, uncoupler	3	0.5	6									PM23	F04	Sodium Azide	chemicals	respiration, uncoupler	1.5	0.5	3
PM23	F05	Sodium Caprylate	chemicals	respiration, ionophore, H+	6.5	5	1.3									PM23	F05	Sodium Caprylate	chemicals	respiration, ionophore, H+	8	4.5	1.77778
PM23	F06	Sodium Caprylate	chemicals	respiration, ionophore, H+	7.5	3	2.5									PM23	F06	Sodium Caprylate	chemicals	respiration, ionophore, H+	8.5	4.5	1.88889
PM23	F07	Sodium Caprylate	chemicals	respiration, ionophore, H+	7.5	3	2.5									PM23	F07	Sodium Caprylate	chemicals	respiration, ionophore, H+	8	4.5	1.77778
PM23	F08	Sodium Caprylate	chemicals	respiration, ionophore, H+	7.5	4.5	1.66667									PM23	F08	Sodium Caprylate	chemicals	respiration, ionophore, H+	8	3.5	2.28571
PM23	F09	Sodium Cyanate	chemicals	toxic anion	7.5	3	2.5									PM23	F09	Sodium Cyanate	chemicals	toxic anion	8	4.5	1.77778
PM23	F10	Sodium Cyanate	chemicals	toxic anion	7	3.5	2									PM23	F10	Sodium Cyanate	chemicals	toxic anion	8	3	2.66667
PM23	F11	Sodium Cyanate	chemicals	toxic anion	6.5	1.5	4.33333									PM23	F11	Sodium Cyanate	chemicals	toxic anion	4.5	1.5	3
PM23	F12	Sodium Cyanate	chemicals	toxic anion	3	0	6									PM23	F12	Sodium Cyanate	chemicals	toxic anion	2	0	4
PM23	G01	Sodium Nitrite	chemicals	toxicity, nitrite	7.5	4.5	1.66667									PM23	G01	Sodium Nitrite	chemicals	toxicity, nitrite	8.5	4.5	1.88889
PM23	G02	Sodium Nitrite	chemicals	toxicity, nitrite	6.5	4.5	1.44444									PM23	G02	Sodium Nitrite	chemicals	toxicity, nitrite	6.5	4.5	1.44444
PM23	G03	Sodium Nitrite	chemicals	toxicity, nitrite	5.5	3.5	1.57143									PM23	G03	Sodium Nitrite	chemicals	toxicity, nitrite	5.5	6	0.916667
PM23	G04	Sodium Nitrite	chemicals	toxicity, nitrite	5.5	2	2.75									PM23	G04	Sodium Nitrite	chemicals	toxicity, nitrite	5.5	3	1.83333
PM23	G05	Sodium orthovanadate	chemicals	toxic anion, PO4 analog	6.5	3.5	1.85714									PM23	G05	Sodium orthovanadate	chemicals	toxic anion, PO4 analog	5	2.5	2
PM23	G06	Sodium orthovanadate	chemicals	toxic anion, PO4 analog	4	1	4									PM23	G06	Sodium orthovanadate	chemicals	toxic anion, PO4 analog	3	1	3
PM23	G07	Sodium orthovanadate	chemicals	toxic anion, PO4 analog	3	0	6									PM23	G07	Sodium orthovanadate	chemicals	toxic anion, PO4 analog	2	0	4
PM23	G08	Sodium orthovanadate	chemicals	toxic anion, PO4 analog	0.5	0	1									PM23	G08	Sodium orthovanadate	chemicals	toxic anion, PO4 analog	1	0	2
PM23	G09	2-Deoxy-D-glucose	chemicals	transport, sugar	6.5	4	1.625									PM23	G09	2-Deoxy-D-glucose	chemicals	transport, sugar	8	3.5	2.28571
PM23	G10	2-Deoxy-D-glucose	chemicals	transport, sugar	8.5	4	2.125									PM23	G10	2-Deoxy-D-glucose	chemicals	transport, sugar	8.5	4.5	1.88889
PM23	G11	2-Deoxy-D-glucose	chemicals	transport, sugar	7.5	3.5	2.14286									PM23	G11	2-Deoxy-D-glucose	chemicals	transport, sugar	8.5	6	1.41667
PM23	G12	2-Deoxy-D-glucose	chemicals	transport, sugar	7.5	4	1.875									PM23	G12	2-Deoxy-D-glucose	chemicals	transport, sugar	7	6	1.16667
PM23	H01	Sodium Selenate	chemicals	toxic anion, SO4 analog	6.5	3	2.16667									PM23	H01	Sodium Selenate	chemicals	toxic anion, SO4 analog	8	3	2.66667
PM23	H02	Sodium Selenate	chemicals	toxic anion, SO4 analog	4.5	2	2.25									PM23	H02	Sodium Selenate	chemicals	toxic anion, SO4 analog	3.5	1	3.5
PM23	H03	Sodium Selenate	chemicals	toxic anion, SO4 analog	2.5	1	2.5									PM23	H03	Sodium Selenate	chemicals	toxic anion, SO4 analog	0.5	0	1
PM23	H04	Sodium Selenate	chemicals	toxic anion, SO4 analog	0.5	0	1									PM23	H04	Sodium Selenate	chemicals	toxic anion, SO4 analog	0	0	1
PM23	H05	Sodium Cyanide	chemicals	toxic anion	6.5	3	2.16667									PM23	H05	Sodium Cyanide	chemicals	toxic anion	7	6	1.16667
PM23	H06	Sodium Cyanide	chemicals	toxic anion	5	2	2.5									PM23	H06	Sodium Cyanide	chemicals	toxic anion	7	6	1.16667
PM23	H07	Sodium Cyanide	chemicals	toxic anion	0	0	1									PM23	H07	Sodium Cyanide	chemicals	toxic anion	2	0.5	4
PM23	H08	Sodium Cyanide	chemicals	toxic anion	0	0	1									PM23	H08	Sodium Cyanide	chemicals	toxic anion	0	0	1
PM23	H09	Sodium Thiosulfate	chemicals	toxic anion, reducing agent	6.5	3	2.16667									PM23	H09	Sodium Thiosulfate	chemicals	toxic anion, reducing agent	5.5	5	1.1
PM23	H10	Sodium Thiosulfate	chemicals	toxic anion, reducing agent	6.5	3	2.16667									PM23	H10	Sodium Thiosulfate	chemicals	toxic anion, reducing agent	8	5	1.6
PM23	H11	Sodium Thiosulfate	chemicals	toxic anion, reducing agent	6.5	4	1.625									PM23	H11	Sodium Thiosulfate	chemicals	toxic anion, reducing agent	8.5	5	1.7
PM23	H12	Sodium Thiosulfate	chemicals	toxic anion, reducing agent	3.5	2	1.75									PM23	H12	Sodium Thiosulfate	chemicals	toxic anion, reducing agent	7	2.5	2.8
PM24	A01	Apramycin	chemicals	protein synthesis, 30S ribosomal subunit, aminoglycoside	7.5	4	1.875									PM24	A01	Apramycin	chemicals	protein synthesis, 30S ribosomal subunit, aminoglycoside	8.5	3	2.83333
PM24	A02	Apramycin	chemicals	protein synthesis, 30S ribosomal subunit, aminoglycoside	7.5	3	2.5									PM24	A02	Apramycin	chemicals	protein synthesis, 30S ribosomal subunit, aminoglycoside	8.5	2.5	3.4
PM24	A03	Apramycin	chemicals	protein synthesis, 30S ribosomal subunit, aminoglycoside	7	4	1.75									PM24	A03	Apramycin	chemicals	protein synthesis, 30S ribosomal subunit, aminoglycoside	8.5	2.5	3.4
PM24	A04	Apramycin	chemicals	protein synthesis, 30S ribosomal subunit, aminoglycoside	7	3	2.33333									PM24	A04	Apramycin	chemicals	protein synthesis, 30S ribosomal subunit, aminoglycoside	8.5	2.5	3.4
PM24	A05	9-Aminoacridine	chemicals	DNA intercalator, inhibits RNA synthesis	6.5	4	1.625									PM24	A05	9-Aminoacridine	chemicals	DNA intercalator, inhibits RNA synthesis	7	5	1.4
PM24	A06	9-Aminoacridine	chemicals	DNA intercalator, inhibits RNA synthesis	6.5	3	2.16667									PM24	A06	9-Aminoacridine	chemicals	DNA intercalator, inhibits RNA synthesis	8.5	2.5	3.4
PM24	A07	9-Aminoacridine	chemicals	DNA intercalator, inhibits RNA synthesis	6.5	3	2.16667									PM24	A07	9-Aminoacridine	chemicals	DNA intercalator, inhibits RNA synthesis	7.5	0.5	15
PM24	A08	9-Aminoacridine	chemicals	DNA intercalator, inhibits RNA synthesis	6.5	3	2.16667									PM24	A08	9-Aminoacridine	chemicals	DNA intercalator, inhibits RNA synthesis	4	0	8
PM24	A09	Zaragozic acid A	chemicals	sterol synthesis inhibitor, inhibits squalene synthase	4	1	4									PM24	A09	Zaragozic acid A	chemicals	sterol synthesis inhibitor, inhibits squalene synthase	5.5	2	2.75
PM24	A10	Zaragozic acid A	chemicals	sterol synthesis inhibitor, inhibits squalene synthase	0	0	1									PM24	A10	Zaragozic acid A	chemicals	sterol synthesis inhibitor, inhibits squalene synthase	0	0	1
PM24	A11	Zaragozic acid A	chemicals	sterol synthesis inhibitor, inhibits squalene synthase	0	0	1									PM24	A11	Zaragozic acid A	chemicals	sterol synthesis inhibitor, inhibits squalene synthase	0	0	1
PM24	A12	Zaragozic acid A	chemicals	sterol synthesis inhibitor, inhibits squalene synthase	0	0	1									PM24	A12	Zaragozic acid A	chemicals	sterol synthesis inhibitor, inhibits squalene synthase	0	0	1
PM24	B01	Blasticidin S	chemicals	protein synthesis	5	1.5	3.33333									PM24	B01	Blasticidin S	chemicals	protein synthesis	2	2	1
PM24	B02	Blasticidin S	chemicals	protein synthesis	5	1.5	3.33333									PM24	B02	Blasticidin S	chemicals	protein synthesis	0.5	0.5	1
PM24	B03	Blasticidin S	chemicals	protein synthesis	4	1	4									PM24	B03	Blasticidin S	chemicals	protein synthesis	0.5	0.5	1
PM24	B04	Blasticidin S	chemicals	protein synthesis	4	0.5	8									PM24	B04	Blasticidin S	chemicals	protein synthesis	0	0	1
PM24	B05	Thioridazine	chemicals	membrane, phenothiazine, efflux pump inhibitor, anti-psychotic	7	4.5	1.55556									PM24	B05	Thioridazine	chemicals	membrane, phenothiazine, efflux pump inhibitor, anti-psychotic	8.5	3.5	2.42857
PM24	B06	Thioridazine	chemicals	membrane, phenothiazine, efflux pump inhibitor, anti-psychotic	8	3.5	2.28571									PM24	B06	Thioridazine	chemicals	membrane, phenothiazine, efflux pump inhibitor, anti-psychotic	8.5	6	1.41667
PM24	B07	Thioridazine	chemicals	membrane, phenothiazine, efflux pump inhibitor, anti-psychotic	3	1	3									PM24	B07	Thioridazine	chemicals	membrane, phenothiazine, efflux pump inhibitor, anti-psychotic	0	0	1
PM24	B08	Thioridazine	chemicals	membrane, phenothiazine, efflux pump inhibitor, anti-psychotic	0	0	1									PM24	B08	Thioridazine	chemicals	membrane, phenothiazine, efflux pump inhibitor, anti-psychotic	0	0	1
PM24	B09	Sodium Benzoate	chemicals	respiration, ionophore, H+	7.5	3	2.5									PM24	B09	Sodium Benzoate	chemicals	respiration, ionophore, H+	8.5	3.5	2.42857
PM24	B10	Sodium Benzoate	chemicals	respiration, ionophore, H+	7.5	3	2.5									PM24	B10	Sodium Benzoate	chemicals	respiration, ionophore, H+	8.5	4.5	1.88889
PM24	B11	Sodium Benzoate	chemicals	respiration, ionophore, H+	6.5	2	3.25									PM24	B11	Sodium Benzoate	chemicals	respiration, ionophore, H+	6.5	3.5	1.85714
PM24	B12	Sodium Benzoate	chemicals	respiration, ionophore, H+	5	1	5									PM24	B12	Sodium Benzoate	chemicals	respiration, ionophore, H+	5	1	5
PM24	C01	Chlortetracycline	chemicals	protein synthesis, 30S ribosomal subunit, tetracycline	7.5	4.5	1.66667									PM24	C01	Chlortetracycline	chemicals	protein synthesis, 30S ribosomal subunit, tetracycline	8.5	6	1.41667
PM24	C02	Chlortetracycline	chemicals	protein synthesis, 30S ribosomal subunit, tetracycline	6.5	3	2.16667									PM24	C02	Chlortetracycline	chemicals	protein synthesis, 30S ribosomal subunit, tetracycline	6	2	3
PM24	C03	Chlortetracycline	chemicals	protein synthesis, 30S ribosomal subunit, tetracycline	0	0	1									PM24	C03	Chlortetracycline	chemicals	protein synthesis, 30S ribosomal subunit, tetracycline	0	1.5	0
PM24	C04	Chlortetracycline	chemicals	protein synthesis, 30S ribosomal subunit, tetracycline	0	0	1									PM24	C04	Chlortetracycline	chemicals	protein synthesis, 30S ribosomal subunit, tetracycline	0	0	1
PM24	C05	Sodium metasilicate	chemicals	toxic anion	6.5	3	2.16667									PM24	C05	Sodium metasilicate	chemicals	toxic anion	8.5	6	1.41667
PM24	C06	Sodium metasilicate	chemicals	toxic anion	6.5	3	2.16667									PM24	C06	Sodium metasilicate	chemicals	toxic anion	8.5	6	1.41667
PM24	C07	Sodium metasilicate	chemicals	toxic anion	2	1	2									PM24	C07	Sodium metasilicate	chemicals	toxic anion	6	4	1.5
PM24	C08	Sodium metasilicate	chemicals	toxic anion	0	0	1									PM24	C08	Sodium metasilicate	chemicals	toxic anion	1	0	2
PM24	C09	Pentamidine Isethionate	chemicals	antifungal	1.5	0.5	3									PM24	C09	Pentamidine Isethionate	chemicals	antifungal	1	1.5	0.666667
PM24	C10	Pentamidine Isethionate	chemicals	antifungal	1	0	2									PM24	C10	Pentamidine Isethionate	chemicals	antifungal	0.5	0	1
PM24	C11	Pentamidine Isethionate	chemicals	antifungal	0.5	0	1									PM24	C11	Pentamidine Isethionate	chemicals	antifungal	0	0	1
PM24	C12	Pentamidine Isethionate	chemicals	antifungal	0.5	0	1									PM24	C12	Pentamidine Isethionate	chemicals	antifungal	0	0	1
PM24	D01	6-Azauracil	chemicals	nucleic acid analog, pyrimidine	5.5	3.5	1.57143									PM24	D01	6-Azauracil	chemicals	nucleic acid analog, pyrimidine	8	5	1.6
PM24	D02	6-Azauracil	chemicals	nucleic acid analog, pyrimidine	5.5	2	2.75									PM24	D02	6-Azauracil	chemicals	nucleic acid analog, pyrimidine	7.5	5	1.5
PM24	D03	6-Azauracil	chemicals	nucleic acid analog, pyrimidine	2.5	1	2.5									PM24	D03	6-Azauracil	chemicals	nucleic acid analog, pyrimidine	6	2	3
PM24	D04	6-Azauracil	chemicals	nucleic acid analog, pyrimidine	0.5	0.5	1									PM24	D04	6-Azauracil	chemicals	nucleic acid analog, pyrimidine	3	1	3
PM24	D05	Potassium Chromate	chemicals	toxic anion	6.5	2	3.25									PM24	D05	Potassium Chromate	chemicals	toxic anion	8.5	3	2.83333
PM24	D06	Potassium Chromate	chemicals	toxic anion	4	1.5	2.66667									PM24	D06	Potassium Chromate	chemicals	toxic anion	7.5	3	2.5
PM24	D07	Potassium Chromate	chemicals	toxic anion	2	0.5	4									PM24	D07	Potassium Chromate	chemicals	toxic anion	3	1	3
PM24	D08	Potassium Chromate	chemicals	toxic anion	0	0	1									PM24	D08	Potassium Chromate	chemicals	toxic anion	0	0	1
PM24	D09	Thialysine	chemicals	inhibitor of lysine-2,3-aminomutase	6.5	2	3.25									PM24	D09	Thialysine	chemicals	inhibitor of lysine-2,3-aminomutase	7	5	1.4
PM24	D10	Thialysine	chemicals	inhibitor of lysine-2,3-aminomutase	5	1.5	3.33333									PM24	D10	Thialysine	chemicals	inhibitor of lysine-2,3-aminomutase	6	2	3
PM24	D11	Thialysine	chemicals	inhibitor of lysine-2,3-aminomutase	3	1	3									PM24	D11	Thialysine	chemicals	inhibitor of lysine-2,3-aminomutase	2	0.5	4
PM24	D12	Thialysine	chemicals	inhibitor of lysine-2,3-aminomutase	2	0	4									PM24	D12	Thialysine	chemicals	inhibitor of lysine-2,3-aminomutase	0	0	1
PM24	E01	a-Monothioglycerol	chemicals	reducing agent, thiol, adenosyl methionine antagonist	6.5	2	3.25									PM24	E01	a-Monothioglycerol	chemicals	reducing agent, thiol, adenosyl methionine antagonist	8.5	3	2.83333
PM24	E02	a-Monothioglycerol	chemicals	reducing agent, thiol, adenosyl methionine antagonist	4	1	4									PM24	E02	a-Monothioglycerol	chemicals	reducing agent, thiol, adenosyl methionine antagonist	7	1	7
PM24	E03	a-Monothioglycerol	chemicals	reducing agent, thiol, adenosyl methionine antagonist	2	0	4									PM24	E03	a-Monothioglycerol	chemicals	reducing agent, thiol, adenosyl methionine antagonist	1	0	2
PM24	E04	a-Monothioglycerol	chemicals	reducing agent, thiol, adenosyl methionine antagonist	0	0	1									PM24	E04	a-Monothioglycerol	chemicals	reducing agent, thiol, adenosyl methionine antagonist	0	0	1
PM24	E05	EGTA	chemicals	chelator, Ca++	6.5	4	1.625									PM24	E05	EGTA	chemicals	chelator, Ca++	8.5	5	1.7
PM24	E06	EGTA	chemicals	chelator, Ca++	6.5	4.5	1.44444									PM24	E06	EGTA	chemicals	chelator, Ca++	8.5	4.5	1.88889
PM24	E07	EGTA	chemicals	chelator, Ca++	6.5	3.5	1.85714									PM24	E07	EGTA	chemicals	chelator, Ca++	7	4.5	1.55556
PM24	E08	EGTA	chemicals	chelator, Ca++	4.5	1.5	3									PM24	E08	EGTA	chemicals	chelator, Ca++	6	1	6
PM24	E09	Sodium pyrophosphate	chemicals	chelator, hydrophilic	7.5	4.5	1.66667									PM24	E09	Sodium pyrophosphate	chemicals	chelator, hydrophilic	8.5	5	1.7
PM24	E10	Sodium pyrophosphate	chemicals	chelator, hydrophilic	6.5	3	2.16667									PM24	E10	Sodium pyrophosphate	chemicals	chelator, hydrophilic	8	5	1.6
PM24	E11	Sodium pyrophosphate	chemicals	chelator, hydrophilic	4	1	4									PM24	E11	Sodium pyrophosphate	chemicals	chelator, hydrophilic	7.5	2	3.75
PM24	E12	Sodium pyrophosphate	chemicals	chelator, hydrophilic	1.5	0	3									PM24	E12	Sodium pyrophosphate	chemicals	chelator, hydrophilic	0	0	1
PM24	F01	Propiconazole	chemicals	membrane function and sterol synthesis, azole, antifungal	7	3	2.33333									PM24	F01	Propiconazole	chemicals	membrane function and sterol synthesis, azole, antifungal	8.5	3	2.83333
PM24	F02	Propiconazole	chemicals	membrane function and sterol synthesis, azole, antifungal	7	3	2.33333									PM24	F02	Propiconazole	chemicals	membrane function and sterol synthesis, azole, antifungal	6.5	0	13
PM24	F03	Propiconazole	chemicals	membrane function and sterol synthesis, azole, antifungal	6.5	1.5	4.33333									PM24	F03	Propiconazole	chemicals	membrane function and sterol synthesis, azole, antifungal	1	0	2
PM24	F04	Propiconazole	chemicals	membrane function and sterol synthesis, azole, antifungal	0	0	1									PM24	F04	Propiconazole	chemicals	membrane function and sterol synthesis, azole, antifungal	0	0	1
PM24	F05	Methyl viologen	chemicals	oxidizing agent	1	1	1									PM24	F05	Methyl viologen	chemicals	oxidizing agent	0.5	0	1
PM24	F06	Methyl viologen	chemicals	oxidizing agent	0	0.5	0									PM24	F06	Methyl viologen	chemicals	oxidizing agent	0	0	1
PM24	F07	Methyl viologen	chemicals	oxidizing agent	0	0	1									PM24	F07	Methyl viologen	chemicals	oxidizing agent	0	0	1
PM24	F08	Methyl viologen	chemicals	oxidizing agent	0	0	1									PM24	F08	Methyl viologen	chemicals	oxidizing agent	0.5	0.5	1
PM24	F09	Sodium Fluoride	chemicals	toxic anion, respiration, uncoupler	7.5	4	1.875									PM24	F09	Sodium Fluoride	chemicals	toxic anion, respiration, uncoupler	8.5	3.5	2.42857
PM24	F10	Sodium Fluoride	chemicals	toxic anion, respiration, uncoupler	6.5	3	2.16667									PM24	F10	Sodium Fluoride	chemicals	toxic anion, respiration, uncoupler	8.5	3.5	2.42857
PM24	F11	Sodium Fluoride	chemicals	toxic anion, respiration, uncoupler	7	4	1.75									PM24	F11	Sodium Fluoride	chemicals	toxic anion, respiration, uncoupler	8	4.5	1.77778
PM24	F12	Sodium Fluoride	chemicals	toxic anion, respiration, uncoupler	6.5	3	2.16667									PM24	F12	Sodium Fluoride	chemicals	toxic anion, respiration, uncoupler	7.5	2.5	3
PM24	G01	Cisplatin	chemicals	DNA damage, crosslinker	7.5	3.5	2.14286									PM24	G01	Cisplatin	chemicals	DNA damage, crosslinker	8	2.5	3.2
PM24	G02	Cisplatin	chemicals	DNA damage, crosslinker	6.5	3	2.16667									PM24	G02	Cisplatin	chemicals	DNA damage, crosslinker	3	0.5	6
PM24	G03	Cisplatin	chemicals	DNA damage, crosslinker	4	1	4									PM24	G03	Cisplatin	chemicals	DNA damage, crosslinker	0.5	0	1
PM24	G04	Cisplatin	chemicals	DNA damage, crosslinker	0	0	1									PM24	G04	Cisplatin	chemicals	DNA damage, crosslinker	0	0	1
PM24	G05	Aluminum sulfate	chemicals	toxic cation	6.5	5	1.3									PM24	G05	Aluminum sulfate	chemicals	toxic cation	7.5	2.5	3
PM24	G06	Aluminum sulfate	chemicals	toxic cation	5.5	3	1.83333									PM24	G06	Aluminum sulfate	chemicals	toxic cation	3.5	1	3.5
PM24	G07	Aluminum sulfate	chemicals	toxic cation	6.5	3	2.16667									PM24	G07	Aluminum sulfate	chemicals	toxic cation	2.5	0.5	5
PM24	G08	Aluminum sulfate	chemicals	toxic cation	6.5	2	3.25									PM24	G08	Aluminum sulfate	chemicals	toxic cation	4	1.5	2.66667
PM24	G09	Berberine Chloride	chemicals	NULL	0	0	1									PM24	G09	Berberine Chloride	chemicals	NULL	0	0	1
PM24	G10	Berberine Chloride	chemicals	NULL	0	0	1									PM24	G10	Berberine Chloride	chemicals	NULL	0	0	1
PM24	G11	Berberine Chloride	chemicals	NULL	0	0	1									PM24	G11	Berberine Chloride	chemicals	NULL	0	0	1
PM24	G12	Berberine Chloride	chemicals	NULL	0	0	1									PM24	G12	Berberine Chloride	chemicals	NULL	0	0	1
PM24	H01	Isoniazid	chemicals	inhibitor of fatty acid synthesis	3.5	1	3.5									PM24	H01	Isoniazid	chemicals	inhibitor of fatty acid synthesis	1.5	1	1.5
PM24	H02	Isoniazid	chemicals	inhibitor of fatty acid synthesis	0.5	0	1									PM24	H02	Isoniazid	chemicals	inhibitor of fatty acid synthesis	0.5	0.5	1
PM24	H03	Isoniazid	chemicals	inhibitor of fatty acid synthesis	0	0	1									PM24	H03	Isoniazid	chemicals	inhibitor of fatty acid synthesis	0	0	1
PM24	H04	Isoniazid	chemicals	inhibitor of fatty acid synthesis	0	0	1									PM24	H04	Isoniazid	chemicals	inhibitor of fatty acid synthesis	0	0.5	0
PM24	H05	Amphotericin B	chemicals	membrane, increase permeability, Na+ K+ H+	8	4.5	1.77778									PM24	H05	Amphotericin B	chemicals	membrane, increase permeability, Na+ K+ H+	8.5	3	2.83333
PM24	H06	Amphotericin B	chemicals	membrane, increase permeability, Na+ K+ H+	3.5	2	1.75									PM24	H06	Amphotericin B	chemicals	membrane, increase permeability, Na+ K+ H+	3.5	0	7
PM24	H07	Amphotericin B	chemicals	membrane, increase permeability, Na+ K+ H+	0	0	1									PM24	H07	Amphotericin B	chemicals	membrane, increase permeability, Na+ K+ H+	0	0	1
PM24	H08	Amphotericin B	chemicals	membrane, increase permeability, Na+ K+ H+	0	0	1									PM24	H08	Amphotericin B	chemicals	membrane, increase permeability, Na+ K+ H+	0	0	1
PM24	H09	Miconazole Nitrate	chemicals	membrane function and sterol synthesis, azole, antifungal	0.5	0	1									PM24	H09	Miconazole Nitrate	chemicals	membrane function and sterol synthesis, azole, antifungal	0.5	0.5	1
PM24	H10	Miconazole Nitrate	chemicals	membrane function and sterol synthesis, azole, antifungal	0	0	1									PM24	H10	Miconazole Nitrate	chemicals	membrane function and sterol synthesis, azole, antifungal	0	0	1
PM24	H11	Miconazole Nitrate	chemicals	membrane function and sterol synthesis, azole, antifungal	0	0	1									PM24	H11	Miconazole Nitrate	chemicals	membrane function and sterol synthesis, azole, antifungal	0	0	1
PM24	H12	Miconazole Nitrate	chemicals	membrane function and sterol synthesis, azole, antifungal	0	0	1									PM24	H12	Miconazole Nitrate	chemicals	membrane function and sterol synthesis, azole, antifungal	0	0	1
PM25	A01	Hydroxyurea	chemicals	ribonucleotide DP reductase inhibitor, antifolate (inhibits thymine and methionine synthesis)	5	3.5	1.42857									PM25	A01	Hydroxyurea	chemicals	ribonucleotide DP reductase inhibitor, antifolate (inhibits thymine and methionine synthesis)	8	3	2.66667
PM25	A02	Hydroxyurea	chemicals	ribonucleotide DP reductase inhibitor, antifolate (inhibits thymine and methionine synthesis)	1.5	1	1.5									PM25	A02	Hydroxyurea	chemicals	ribonucleotide DP reductase inhibitor, antifolate (inhibits thymine and methionine synthesis)	2	0.5	4
PM25	A03	Hydroxyurea	chemicals	ribonucleotide DP reductase inhibitor, antifolate (inhibits thymine and methionine synthesis)	0	0	1									PM25	A03	Hydroxyurea	chemicals	ribonucleotide DP reductase inhibitor, antifolate (inhibits thymine and methionine synthesis)	0	0	1
PM25	A04	Hydroxyurea	chemicals	ribonucleotide DP reductase inhibitor, antifolate (inhibits thymine and methionine synthesis)	0	0	1									PM25	A04	Hydroxyurea	chemicals	ribonucleotide DP reductase inhibitor, antifolate (inhibits thymine and methionine synthesis)	0	0	1
PM25	A05	Tobramycin	chemicals	protein synthesis, 30S ribosomal subunit, aminoglycoside	8	3	2.66667									PM25	A05	Tobramycin	chemicals	protein synthesis, 30S ribosomal subunit, aminoglycoside	7	2.5	2.8
PM25	A06	Tobramycin	chemicals	protein synthesis, 30S ribosomal subunit, aminoglycoside	7.5	2.5	3									PM25	A06	Tobramycin	chemicals	protein synthesis, 30S ribosomal subunit, aminoglycoside	4.5	2	2.25
PM25	A07	Tobramycin	chemicals	protein synthesis, 30S ribosomal subunit, aminoglycoside	3.5	0.5	7									PM25	A07	Tobramycin	chemicals	protein synthesis, 30S ribosomal subunit, aminoglycoside	1	0	2
PM25	A08	Tobramycin	chemicals	protein synthesis, 30S ribosomal subunit, aminoglycoside	0	0	1									PM25	A08	Tobramycin	chemicals	protein synthesis, 30S ribosomal subunit, aminoglycoside	0	0	1
PM25	A09	Niaproof	chemicals	membrane, detergent, anionic	7	3	2.33333									PM25	A09	Niaproof	chemicals	membrane, detergent, anionic	7	4	1.75
PM25	A10	Niaproof	chemicals	membrane, detergent, anionic	7	3.5	2									PM25	A10	Niaproof	chemicals	membrane, detergent, anionic	8	4.5	1.77778
PM25	A11	Niaproof	chemicals	membrane, detergent, anionic	4	1.5	2.66667									PM25	A11	Niaproof	chemicals	membrane, detergent, anionic	4.5	1.5	3
PM25	A12	Niaproof	chemicals	membrane, detergent, anionic	1	1	1									PM25	A12	Niaproof	chemicals	membrane, detergent, anionic	1	1	1
PM25	B01	Chloroalanine hydrochloride	chemicals	alanine analog	7.5	4.5	1.66667									PM25	B01	Chloroalanine hydrochloride	chemicals	alanine analog	8.5	4.5	1.88889
PM25	B02	Chloroalanine hydrochloride	chemicals	alanine analog	7.5	3	2.5									PM25	B02	Chloroalanine hydrochloride	chemicals	alanine analog	8.5	4.5	1.88889
PM25	B03	Chloroalanine hydrochloride	chemicals	alanine analog	6.5	3.5	1.85714									PM25	B03	Chloroalanine hydrochloride	chemicals	alanine analog	8.5	5	1.7
PM25	B04	Chloroalanine hydrochloride	chemicals	alanine analog	6.5	4	1.625									PM25	B04	Chloroalanine hydrochloride	chemicals	alanine analog	8.5	6	1.41667
PM25	B05	Tetrazolium violet	chemicals	respiration, uncoupler	8	4	2									PM25	B05	Tetrazolium violet	chemicals	respiration, uncoupler	8.5	6	1.41667
PM25	B06	Tetrazolium violet	chemicals	respiration, uncoupler	7	2.5	2.8									PM25	B06	Tetrazolium violet	chemicals	respiration, uncoupler	4.5	3.5	1.28571
PM25	B07	Tetrazolium violet	chemicals	respiration, uncoupler	1	0.5	2									PM25	B07	Tetrazolium violet	chemicals	respiration, uncoupler	0	0	1
PM25	B08	Tetrazolium violet	chemicals	respiration, uncoupler	0	0	1									PM25	B08	Tetrazolium violet	chemicals	respiration, uncoupler	0	0	1
PM25	B09	Kanamycin	chemicals	protein synthesis, 30S ribosomal subunit, aminoglycoside	8	3	2.66667									PM25	B09	Kanamycin	chemicals	protein synthesis, 30S ribosomal subunit, aminoglycoside	8.5	2.5	3.4
PM25	B10	Kanamycin	chemicals	protein synthesis, 30S ribosomal subunit, aminoglycoside	7	3	2.33333									PM25	B10	Kanamycin	chemicals	protein synthesis, 30S ribosomal subunit, aminoglycoside	8.5	2.5	3.4
PM25	B11	Kanamycin	chemicals	protein synthesis, 30S ribosomal subunit, aminoglycoside	5.5	1	5.5									PM25	B11	Kanamycin	chemicals	protein synthesis, 30S ribosomal subunit, aminoglycoside	7.5	1	7.5
PM25	B12	Kanamycin	chemicals	protein synthesis, 30S ribosomal subunit, aminoglycoside	1	0	2									PM25	B12	Kanamycin	chemicals	protein synthesis, 30S ribosomal subunit, aminoglycoside	0	0	1
PM25	C01	4-Aminopyridine	chemicals	ion channel inhibitor, K+	8.5	3	2.83333									PM25	C01	4-Aminopyridine	chemicals	ion channel inhibitor, K+	8.5	6	1.41667
PM25	C02	4-Aminopyridine	chemicals	ion channel inhibitor, K+	6.5	3	2.16667									PM25	C02	4-Aminopyridine	chemicals	ion channel inhibitor, K+	8.5	6	1.41667
PM25	C03	4-Aminopyridine	chemicals	ion channel inhibitor, K+	6.5	2	3.25									PM25	C03	4-Aminopyridine	chemicals	ion channel inhibitor, K+	8.5	7.5	1.13333
PM25	C04	4-Aminopyridine	chemicals	ion channel inhibitor, K+	5.5	1.5	3.66667									PM25	C04	4-Aminopyridine	chemicals	ion channel inhibitor, K+	7.5	4.5	1.66667
PM25	C05	Amitriptyline	chemicals	membrane, transport	7	3	2.33333									PM25	C05	Amitriptyline	chemicals	membrane, transport	7	2.5	2.8
PM25	C06	Amitriptyline	chemicals	membrane, transport	4	0	8									PM25	C06	Amitriptyline	chemicals	membrane, transport	2	0	4
PM25	C07	Amitriptyline	chemicals	membrane, transport	0	0	1									PM25	C07	Amitriptyline	chemicals	membrane, transport	0	0	1
PM25	C08	Amitriptyline	chemicals	membrane, transport	0	0	1									PM25	C08	Amitriptyline	chemicals	membrane, transport	0	0	1
PM25	C09	Citric acid Trisodium Salt	chemicals	NULL	8	4.5	1.77778									PM25	C09	Citric acid Trisodium Salt	chemicals	NULL	8.5	3	2.83333
PM25	C10	Citric acid Trisodium Salt	chemicals	NULL	7.5	3	2.5									PM25	C10	Citric acid Trisodium Salt	chemicals	NULL	7	2.5	2.8
PM25	C11	Citric acid Trisodium Salt	chemicals	NULL	9	3	3									PM25	C11	Citric acid Trisodium Salt	chemicals	NULL	8.5	2.5	3.4
PM25	C12	Citric acid Trisodium Salt	chemicals	NULL	7	2.5	2.8									PM25	C12	Citric acid Trisodium Salt	chemicals	NULL	1.5	0	3
PM25	D01	Mechlorethamine hydrochloride	chemicals	alkylating agent	7.5	3	2.5									PM25	D01	Mechlorethamine hydrochloride	chemicals	alkylating agent	8.5	4.5	1.88889
PM25	D02	Mechlorethamine hydrochloride	chemicals	alkylating agent	7	3	2.33333									PM25	D02	Mechlorethamine hydrochloride	chemicals	alkylating agent	4	4	1
PM25	D03	Mechlorethamine hydrochloride	chemicals	alkylating agent	0	0	1									PM25	D03	Mechlorethamine hydrochloride	chemicals	alkylating agent	0	0	1
PM25	D04	Mechlorethamine hydrochloride	chemicals	alkylating agent	0	0	1									PM25	D04	Mechlorethamine hydrochloride	chemicals	alkylating agent	0	0	1
PM25	D05	Hygromycin B	chemicals	protein synthesis, 30S ribosomal subunit, aminoglycoside	7	3	2.33333									PM25	D05	Hygromycin B	chemicals	protein synthesis, 30S ribosomal subunit, aminoglycoside	4	0	8
PM25	D06	Hygromycin B	chemicals	protein synthesis, 30S ribosomal subunit, aminoglycoside	6.5	1	6.5									PM25	D06	Hygromycin B	chemicals	protein synthesis, 30S ribosomal subunit, aminoglycoside	0	0	1
PM25	D07	Hygromycin B	chemicals	protein synthesis, 30S ribosomal subunit, aminoglycoside	0.5	0	1									PM25	D07	Hygromycin B	chemicals	protein synthesis, 30S ribosomal subunit, aminoglycoside	0	0	1
PM25	D08	Hygromycin B	chemicals	protein synthesis, 30S ribosomal subunit, aminoglycoside	0	0	1									PM25	D08	Hygromycin B	chemicals	protein synthesis, 30S ribosomal subunit, aminoglycoside	0	0	1
PM25	D09	Fluorodeoxyuridine	chemicals	DNA synthesis inhibitor	1	0	2									PM25	D09	Fluorodeoxyuridine	chemicals	DNA synthesis inhibitor	3.5	1.5	2.33333
PM25	D10	Fluorodeoxyuridine	chemicals	DNA synthesis inhibitor	0.5	0	1									PM25	D10	Fluorodeoxyuridine	chemicals	DNA synthesis inhibitor	2	0.5	4
PM25	D11	Fluorodeoxyuridine	chemicals	DNA synthesis inhibitor	0.5	0	1									PM25	D11	Fluorodeoxyuridine	chemicals	DNA synthesis inhibitor	0	0	1
PM25	D12	Fluorodeoxyuridine	chemicals	DNA synthesis inhibitor	0.5	0	1									PM25	D12	Fluorodeoxyuridine	chemicals	DNA synthesis inhibitor	0	0.5	0
PM25	E01	Sodium Salicylate	chemicals	biofilm inhibitor, anti-capsule agent, chelator, prostaglandin syntetase inhibitor, mar inducer	7.5	4.5	1.66667									PM25	E01	Sodium Salicylate	chemicals	biofilm inhibitor, anti-capsule agent, chelator, prostaglandin syntetase inhibitor, mar inducer	8.5	3.5	2.42857
PM25	E02	Sodium Salicylate	chemicals	biofilm inhibitor, anti-capsule agent, chelator, prostaglandin syntetase inhibitor, mar inducer	6.5	2	3.25									PM25	E02	Sodium Salicylate	chemicals	biofilm inhibitor, anti-capsule agent, chelator, prostaglandin syntetase inhibitor, mar inducer	6.5	2.5	2.6
PM25	E03	Sodium Salicylate	chemicals	biofilm inhibitor, anti-capsule agent, chelator, prostaglandin syntetase inhibitor, mar inducer	4	1	4									PM25	E03	Sodium Salicylate	chemicals	biofilm inhibitor, anti-capsule agent, chelator, prostaglandin syntetase inhibitor, mar inducer	5.5	3	1.83333
PM25	E04	Sodium Salicylate	chemicals	biofilm inhibitor, anti-capsule agent, chelator, prostaglandin syntetase inhibitor, mar inducer	3	1	3									PM25	E04	Sodium Salicylate	chemicals	biofilm inhibitor, anti-capsule agent, chelator, prostaglandin syntetase inhibitor, mar inducer	5	1	5
PM25	E05	Succinic acid	chemicals	organic acid	7	3	2.33333									PM25	E05	Succinic acid	chemicals	organic acid	7	6	1.16667
PM25	E06	Succinic acid	chemicals	organic acid	7.5	4	1.875									PM25	E06	Succinic acid	chemicals	organic acid	8	6	1.33333
PM25	E07	Succinic acid	chemicals	organic acid	6.5	2.5	2.6									PM25	E07	Succinic acid	chemicals	organic acid	7.5	4	1.875
PM25	E08	Succinic acid	chemicals	organic acid	4	1	4									PM25	E08	Succinic acid	chemicals	organic acid	5	2	2.5
PM25	E09	Ferulic acid	chemicals	antioxidant	7.5	4.5	1.66667									PM25	E09	Ferulic acid	chemicals	antioxidant	8.5	6	1.41667
PM25	E10	Ferulic acid	chemicals	antioxidant	7.5	4	1.875									PM25	E10	Ferulic acid	chemicals	antioxidant	8.5	4	2.125
PM25	E11	Ferulic acid	chemicals	antioxidant	4	1	4									PM25	E11	Ferulic acid	chemicals	antioxidant	0	0	1
PM25	E12	Ferulic acid	chemicals	antioxidant	0	0	1									PM25	E12	Ferulic acid	chemicals	antioxidant	0	0	1
PM25	F01	Malic acid	chemicals	organic acid	6.5	4	1.625									PM25	F01	Malic acid	chemicals	organic acid	8.5	4	2.125
PM25	F02	Malic acid	chemicals	organic acid	6.5	3	2.16667									PM25	F02	Malic acid	chemicals	organic acid	7	4	1.75
PM25	F03	Malic acid	chemicals	organic acid	5.5	1.5	3.66667									PM25	F03	Malic acid	chemicals	organic acid	8.5	3.5	2.42857
PM25	F04	Malic acid	chemicals	organic acid	4.5	0	9									PM25	F04	Malic acid	chemicals	organic acid	2	0	4
PM25	F05	Tartaric acid	chemicals	organic acid	7.5	5.5	1.36364									PM25	F05	Tartaric acid	chemicals	organic acid	8.5	4	2.125
PM25	F06	Tartaric acid	chemicals	organic acid	6.5	4	1.625									PM25	F06	Tartaric acid	chemicals	organic acid	8.5	4	2.125
PM25	F07	Tartaric acid	chemicals	organic acid	5	2.5	2									PM25	F07	Tartaric acid	chemicals	organic acid	7	1	7
PM25	F08	Tartaric acid	chemicals	organic acid	4	0	8									PM25	F08	Tartaric acid	chemicals	organic acid	1	0	2
PM25	F09	Fumaric acid	chemicals	organic acid	7	5	1.4									PM25	F09	Fumaric acid	chemicals	organic acid	8.5	6	1.41667
PM25	F10	Fumaric acid	chemicals	organic acid	7.5	3	2.5									PM25	F10	Fumaric acid	chemicals	organic acid	8.5	7.5	1.13333
PM25	F11	Fumaric acid	chemicals	organic acid	6.5	2.5	2.6									PM25	F11	Fumaric acid	chemicals	organic acid	9	5	1.8
PM25	F12	Fumaric acid	chemicals	organic acid	4	1	4									PM25	F12	Fumaric acid	chemicals	organic acid	6	4	1.5
PM25	G01	5-Fluorocytosine	chemicals	DNA synthesis inhibitor	6.5	3	2.16667									PM25	G01	5-Fluorocytosine	chemicals	DNA synthesis inhibitor	8.5	6	1.41667
PM25	G02	5-Fluorocytosine	chemicals	DNA synthesis inhibitor	5.5	2	2.75									PM25	G02	5-Fluorocytosine	chemicals	DNA synthesis inhibitor	8.5	3.5	2.42857
PM25	G03	5-Fluorocytosine	chemicals	DNA synthesis inhibitor	4.5	2	2.25									PM25	G03	5-Fluorocytosine	chemicals	DNA synthesis inhibitor	8	3.5	2.28571
PM25	G04	5-Fluorocytosine	chemicals	DNA synthesis inhibitor	2.5	1	2.5									PM25	G04	5-Fluorocytosine	chemicals	DNA synthesis inhibitor	6	1.5	4
PM25	G05	Palladium(II) Chloride	chemicals	toxic cation	8.5	4	2.125									PM25	G05	Palladium(II) Chloride	chemicals	toxic cation	8.5	6	1.41667
PM25	G06	Palladium(II) Chloride	chemicals	toxic cation	8.5	4.5	1.88889									PM25	G06	Palladium(II) Chloride	chemicals	toxic cation	8.5	3	2.83333
PM25	G07	Palladium(II) Chloride	chemicals	toxic cation	7.5	4.5	1.66667									PM25	G07	Palladium(II) Chloride	chemicals	toxic cation	7	5	1.4
PM25	G08	Palladium(II) Chloride	chemicals	toxic cation	6.5	2	3.25									PM25	G08	Palladium(II) Chloride	chemicals	toxic cation	6.5	3	2.16667
PM25	G09	Ibuprofen	chemicals	biofilm inhibitor, anti-capsule agent, prostaglandin syntetase inhibitor	8	4.5	1.77778									PM25	G09	Ibuprofen	chemicals	biofilm inhibitor, anti-capsule agent, prostaglandin syntetase inhibitor	8.5	6	1.41667
PM25	G10	Ibuprofen	chemicals	biofilm inhibitor, anti-capsule agent, prostaglandin syntetase inhibitor	6.5	4	1.625									PM25	G10	Ibuprofen	chemicals	biofilm inhibitor, anti-capsule agent, prostaglandin syntetase inhibitor	8	6	1.33333
PM25	G11	Ibuprofen	chemicals	biofilm inhibitor, anti-capsule agent, prostaglandin syntetase inhibitor	6.5	2	3.25									PM25	G11	Ibuprofen	chemicals	biofilm inhibitor, anti-capsule agent, prostaglandin syntetase inhibitor	5.5	3.5	1.57143
PM25	G12	Ibuprofen	chemicals	biofilm inhibitor, anti-capsule agent, prostaglandin syntetase inhibitor	4	1	4									PM25	G12	Ibuprofen	chemicals	biofilm inhibitor, anti-capsule agent, prostaglandin syntetase inhibitor	3	0.5	6
PM25	H01	Chloroquine	chemicals	iron depleter	7	4.5	1.55556									PM25	H01	Chloroquine	chemicals	iron depleter	8.5	4	2.125
PM25	H02	Chloroquine	chemicals	iron depleter	6.5	3	2.16667									PM25	H02	Chloroquine	chemicals	iron depleter	8.5	4	2.125
PM25	H03	Chloroquine	chemicals	iron depleter	6.5	3	2.16667									PM25	H03	Chloroquine	chemicals	iron depleter	8.5	4	2.125
PM25	H04	Chloroquine	chemicals	iron depleter	6.5	1.5	4.33333									PM25	H04	Chloroquine	chemicals	iron depleter	7.5	4	1.875
PM25	H05	Cinnamic acid	chemicals	respiration, ionophore, H+	7	3	2.33333									PM25	H05	Cinnamic acid	chemicals	respiration, ionophore, H+	8.5	3.5	2.42857
PM25	H06	Cinnamic acid	chemicals	respiration, ionophore, H+	8.5	4	2.125									PM25	H06	Cinnamic acid	chemicals	respiration, ionophore, H+	8.5	3.5	2.42857
PM25	H07	Cinnamic acid	chemicals	respiration, ionophore, H+	7.5	4.5	1.66667									PM25	H07	Cinnamic acid	chemicals	respiration, ionophore, H+	8.5	5	1.7
PM25	H08	Cinnamic acid	chemicals	respiration, ionophore, H+	7	2	3.5									PM25	H08	Cinnamic acid	chemicals	respiration, ionophore, H+	7.5	0.5	15
PM25	H09	5-Fluorouracil	chemicals	nucleic acid analog, pyrimidine	7.5	3	2.5									PM25	H09	5-Fluorouracil	chemicals	nucleic acid analog, pyrimidine	8.5	3.5	2.42857
PM25	H10	5-Fluorouracil	chemicals	nucleic acid analog, pyrimidine	6.5	3.5	1.85714									PM25	H10	5-Fluorouracil	chemicals	nucleic acid analog, pyrimidine	7	3.5	2
PM25	H11	5-Fluorouracil	chemicals	nucleic acid analog, pyrimidine	6.5	2	3.25									PM25	H11	5-Fluorouracil	chemicals	nucleic acid analog, pyrimidine	7	3	2.33333
PM25	H12	5-Fluorouracil	chemicals	nucleic acid analog, pyrimidine	4	1.5	2.66667									PM25	H12	5-Fluorouracil	chemicals	nucleic acid analog, pyrimidine	4.5	2	2.25
				AVG	4.71528	3.22187	1.66818													AVG	5.14306	3.18194	1.99925
[truncated: 20 more columns]

## Sheet: Table S1B
Impact of temperature on carbon metabolism				Ratio 37C/25C					Ratio 37ᴼC/25ᴼC <0.75		37ᴼC/25ᴼC				Impact of temperature on N and peptide metabolism				Ratio 37C/25C					Ratio 37ᴼC/25ᴼC > 1.25		37ᴼC/25ᴼC
PM	Well	substrate	type	WH	OP				substrate	type	whites	opaques	% conditions		plate	well	substrate	type	white	opaque		Ratio 37C/25C >1.25		substrate	type	whites	opaques	% conditions
PM01	A01	Negative Control	C-Source, negative control	1.42857	0.875		PM01	H07	Glucuronamide	C-Source, amide	0	0.25	14.0625		PM08	A05	Ala-Ile	N-Source, peptide	7	0.416667		PM06	B01	Ala-Ser	dipeptide	1.63636	1.33333	0.78125
PM01	A02	L-Arabinose	C-Source, carbohydrate	0.571429	0.777778		PM02	G06	L-Histidine	C-Source, amino acid	0.285714	0.375			PM08	D06	Pro-Val	N-Source, peptide	7	0.416667		PM06	C01	Arg-Met	dipeptide	1.6	1.28571
PM01	A03	N-Acetyl-D-Glucosamine	C-Source, carbohydrate	1.45455	1.21429		PM02	G12	L-Methionine	C-Source, amino acid	0.333333	0.5			PM08	A06	Ala-Met	N-Source, peptide	7	0.333333		PM03	H08	Gly-Asn	dipeptide	1.5	1.27273
PM01	A04	D-Saccharic acid	C-Source, carboxylic acid	0.666667	0.625		PM02	G09	L-Isoleucine	C-Source, amino acid	0.333333	0.375			PM08	C05	Phe-Asp	N-Source, peptide	6.5	0.636364
PM01	A05	Succinic acid	C-Source, carboxylic acid	1.125	1.11111		PM02	H04	L-Valine	C-Source, amino acid	0.428571	0.5			PM08	D03	Pro-Lys	N-Source, peptide	6.5	0.5		Ratio 37C/25C <0.75		Ratio 37ᴼC/25ᴼC <0.75		37ᴼC/25ᴼC
PM01	A06	D-Galactose	C-Source, carbohydrate	1.54545	1.25		PM02	G10	L-Leucine	C-Source, amino acid	0.428571	0.375			PM08	D10	Ser-Glu	N-Source, peptide	6	0.692308				substrate	type	whites	opaques	15.3646
PM01	A07	L-Aspartic acid	C-Source, amino acid	1.14286	0.857143		PM01	F04	D-Threonine	C-Source, amino acid	0.571429	0.5			PM08	D08	Ser-Asp	N-Source, peptide	6	0.666667		PM03	C08	D-Serine	amino acid	0	0
PM01	A08	L-Proline	C-Source, amino acid	1.25	1.5		PM02	H02	L-Phenylalanine	C-Source, amino acid	0.571429	0.5			PM08	D11	Thr-Asp	N-Source, peptide	6	0.555556		PM03	C07	D-Lysine	amino acid	0.111111	0.222222
PM01	A09	D-Alanine	C-Source, amino acid	0.571429	0.875		PM01	D02	D-Aspartic acid	C-Source, amino acid	0.666667	0.571429			PM08	A11	Glu-Ala	N-Source, peptide	6	0.363636		PM03	C05	D-Aspartic acid	amino acid	0.222222	0.222222
PM01	A10	D-Trehalose	C-Source, carbohydrate	1.25	0.888889		PM02	B11	D-Fucose	C-Source, carbohydrate	0	0.4			PM08	C04	Met-Tyr	N-Source, peptide	6	0.3		PM03	C09	D-Valine	amino acid	0.222222	0.222222
PM01	A11	D-Mannose	C-Source, carbohydrate	1.125	1.2		PM02	B03	b-D-Allose	C-Source, carbohydrate	0	0.285714			PM08	E11	Val-Phe	N-Source, peptide	5.5	0.833333		PM03	D03	L-Pyroglutamic acid	amino acid	0.222222	0.222222
PM01	A12	Dulcitol	C-Source, carbohydrate	1.25	0.888889		PM02	D04	L-Sorbose	C-Source, carbohydrate	0	0.285714			PM08	A09	Asp-Gln	N-Source, peptide	5.5	0.769231		PM03	C04	D-Asparagine	amino acid	0.222222	0.2
PM01	B01	D-Serine	C-Source, amino acid	2	0.666667		PM02	D06	D-Tagatose	C-Source, carbohydrate	0.166667	0.285714			PM08	E02	Thr-Ser	N-Source, peptide	5	0.666667		PM03	D02	N-Phthaloyl-L-Glutamic acid	amino acid	0.333333	0.333333
PM01	B02	D-Sorbitol	C-Source, carbohydrate	1.25	0.777778		PM02	C08	3-Methylglucose	C-Source, carbohydrate	0.333333	0.285714			PM08	B10	Leu-Pro	N-Source, peptide	5	0.5		PM03	A11	L-Cysteine	amino acid	0.375	0.25
PM01	B03	Glycerol	C-Source, carbohydrate	1.42857	1		PM01	E11	2`-Deoxyadenosine	C-Source, carbohydrate	0.428571	0.555556			PM08	G08	Leu-b-Ala	N-Source, peptide	5	0.222222		PM03	D01	N-Acetyl-L-Glutamic acid	amino acid	0.555556	0.222222
PM01	B04	L-Fucose	C-Source, carbohydrate	1.28571	0.625		PM02	D09	N-Acetyl-D-Glucosaminitol	C-Source, carbohydrate	0.666667	0.571429			PM08	E08	Val-Glu	N-Source, peptide	4.5	1.18182		PM03	C06	D-Glutamic acid	amino acid	0.571429	0.444444
PM01	B05	D-Glucuronic acid	C-Source, carboxylic acid	1.28571	0.75		PM01	E07	a-Hydroxybutyric acid	C-Source, carboxylic acid	0.333333	0.714286			PM08	A12	Gly-Asn	N-Source, peptide	4.5	1.08333		PM03	C03	D-Alanine	amino acid	0.666667	0.666667
PM01	B06	D-Gluconic acid	C-Source, carboxylic acid	1	0.888889		PM01	D07	a-Ketobutyric acid	C-Source, carboxylic acid	0.333333	0.625			PM08	E03	Trp-Val	N-Source, peptide	4.5	0.461538		PM03	C01	L-Tyrosine	amino acid	0.75	0.416667
PM01	B07	DL-a-Glycerol Phosphate	C-Source, carbohydrate	1.25	0.777778		PM01	G11	D-Malic acid	C-Source, carboxylic acid	0.333333	0.571429			PM08	C08	Phe-Met	N-Source, peptide	4.5	0.3		PM06	D07	Glu-Asp	dipeptide	0.222222	0.222222
PM01	B08	D-Xylose	C-Source, carbohydrate	1.375	1.5		PM02	E10	a-Keto-Valeric acid	C-Source, carboxylic acid	0.5	0.375			PM08	A08	Asp-Ala	N-Source, peptide	4.5	0.25		PM06	C09	Asp-Asp	dipeptide	0.333333	0.2
PM01	B09	L-Lactic acid	C-Source, carboxylic acid	1.25	0.777778		PM02	F10	Succinamic acid	C-Source, carboxylic acid	0.571429	0.75			PM08	B02	Gly-Ile	N-Source, peptide	4	1		PM06	C10	Asp-Glu	dipeptide	0.333333	0.181818
PM01	B10	Formic acid	C-Source, carboxylic acid	0.571429	0.888889		PM02	D11	d-Amino Valeric acid	C-Source, carboxylic acid	0.571429	0.625			PM08	G01	g-Glu-Gly	N-Source, peptide	4	0.444444		PM07	F11	Trp-Leu	dipeptide	0.4	0.25
PM01	B11	D-Mannitol	C-Source, carbohydrate	1.5	1.3		PM02	E08	b-Hydroxybutyric acid	C-Source, carboxylic acid	0.571429	0.5			PM08	C09	Phe-Tyr	N-Source, peptide	4	0.4		PM07	G01	Trp-Phe	dipeptide	0.4	0.25
PM01	B12	L-Glutamic acid	C-Source, amino acid	1.28571	0.777778		PM02	E07	4-Hydroxybenzoic acid	C-Source, carboxylic acid	0.571429	0.375			PM08	C03	Met-Thr	N-Source, peptide	4	0.333333		PM07	A08	Lys-Glu	dipeptide	0.4	0.2
PM01	C01	D-Glucose-6-Phosphate	C-Source, carbohydrate	1.5	0.714286		PM01	A04	D-Saccharic acid	C-Source, carboxylic acid	0.666667	0.625			PM08	E04	Tyr-Ile	N-Source, peptide	4	0.333333		PM07	H01	Tyr-Trp	dipeptide	0.444444	0.333333
PM01	C02	D-Galactonic acid-g-Lactone	C-Source, carboxylic acid	1	1		PM02	E02	Caproic acid	C-Source, carboxylic acid	0.666667	0.5			PM08	E10	Val-Met	N-Source, peptide	4	0.272727		PM07	C04	Met-Met	dipeptide	0.444444	0.222222
PM01	C03	DL-Malic acid	C-Source, carboxylic acid	1.33333	0.833333		PM02	F04	Oxalic acid	C-Source, carboxylic acid	0.666667	0.428571			PM08	C02	Lys-Met	N-Source, peptide	4	0.25		PM07	C05	Met-Phe	dipeptide	0.444444	0.222222
PM01	C04	D-Ribose	C-Source, carbohydrate	1.75	1.27273										PM08	D01	Pro-Glu	N-Source, peptide	4	0.222222		PM07	D05	Pro-Asp	dipeptide	0.444444	0.222222
PM01	C05	Tween 20	C-Source, fatty acid	1.125	0.555556				Ratio 37ᴼC/25ᴼC > 1.25		37ᴼC/25ᴼC				PM08	E05	Tyr-Val	N-Source, peptide	3.5	1.07692		PM07	C02	Met-Leu	dipeptide	0.444444	0.2
PM01	C06	L-Rhamnose	C-Source, carbohydrate	1.5	0.777778				substrate	type	whites	opaques			PM08	D02	Pro-lle	N-Source, peptide	3.5	1		PM07	C11	Phe-Ile	dipeptide	0.444444	0.166667
PM01	C07	D-Fructose	C-Source, carbohydrate	1.125	1.125		PM02	H09	Dihydroxyacetone	C-Source, alcohol	1.625	1.27273			PM08	E01	Thr-Phe	N-Source, peptide	3.5	1		PM07	F12	Trp-Lys	dipeptide	0.5	0.666667
PM01	C08	Acetic acid	C-Source, carboxylic acid	1.3	1.18182		PM01	A08	L-Proline	C-Source, amino acid	1.25	1.5	7.29167		PM08	H09	Leu-Gly-Gly	N-Source, peptide	3.5	1		PM07	C01	Met-Ile	dipeptide	0.555556	0.2
PM01	C09	a-D-Glucose	C-Source, carbohydrate	1.125	1.125		PM02	D07	Turanose	C-Source, carbohydrate	1.75	1.55556			PM08	H11	Phe-Gly-Gly	N-Source, peptide	3.5	1		PM07	F08	Trp-Asp	dipeptide	0.555556	0.2
PM01	C10	Maltose	C-Source, carbohydrate	1.63636	1.45455		PM01	B08	D-Xylose	C-Source, carbohydrate	1.375	1.5			PM08	C06	Phe-Glu	N-Source, peptide	3.5	0.923077		PM07	F10	Trp-Gly	dipeptide	0.555556	0.2
PM01	C11	D-Melibiose	C-Source, carbohydrate	1.5	0.875		PM01	E10	Maltotriose	C-Source, carbohydrate	1.6	1.5			PM08	H12	Tyr-Gly-Gly	N-Source, peptide	3.5	0.923077		PM06	D08	Glu-Glu	dipeptide	0.555556	0.181818
PM01	C12	Thymidine	C-Source, carbohydrate	1.42857	1		PM01	C10	Maltose	C-Source, carbohydrate	1.63636	1.45455			PM08	B08	Leu-Asn	N-Source, peptide	3.5	0.833333		PM06	H11	Leu-Met	dipeptide	0.6	0.2
PM01	D01	L-Asparagine	C-Source, amino acid	1.14286	0.75		PM01	D11	Sucrose	C-Source, carbohydrate	1.63636	1.45455			PM08	B11	Leu-Tyr	N-Source, peptide	3.5	0.769231		PM07	G11	Tyr-Lys	dipeptide	0.636364	0.692308
PM01	D02	D-Aspartic acid	C-Source, amino acid	0.666667	0.571429		PM01	B11	D-Mannitol	C-Source, carbohydrate	1.5	1.3			PM08	F01	Val-Ser	N-Source, peptide	3.5	0.769231		PM06	H01	Ile-Trp	dipeptide	0.666667	0.555556
PM01	D03	D-Glucosaminic acid	C-Source, carboxylic acid	1.14286	0.625		PM01	C04	D-Ribose	C-Source, carbohydrate	1.75	1.27273			PM08	H04	Gly-Gly-Ile	N-Source, peptide	3.5	0.75		PM07	G04	Trp-Tyr	dipeptide	0.666667	0.461538
PM01	D04	1,2-Propanediol	C-Source, alcohol	1.28571	0.625		PM01	H06	L-Lyxose	C-Source, carbohydrate	1.75	1.27273			PM08	H06	Gly-Gly-Phe	N-Source, peptide	3.5	0.75		PM07	G03	Trp-Trp	dipeptide	0.666667	0.307692
PM01	D05	Tween 40	C-Source, fatty acid	1.375	0.5		PM01	A06	D-Galactose	C-Source, carbohydrate	1.54545	1.25			PM08	A03	Ala-Asp	N-Source, peptide	3.5	0.384615		PM07	D08	Pro-Hyp	dipeptide	0.666667	0.222222
PM01	D06	a-Ketoglutaric acid	C-Source, carboxylic acid	1.375	0.875		PM02	E12	5-Keto-D-Gluconic acid	C-Source, carboxylic acid	1.25	1.33333			PM08	A07	Ala-Val	N-Source, peptide	3.5	0.384615		PM07	B04	Lys-Trp	dipeptide	0.666667	0.2
PM01	D07	a-Ketobutyric acid	C-Source, carboxylic acid	0.333333	0.625		PM02	D10	g-Amino-N-Butyric acid	C-Source, carboxylic acid	1.375	1.3			PM08	D05	Pro-Trp	N-Source, peptide	3.5	0.272727		PM07	D11	Pro-Pro	dipeptide	0.7	0.5
PM01	D08	a-Methyl-D-Galactoside	C-Source, carbohydrate	1.25	0.888889		PM02	A06	Dextrin	C-Source, polymer	1.5	1.4			PM08	A04	Ala-Gln	N-Source, peptide	3	1.07692		PM03	A03	Nitrite	inorganic	0.222222	0.222222
PM01	D09	a-D-Lactose	C-Source, carbohydrate	1.25	0.888889										PM08	E12	Val-Pro	N-Source, peptide	3	1		PM03	A04	Nitrate	inorganic	0.222222	0.222222
PM01	D10	Lactulose	C-Source, carbohydrate	1.25	1.11111										PM08	G11	Ala-Ala-Ala	N-Source, peptide	3	0.923077		PM03	F10	Uracil	other	0.2	0.166667
PM01	D11	Sucrose	C-Source, carbohydrate	1.63636	1.45455										PM08	E09	Val-Lys	N-Source, peptide	3	0.727273		PM03	D05	Methylamine	other	0.222222	0.444444
PM01	D12	Uridine	C-Source, carbohydrate	1.11111	0.8										PM08	B07	Ile-Leu	N-Source, peptide	3	0.583333		PM03	E04	Acetamide	other	0.222222	0.3
PM01	E01	L-Glutamine	C-Source, amino acid	1.14286	0.875										PM08	H03	Gly-Gly-Gly	N-Source, peptide	3	0.5		PM03	D10	Ethylenediamine	other	0.222222	0.222222
PM01	E02	m-Tartaric acid	C-Source, carboxylic acid	1.33333	0.571429										PM08	E06	Val-Ala	N-Source, peptide	3	0.384615		PM03	F09	Thymidine	other	0.222222	0.222222
PM01	E03	D-Glucose-1-Phosphate	C-Source, carbohydrate	1.14286	0.625										PM08	F05	Met-b-Ala	N-Source, peptide	3	0.222222		PM03	G04	Alloxan	other	0.222222	0.222222
PM01	E04	D-Fructose-6-Phosphate	C-Source, carbohydrate	1.33333	1										PM08	C10	Phe-Val	N-Source, peptide	2.75	0.769231		PM03	E12	N-Acetyl-D-Galactosamine	other	0.222222	0.2
PM01	E05	Tween 80	C-Source, fatty acid	1.375	0.777778										PM08	H08	Gly-Phe-Phe	N-Source, peptide	2.66667	1.07692		PM03	F04	Cytidine	other	0.222222	0.2
PM01	E06	a-Hydroxyglutaric acid-g-Lactone	C-Source, carboxylic acid	1	0.571429										PM08	H01	Gly-Gly-Ala	N-Source, peptide	2.66667	0.923077		PM03	F11	Uridine	other	0.222222	0.2
PM01	E07	a-Hydroxybutyric acid	C-Source, carboxylic acid	0.333333	0.714286										PM08	B12	Lys-Asp	N-Source, peptide	2.33333	0.166667		PM03	D09	Ethanolamine	other	0.3	0.666667
PM01	E08	b-Methyl-D-Glucoside	C-Source, carbohydrate	1.42857	0.777778										PM08	C12	Pro-Asn	N-Source, peptide	2.25	1.07692		PM03	G06	Parabanic acid	other	0.333333	0.5
PM01	E09	Adonitol	C-Source, carbohydrate	1.11111	0.75										PM08	D12	Thr-Gln	N-Source, peptide	2.25	1.07692		PM03	E09	D-Galactosamine	other	0.333333	0.333333
PM01	E10	Maltotriose	C-Source, carbohydrate	1.6	1.5										PM08	E07	Val-Gln	N-Source, peptide	2.25	1		PM03	F08	Thymine	other	0.333333	0.2
PM01	E11	2`-Deoxyadenosine	C-Source, carbohydrate	0.428571	0.555556										PM08	D04	Pro-Ser	N-Source, peptide	2	0.923077		PM03	E10	D-Mannosamine	other	0.4	0.6
PM01	E12	Adenosine	C-Source, carbohydrate	1.42857	0.875										PM08	A10	Asp-Gly	N-Source, peptide	2	0.5		PM03	F12	Inosine	other	0.4	0.3
PM01	F01	Gly-Asp	C-Source, amino acid	1.5	0.75										PM08	A01	Negative Control	N-Source, Negative control	2	0.444444		PM03	A06	Biuret	other	0.444444	0.2
PM01	F02	Citric acid	C-Source, carboxylic acid	1.25	0.777778										PM08	F12	D-Leu-Tyr	N-Source, peptide	2	0.333333		PM03	E08	D-Glucosamine	other	0.444444	0.2
PM01	F03	m-Inositol	C-Source, carbohydrate	1.28571	0.625										PM08	G12	D-Ala-Gly-Gly	N-Source, peptide	2	0.333333		PM03	G02	Xanthosine	other	0.6	0.6
PM01	F04	D-Threonine	C-Source, amino acid	0.571429	0.5										PM08	G10	Phe-b-Ala	N-Source, peptide	2	0.3		PM03	F02	Adenine	other	0.7	0.416667
PM01	F05	Fumaric acid	C-Source, carboxylic acid	1.33333	0.888889										PM08	H02	Gly-Gly-D-Leu	N-Source, peptide	2	0.25		PM03	F01	N-Acetyl-D-Mannosamine	other	0.75	0.692308
PM01	F06	Bromosuccinic acid	C-Source, carboxylic acid	1.14286	0.75										PM08	B01	Gly-Asp	N-Source, peptide	2	0.222222
PM01	F07	Propionic acid	C-Source, carboxylic acid	1.28571	0.888889										PM08	F03	b-Ala-Gly	N-Source, peptide	2	0.222222
PM01	F08	Mucic acid	C-Source, carboxylic acid	1.33333	0.714286										PM08	F06	b-Ala-Phe	N-Source, peptide	2	0.222222
PM01	F09	Glycolic acid	C-Source, carboxylic acid	1.14286	0.714286										PM03	H04	Ala-Gly	N-Source, peptide	1.8	0.833333
PM01	F10	Glyoxylic acid	C-Source, carboxylic acid	1.33333	0.714286										PM08	B09	Leu-His	N-Source, peptide	1.75	1.08333
PM01	F11	D-Cellobiose	C-Source, carbohydrate	1.66667	1										PM08	B06	Ile-Asn	N-Source, peptide	1.75	1.07692
PM01	F12	Inosine	C-Source, carbohydrate	1.42857	0.875										PM08	H07	Val-Tyr-Val	N-Source, peptide	1.75	1
PM01	G01	Gly-Glu	C-Source, amino acid	1.33333	0.75										PM08	H10	Leu-Leu-Leu	N-Source, peptide	1.75	1
PM01	G02	Tricarballylic acid	C-Source, carboxylic acid	1.33333	1										PM08	H05	Gly-Gly-Leu	N-Source, peptide	1.75	0.923077
PM01	G03	L-Serine	C-Source, amino acid	1.33333	0.888889										PM08	B04	His-Glu	N-Source, peptide	1.75	0.833333
PM01	G04	L-Threonine	C-Source, amino acid	0.857143	0.75										PM06	B01	Ala-Ser	N-Source, peptide	1.63636	1.33333
PM01	G05	L-Alanine	C-Source, amino acid	1.14286	0.888889										PM03	H09	Gly-Gln	N-Source, peptide	1.63636	1.07692
PM01	G06	Ala-Gly	C-Source, amino acid	1.28571	1										PM03	H02	Ala-Gln	N-Source, peptide	1.63636	1
PM01	G07	Acetoacetic acid	C-Source, carboxylic acid	1.25	0.818182										PM08	B03	His-Ala	N-Source, peptide	1.625	0.923077
PM01	G08	N-Acetyl-D-Mannosamine	C-Source, carbohydrate	1.5	1.11111										PM08	C01	Lys-Gly	N-Source, peptide	1.625	0.4
PM01	G09	Mono-Methylsuccinate	C-Source, carboxylic acid	1.42857	1.11111										PM06	C01	Arg-Met	N-Source, peptide	1.6	1.28571
PM01	G10	Methylpyruvate	C-Source, ester	1.375	1										PM03	H03	Ala-Glu	N-Source, peptide	1.6	0.727273
PM01	G11	D-Malic acid	C-Source, carboxylic acid	0.333333	0.571429										PM06	A03	Ala-Ala	N-Source, peptide	1.6	0.545455
PM01	G12	L-Malic acid	C-Source, carboxylic acid	1.25	0.875										PM03	H06	Ala-Leu	N-Source, peptide	1.6	0.538462
PM01	H01	Gly-Pro	C-Source, amino acid	1.42857	0.777778										PM03	H08	Gly-Asn	N-Source, peptide	1.5	1.27273
PM01	H02	p-Hydroxyphenyl Acetic acid	C-Source, carboxylic acid	1.42857	0.875										PM08	C11	Pro-Arg	N-Source, peptide	1.5	1.07692
PM01	H03	m-Hydroxyphenyl Acetic acid	C-Source, carboxylic acid	1.5	0.857143										PM08	D07	Ser-Asn	N-Source, peptide	1.5	1.07692
PM01	H04	Tyramine	C-Source, amine	1.5	0.75										PM08	D09	Ser-Gln	N-Source, peptide	1.5	1.07692
PM01	H05	D-Psicose	C-Source, carbohydrate	1.42857	1										PM06	G07	Ile-His	N-Source, peptide	1.5	1
PM01	H06	L-Lyxose	C-Source, carbohydrate	1.75	1.27273										PM07	D06	Pro-Gln	N-Source, peptide	1.5	1
PM01	H07	Glucuronamide	C-Source, amide	0	0.25										PM08	A02	L-Glutamine	N-Source, amino acid	1.5	0.875
PM01	H08	Pyruvic acid	C-Source, carboxylic acid	1	1.06667										PM07	E01	Ser-Ala	N-Source, peptide	1.5	0.769231
PM01	H09	L-Galactonic acid-g-Lactone	C-Source, carboxylic acid	1.66667	0.875										PM08	F10	D-Leu-D-Leu	N-Source, peptide	1.5	0.222222
PM01	H10	D-Galacturonic acid	C-Source, carboxylic acid	1.5	0.714286										PM08	G05	Gly-D-Ser	N-Source, peptide	1.5	0.222222
PM01	H11	Phenylethylamine	C-Source, amine	1.33333	0.571429										PM06	C03	Arg-Ser	N-Source, peptide	1.45455	1.07692
PM01	H12	2-Aminoethanol	C-Source, alcohol	1.11111	0.875										PM03	B02	Glycine	N-Source, amino acid	1.4	1.22222
PM02	A01	Negative Control	C-Source, negative control	1.11111	1										PM03	G11	d-Amino-N-Valeric acid	N-Source, other	1.4	1.2
PM02	A02	Chondroitin Sulfate C	C-Source, polymer	1.33333	0.857143										PM03	G07	DL-a-Amino-N-Butyric acid	N-Source, other	1.4	1
PM02	A03	a-Cyclodextrin	C-Source, polymer	1.8	1.2										PM07	B09	Met-Gln	N-Source, peptide	1.4	1
PM02	A04	b-Cyclodextrin	C-Source, polymer	1.66667	1.14286										PM07	E09	Ser-Tyr	N-Source, peptide	1.4	1
PM02	A05	g-Cyclodextrin	C-Source, polymer	1.5	0.714286										PM06	F04	Gly-Val	N-Source, peptide	1.4	0.923077
PM02	A06	Dextrin	C-Source, polymer	1.5	1.4										PM06	G06	Ile-Gly	N-Source, peptide	1.4	0.923077
PM02	A07	Gelatin	C-Source, polymer	1.5	0.714286										PM07	C10	Phe-Gly	N-Source, peptide	1.4	0.923077
PM02	A08	Glycogen	C-Source, polymer	1.42857	0.777778										PM07	G08	Tyr-Gly	N-Source, peptide	1.4	0.923077
PM02	A09	Inulin	C-Source, polymer	1.42857	0.625										PM07	D10	Pro-Phe	N-Source, peptide	1.4	0.916667
PM02	A10	Laminarin	C-Source, polymer	1.33333	0.571429										PM06	B02	Ala-Thr	N-Source, peptide	1.4	0.9
PM02	A11	Mannan	C-Source, polymer	0.8	0.8										PM06	E02	Gly-Ala	N-Source, peptide	1.4	0.846154
PM02	A12	Pectin	C-Source, polymer	0.666667	1.4										PM06	E01	Glu-Val	N-Source, peptide	1.4	0.833333
PM02	B01	N-Acetyl-D-Galactosamine	C-Source, carbohydrate	1.28571	0.75										PM07	D09	Pro-Leu	N-Source, peptide	1.4	0.818182
PM02	B02	N-Acetyl-Neuraminic acid	C-Source, carboxylic acid	1.14286	0.625										PM06	B04	Ala-Tyr	N-Source, peptide	1.4	0.769231
PM02	B03	b-D-Allose	C-Source, carbohydrate	0	0.285714										PM06	G12	Ile-Ser	N-Source, peptide	1.4	0.769231
PM02	B04	Amygdalin	C-Source, carbohydrate	1.14286	0.625										PM06	E06	Gly-His	N-Source, peptide	1.4	0.75
PM02	B05	D-Arabinose	C-Source, carbohydrate	1.42857	0.777778										PM03	H07	Ala-Thr	N-Source, peptide	1.4	0.7
PM02	B06	D-Arabitol	C-Source, carbohydrate	1	0.571429										PM07	E05	Ser-Met	N-Source, peptide	1.4	0.7
PM02	B07	L-Arabitol	C-Source, carbohydrate	1.14286	0.5										PM06	A07	Ala-Gly	N-Source, peptide	1.4	0.692308
PM02	B08	Arbutin	C-Source, carbohydrate	1.14286	0.5										PM06	E12	Gly-Ser	N-Source, peptide	1.4	0.692308
PM02	B09	2-Deoxy-D-Ribose	C-Source, carbohydrate	1.6	0.857143										PM06	H08	Leu-Gly	N-Source, peptide	1.4	0.692308
PM02	B10	i-Erythritol	C-Source, carbohydrate	1.14286	0.625										PM03	F06	Guanine	N-Source, other	1.4	0.666667
PM02	B11	D-Fucose	C-Source, carbohydrate	0	0.4										PM03	H01	Ala-Asp	N-Source, peptide	1.4	0.666667
PM02	B12	3-O-b-D-Galactopyranosyl-D-Arabinose	C-Source, carbohydrate	1	1										PM03	B07	L-Methionine	N-Source, amino acid	1.4	0.6
PM02	C01	Gentiobiose	C-Source, carbohydrate	1	0.625										PM07	B11	Met-Gly	N-Source, peptide	1.4	0.6
PM02	C02	L-Glucose	C-Source, carbohydrate	0.857143	0.5										PM06	A06	Ala-Glu	N-Source, peptide	1.4	0.545455
PM02	C03	D-Lactitol	C-Source, carbohydrate	1.14286	0.5										PM06	G03	Ile-Ala	N-Source, peptide	1.4	0.545455
PM02	C04	D-Melezitose	C-Source, carbohydrate	1.14286	0.375										PM07	H05	Val-Asp	N-Source, peptide	1.4	0.538462
PM02	C05	Maltitol	C-Source, carbohydrate	1.42857	0.625										PM06	H03	Ile-Val	N-Source, peptide	1.4	0.5
PM02	C06	a-Methyl-D-Glucoside	C-Source, carbohydrate	0.857143	0.5										PM07	D04	Pro-Ala	N-Source, peptide	1.4	0.5
PM02	C07	b-Methyl-D-Galactoside	C-Source, carbohydrate	1.14286	0.5										PM06	A09	Ala-Leu	N-Source, peptide	1.4	0.461538
PM02	C08	3-Methylglucose	C-Source, carbohydrate	0.333333	0.285714										PM07	G09	Tyr-His	N-Source, peptide	1.375	1
PM02	C09	b-Methyl-D-Glucuronic acid	C-Source, carboxylic acid	0.857143	0.714286										PM07	H04	Val-Asn	N-Source, peptide	1.33333	1.18182
PM02	C10	a-Methyl-D-Mannoside	C-Source, carbohydrate	1.14286	0.5										PM06	G05	Ile-Gln	N-Source, peptide	1.33333	1.08333
PM02	C11	b-Methyl-D-Xyloside	C-Source, carbohydrate	1.28571	0.75										PM07	A07	Lys-Arg	N-Source, peptide	1.33333	1.07692
PM02	C12	Palatinose	C-Source, carbohydrate	1.125	1.33333										PM07	G06	Tyr-Gln	N-Source, peptide	1.33333	1.07692
PM02	D01	D-Raffinose	C-Source, carbohydrate	0.714286	1										PM08	C07	Gln-Glu	N-Source, peptide	1.33333	1.07692
PM02	D02	Salicin	C-Source, carbohydrate	1.14286	0.625										PM06	C07	Asn-Glu	N-Source, peptide	1.33333	1
PM02	D03	Sedoheptulosan	C-Source, carbohydrate	1.14286	0.5										PM06	E07	Gly-Leu	N-Source, peptide	1.33333	0.923077
PM02	D04	L-Sorbose	C-Source, carbohydrate	0	0.285714										PM06	E10	Gly-Phe	N-Source, peptide	1.33333	0.923077
PM02	D05	Stachyose	C-Source, carbohydrate	1.14286	0.375										PM07	E06	Ser-Phe	N-Source, peptide	1.33333	0.923077
PM02	D06	D-Tagatose	C-Source, carbohydrate	0.166667	0.285714										PM06	F02	Gly-Trp	N-Source, peptide	1.33333	0.75
PM02	D07	Turanose	C-Source, carbohydrate	1.75	1.55556										PM06	D11	Glu-Trp	N-Source, peptide	1.33333	0.545455
PM02	D08	Xylitol	C-Source, carbohydrate	1.28571	0.5										PM06	D03	Asp-Val	N-Source, peptide	1.33333	0.5
PM02	D09	N-Acetyl-D-Glucosaminitol	C-Source, carbohydrate	0.666667	0.571429										PM06	F01	Gly-Thr	N-Source, peptide	1.33333	0.5
PM02	D10	g-Amino-N-Butyric acid	C-Source, carboxylic acid	1.375	1.3										PM07	D07	Pro-Gly	N-Source, peptide	1.33333	0.5
PM02	D11	d-Amino Valeric acid	C-Source, carboxylic acid	0.571429	0.625										PM06	B03	Ala-Trp	N-Source, peptide	1.33333	0.25
PM02	D12	Butyric acid	C-Source, carboxylic acid	1.14286	1										PM07	G07	Tyr-Glu	N-Source, peptide	1.3	0.5
PM02	E01	Capric acid	C-Source, carboxylic acid	1	1										PM06	D06	Gln-Gly	N-Source, peptide	1.28571	1.15385
PM02	E02	Caproic acid	C-Source, carboxylic acid	0.666667	0.5										PM06	E03	Gly-Arg	N-Source, peptide	1.28571	1.15385
PM02	E03	Citraconic acid	C-Source, carboxylic acid	0.8	0.8										PM07	E12	Thr-Arg	N-Source, peptide	1.28571	1.15385
PM02	E04	Citramalic acid	C-Source, carboxylic acid	1	0.375										PM03	A02	Ammonia	N-Source, inorganic	1.28571	1.07692
PM02	E05	D-Glucosamine	C-Source, carbohydrate	1.25	1.14286										PM03	A05	Urea	N-Source, other	1.28571	1.07692
PM02	E06	2-Hydroxybenzoic acid	C-Source, carboxylic acid	1.14286	0.428571										PM03	A10	L-Aspartic acid	N-Source, amino acid	1.28571	1.07692
PM02	E07	4-Hydroxybenzoic acid	C-Source, carboxylic acid	0.571429	0.375										PM03	A12	L-Glutamic acid	N-Source, amino acid	1.28571	1.07692
PM02	E08	b-Hydroxybutyric acid	C-Source, carboxylic acid	0.571429	0.5										PM06	A04	Ala-Arg	N-Source, peptide	1.28571	1.07692
PM02	E09	g-Hydroxybutyric acid	C-Source, carboxylic acid	1.14286	0.5										PM06	A05	Ala-Asn	N-Source, peptide	1.28571	1.07692
PM02	E10	a-Keto-Valeric acid	C-Source, carboxylic acid	0.5	0.375										PM06	B05	Arg-Ala	N-Source, peptide	1.28571	1.07692
PM02	E11	Itaconic acid	C-Source, carboxylic acid	0.857143	0.5										PM06	C06	Arg-Val	N-Source, peptide	1.28571	1.07692
PM02	E12	5-Keto-D-Gluconic acid	C-Source, carboxylic acid	1.25	1.33333										PM06	D05	Gln-Gln	N-Source, peptide	1.28571	1.07692
PM02	F01	D-Lactic acid Methyl Ester	C-Source, ester	1.28571	0.888889										PM07	H03	Val-Arg	N-Source, peptide	1.28571	1.07692
PM02	F02	Malonic acid	C-Source, carboxylic acid	1	0.571429										PM03	B10	L-Serine	N-Source, amino acid	1.28571	1
PM02	F03	Melibionic acid	C-Source, carbohydrate	1.28571	1.125										PM03	C02	L-Valine	N-Source, amino acid	1.28571	1
PM02	F04	Oxalic acid	C-Source, carboxylic acid	0.666667	0.428571										PM07	E04	Ser-Leu	N-Source, peptide	1.28571	1
PM02	F05	Oxalomalic acid	C-Source, carboxylic acid	1.08333	0.909091										PM07	E10	Ser-Val	N-Source, peptide	1.28571	1
PM02	F06	Quinic acid	C-Source, carboxylic acid	0.857143	0.5										PM07	E02	Ser-Gly	N-Source, peptide	1.28571	0.923077
PM02	F07	D-Ribono-1,4-Lactone	C-Source, carboxylic acid	1.14286	0.428571										PM07	E08	Ser-Ser	N-Source, peptide	1.28571	0.923077
PM02	F08	Sebacic acid	C-Source, carboxylic acid	1.14286	0.571429										PM03	A08	L-Arginine	N-Source, amino acid	1.28571	0.875
PM02	F09	Sorbic acid	C-Source, carboxylic acid	1	1										PM03	B01	L-Glutamine	N-Source, amino acid	1.28571	0.875
PM02	F10	Succinamic acid	C-Source, carboxylic acid	0.571429	0.75										PM06	A02	L-Glutamine	N-Source, amino acid	1.28571	0.875
PM02	F11	D-Tartaric acid	C-Source, carboxylic acid	1.14286	0.571429										PM07	A02	L-Glutamine	N-Source, amino acid	1.28571	0.875
PM02	F12	L-Tartaric acid	C-Source, carboxylic acid	1.33333	0.571429										PM06	C04	Arg-Trp	N-Source, peptide	1.27273	1.07692
PM02	G01	Acetamide	C-Source, amide	1.28571	0.75										PM03	B05	L-Leucine	N-Source, amino acid	1.27273	0.923077
PM02	G02	L-Alaninamide	C-Source, amide	1	0.5										PM08	B05	His-His	N-Source, peptide	1.25	0.769231
PM02	G03	N-Acetyl-L-Glutamic acid	C-Source, amino acid	1.14286	0.5										PM07	B12	Met-His	N-Source, peptide	1.25	0.5
PM02	G04	L-Arginine	C-Source, amino acid	1.28571	1.11111										PM06	F03	Gly-Tyr	N-Source, peptide	1.22222	0.769231
PM02	G05	Glycine	C-Source, amino acid	0.857143	0.5										PM03	B06	L-Lysine	N-Source, amino acid	1.2	0.9
PM02	G06	L-Histidine	C-Source, amino acid	0.285714	0.375										PM07	E11	Thr-Ala	N-Source, peptide	1.2	0.9
PM02	G07	L-Homoserine	C-Source, amino acid	0	1										PM06	A08	Ala-His	N-Source, peptide	1.2	0.833333
PM02	G08	Hydroxy-L-Proline	C-Source, amino acid	0.857143	0.5										PM06	F05	His-Asp	N-Source, peptide	1.2	0.666667
PM02	G09	L-Isoleucine	C-Source, amino acid	0.333333	0.375										PM07	F01	Thr-Glu	N-Source, peptide	1.2	0.6
PM02	G10	L-Leucine	C-Source, amino acid	0.428571	0.375										PM07	F02	Thr-Gly	N-Source, peptide	1.2	0.6
PM02	G11	L-Lysine	C-Source, amino acid	1.14286	0.625										PM06	H06	Leu-Asp	N-Source, peptide	1.2	0.545455
PM02	G12	L-Methionine	C-Source, amino acid	0.333333	0.5										PM07	D01	Phe-Pro	N-Source, peptide	1.2	0.545455
PM02	H01	L-Ornithine	C-Source, amino acid	1.28571	0.888889										PM06	G10	Ile-Phe	N-Source, peptide	1.2	0.5
PM02	H02	L-Phenylalanine	C-Source, amino acid	0.571429	0.5										PM07	A06	Lys-Ala	N-Source, peptide	1.2	0.4
PM02	H03	L-Pyroglutamic acid	C-Source, amino acid	1.14286	0.75										PM06	G11	Ile-Pro	N-Source, peptide	1.2	0.25
PM02	H04	L-Valine	C-Source, amino acid	0.428571	0.5										PM07	B06	Lys-Val	N-Source, peptide	1.2	0.166667
PM02	H05	D,L-Carnitine	C-Source, carboxylic acid	1.28571	0.625										PM06	G02	His-Val	N-Source, peptide	1.16667	1.16667
PM02	H06	sec-Butylamine	C-Source, amine	1	1										PM07	H10	Val-Tyr	N-Source, peptide	1.16667	1.09091
PM02	H07	D,L-Octopamine	C-Source, amine	1.42857	1.14286										PM03	G12	a-Amino-N-Valeric acid	N-Source, other	1.16667	1.08333
PM02	H08	Putrescine	C-Source, amine	1.42857	0.888889										PM07	F07	Trp-Arg	N-Source, peptide	1.16667	1.07692
PM02	H09	Dihydroxyacetone	C-Source, alcohol	1.625	1.27273										PM03	H05	Ala-His	N-Source, peptide	1.16667	1
PM02	H10	2,3-Butanediol	C-Source, alcohol	1.42857	0.75										PM07	A03	Leu-Ser	N-Source, peptide	1.16667	1
PM02	H11	2,3-Butanedione	C-Source, alcohol	0.857143	0.625										PM07	H07	Val-His	N-Source, peptide	1.16667	1
PM02	H12	3-Hydroxy-2-buta	C-Source, alcohol	1.25	0.888889										PM07	E07	Ser-Pro	N-Source, peptide	1.16667	0.923077
															PM07	H06	Val-Gly	N-Source, peptide	1.16667	0.923077
															PM03	H11	Gly-Met	N-Source, peptide	1.16667	0.916667
															PM07	G05	Tyr-Ala	N-Source, peptide	1.16667	0.846154
															PM06	B08	Arg-Gln	N-Source, peptide	1.16667	0.833333
															PM06	A11	Ala-Phe	N-Source, peptide	1.16667	0.818182
															PM07	D02	Phe-Ser	N-Source, peptide	1.16667	0.769231
															PM03	B04	L-Isoleucine	N-Source, amino acid	1.16667	0.75
															PM06	E09	Gly-Met	N-Source, peptide	1.16667	0.75
															PM06	A12	Ala-Pro	N-Source, peptide	1.16667	0.692308
															PM06	A10	Ala-Lys	N-Source, peptide	1.16667	0.461538
															PM07	B01	Lys-Pro	N-Source, peptide	1.16667	0.363636
															PM06	E08	Gly-Lys	N-Source, peptide	1.16667	0.307692
															PM07	B07	Met-Arg	N-Source, peptide	1.14286	1.27273
															PM06	B10	Arg-Ile	N-Source, peptide	1.14286	1.15385
															PM06	B11	Arg-Leu	N-Source, peptide	1.14286	1.15385
															PM03	A09	L-Asparagine	N-Source, amino acid	1.14286	1.08333
															PM03	E11	N-Acetyl-D-Glucosamine	N-Source, other	1.14286	1.07692
															PM06	B12	Arg-Lys	N-Source, peptide	1.14286	1.07692
															PM06	C02	Arg-Phe	N-Source, peptide	1.14286	1.07692
															PM06	G04	Ile-Arg	N-Source, peptide	1.14286	1.07692
															PM06	H05	Leu-Arg	N-Source, peptide	1.14286	1.07692
															PM03	A07	L-Alanine	N-Source, amino acid	1.14286	1
															PM06	C08	Asn-Val	N-Source, peptide	1.14286	1
															PM06	E04	Gly-Cys	N-Source, peptide	1.14286	0.666667
															PM07	D12	Pro-Tyr	N-Source, peptide	1.11111	0.333333
															PM06	G08	Ile-Ile	N-Source, peptide	1.11111	0.2
															PM06	G01	His-Tyr	N-Source, peptide	1.1	0.923077
															PM07	F03	Thr-Leu	N-Source, peptide	1.1	0.7
															PM06	H12	Leu-Phe	N-Source, peptide	1.1	0.666667
															PM06	F07	His-Leu	N-Source, peptide	1.1	0.5
															PM06	D12	Glu-Tyr	N-Source, peptide	1.1	0.461538
															PM07	C03	Met-Lys	N-Source, peptide	1.1	0.4
															PM07	C09	Phe-Ala	N-Source, peptide	1.1	0.363636
															PM07	A05	Leu-Val	N-Source, peptide	1.1	0.25
															PM07	B10	Met-Glu	N-Source, peptide	1.1	0.2
															PM07	C06	Met-Pro	N-Source, peptide	1.1	0.2
															PM06	H07	Leu-Glu	N-Source, peptide	1.09091	0.538462
															PM03	G08	g-Amino-N-Butyric acid	N-Source, other	1.07143	1.07692
															PM03	G01	Xanthine	N-Source, other	1.06667	0.928571
															PM03	C12	L-Ornithine	N-Source, amino acid	1	1.08333
															PM03	B09	L-Proline	N-Source, amino acid	1	1.07692
															PM03	D12	Agmatine	N-Source, other	1	1.07692
															PM03	G03	Uric acid	N-Source, other	1	1.07692
															PM06	B06	Arg-Arg	N-Source, peptide	1	1.07692
															PM06	B07	Arg-Asp	N-Source, peptide	1	1.07692
															PM06	C05	Arg-Tyr	N-Source, peptide	1	1.07692
															PM03	D04	Hydroxylamine	N-Source, other	1	1
															PM03	G05	Allantoin	N-Source, other	1	1
															PM06	F12	His-Trp	N-Source, peptide	1	0.9
															PM03	B03	L-Histidine	N-Source, amino acid	1	0.8
															PM03	G09	e-Amino-N-Caproic acid	N-Source, other	1	0.8
															PM06	D01	Asp-Phe	N-Source, peptide	1	0.8
															PM06	E11	Gly-Pro	N-Source, peptide	1	0.75
															PM06	H02	Ile-Tyr	N-Source, peptide	1	0.7
															PM07	H02	Tyr-Tyr	N-Source, peptide	1	0.692308
															PM06	F10	His-Pro	N-Source, peptide	1	0.666667
															PM06	C11	Asp-Leu	N-Source, peptide	1	0.636364
															PM06	D04	Cys-Gly	N-Source, peptide	1	0.6
															PM06	H10	Leu-Leu	N-Source, peptide	1	0.5
															PM07	H11	Val-Val	N-Source, peptide	1	0.5
															PM06	E05	Gly-Gly	N-Source, peptide	1	0.416667
															PM06	D02	Asp-Trp	N-Source, peptide	1	0.4
															PM07	B02	Lys-Ser	N-Source, peptide	1	0.4
															PM07	F04	Thr-Met	N-Source, peptide	1	0.222222
															PM08	F02	b-Ala-Ala	N-Source, peptide	1	0.222222
															PM08	F07	D-Ala-D-Ala	N-Source, peptide	1	0.222222
															PM08	F08	D-Ala-Gly	N-Source, peptide	1	0.222222
															PM08	F11	D-Leu-Gly	N-Source, peptide	1	0.222222
															PM08	G02	g-D-Glu-Gly	N-Source, peptide	1	0.222222
															PM08	G03	Gly-D-Ala	N-Source, peptide	1	0.222222
															PM08	G04	Gly-D-Asp	N-Source, peptide	1	0.222222
															PM08	G06	Gly-D-Thr	N-Source, peptide	1	0.222222
															PM08	G07	Gly-D-Val	N-Source, peptide	1	0.222222
															PM08	G09	Leu-D-Leu	N-Source, peptide	1	0.222222
															PM06	G09	Ile-Met	N-Source, peptide	1	0.2
															PM08	F09	D-Ala-Leu	N-Source, peptide	1	0.2
															PM08	F04	b-Ala-His	N-Source, peptide	1	0
															PM07	E03	Ser-His	N-Source, peptide	0.928571	0.923077
															PM03	B08	L-Phenylalanine	N-Source, amino acid	0.916667	0.666667
															PM06	F08	His-Lys	N-Source, peptide	0.909091	0.333333
															PM07	F05	Thr-Pro	N-Source, peptide	0.9	0.7
															PM07	F06	Trp-Ala	N-Source, peptide	0.9	0.307692
															PM07	G10	Tyr-Leu	N-Source, peptide	0.9	0.307692
															PM06	H04	Leu-Ala	N-Source, peptide	0.9	0.25
															PM07	B08	Met-Asp	N-Source, peptide	0.9	0.2
															PM07	H08	Val-Ile	N-Source, peptide	0.9	0.181818
															PM03	C10	L-Citrulline	N-Source, amino acid	0.888889	0.555556
															PM07	A04	Leu-Trp	N-Source, peptide	0.888889	0.545455
															PM03	B11	L-Threonine	N-Source, amino acid	0.888889	0.5
															PM03	H12	Met-Ala	N-Source, peptide	0.888889	0.4
															PM03	E01	Histamine	N-Source, other	0.888889	0.333333
															PM07	C08	Met-Val	N-Source, peptide	0.888889	0.333333
															PM07	C12	Phe-Phe	N-Source, peptide	0.888889	0.333333
															PM03	F05	Cytosine	N-Source, other	0.888889	0.3
															PM07	A12	Lys-Phe	N-Source, peptide	0.888889	0.25
															PM06	B09	Arg-Glu	N-Source, peptide	0.888889	0.2
															PM07	C07	Met-Trp	N-Source, peptide	0.888889	0.2
															PM07	A09	Lys-Ile	N-Source, peptide	0.888889	0.181818
															PM06	H09	Leu-Ile	N-Source, peptide	0.888889	0.166667
															PM06	C12	Asp-Lys	N-Source, peptide	0.888889	0.153846
															PM07	F09	Trp-Glu	N-Source, peptide	0.857143	0.6
															PM03	E06	Glucuronamide	N-Source, other	0.833333	1.3
															PM03	D08	Ethylamine	N-Source, other	0.833333	1.11111
															PM06	F11	His-Ser	N-Source, peptide	0.833333	1.07692
															PM06	F06	His-Gly	N-Source, peptide	0.833333	0.916667
															PM03	E02	b-Phenylethylamine	N-Source, other	0.833333	0.833333
															PM03	E03	Tyramine	N-Source, other	0.833333	0.818182
															PM07	G02	Trp-Ser	N-Source, peptide	0.833333	0.769231
															PM03	D06	N-Amylamine	N-Source, other	0.833333	0.75
															PM03	B12	L-Tryptophan	N-Source, amino acid	0.833333	0.363636
															PM03	E07	DL-Lactamide	N-Source, other	0.8	0.8
															PM03	F03	Adenosine	N-Source, other	0.8	0.6
															PM06	D10	Glu-Ser	N-Source, peptide	0.8	0.461538
															PM07	B05	Lys-Tyr	N-Source, peptide	0.8	0.4
															PM07	B03	Lys-Thr	N-Source, peptide	0.8	0.181818
															PM07	A11	Lys-Lys	N-Source, peptide	0.8	0.153846
															PM03	H10	Gly-Glu	N-Source, peptide	0.777778	0.6
															PM07	H12	g-Glu-Gly	N-Source, peptide	0.777778	0.6
															PM07	D03	Phe-Trp	N-Source, peptide	0.777778	0.4
															PM06	D09	Glu-Gly	N-Source, peptide	0.777778	0.333333
															PM07	A10	Lys-Leu	N-Source, peptide	0.777778	0.25
															PM06	F09	His-Met	N-Source, peptide	0.777778	0.2
															PM07	H09	Val-Leu	N-Source, peptide	0.777778	0.2
															PM03	D07	N-Butylamine	N-Source, other	0.75	0.9
															PM07	G12	Tyr-Phe	N-Source, peptide	0.75	0.846154
															PM03	F01	N-Acetyl-D-Mannosamine	N-Source, other	0.75	0.692308
															PM03	C01	L-Tyrosine	N-Source, amino acid	0.75	0.416667
															PM03	G10	DL-a-Amino-Caprylic acid	N-Source, other	0.727273	1.33333
															PM03	D11	Putrescine	N-Source, other	0.714286	0.923077
															PM03	F07	Guanosine	N-Source, other	0.705882	0.9375
															PM07	D11	Pro-Pro	N-Source, peptide	0.7	0.5
															PM03	F02	Adenine	N-Source, other	0.7	0.416667
															PM03	C03	D-Alanine	N-Source, amino acid	0.666667	0.666667
															PM06	H01	Ile-Trp	N-Source, peptide	0.666667	0.555556
															PM07	G04	Trp-Tyr	N-Source, peptide	0.666667	0.461538
															PM07	G03	Trp-Trp	N-Source, peptide	0.666667	0.307692
															PM07	D08	Pro-Hyp	N-Source, peptide	0.666667	0.222222
															PM07	B04	Lys-Trp	N-Source, peptide	0.666667	0.2
															PM07	G11	Tyr-Lys	N-Source, peptide	0.636364	0.692308
															PM03	E05	Formamide	N-Source, other	0.6	1.1
															PM03	G02	Xanthosine	N-Source, other	0.6	0.6
															PM06	H11	Leu-Met	N-Source, peptide	0.6	0.2
															PM03	C06	D-Glutamic acid	N-Source, amino acid	0.571429	0.444444
															PM03	D01	N-Acetyl-L-Glutamic acid	N-Source, amino acid	0.555556	0.222222
															PM07	C01	Met-Ile	N-Source, peptide	0.555556	0.2
															PM07	F08	Trp-Asp	N-Source, peptide	0.555556	0.2
															PM07	F10	Trp-Gly	N-Source, peptide	0.555556	0.2
															PM06	D08	Glu-Glu	N-Source, peptide	0.555556	0.181818
															PM07	F12	Trp-Lys	N-Source, peptide	0.5	0.666667
															PM07	H01	Tyr-Trp	N-Source, peptide	0.444444	0.333333
															PM07	C04	Met-Met	N-Source, peptide	0.444444	0.222222
															PM07	C05	Met-Phe	N-Source, peptide	0.444444	0.222222
															PM07	D05	Pro-Asp	N-Source, peptide	0.444444	0.222222
															PM03	A06	Biuret	N-Source, other	0.444444	0.2
															PM03	E08	D-Glucosamine	N-Source, other	0.444444	0.2
															PM07	C02	Met-Leu	N-Source, peptide	0.444444	0.2
															PM07	C11	Phe-Ile	N-Source, peptide	0.444444	0.166667
															PM03	C11	L-Homoserine	N-Source, amino acid	0.4	1
															PM03	E10	D-Mannosamine	N-Source, other	0.4	0.6
															PM03	F12	Inosine	N-Source, other	0.4	0.3
															PM07	F11	Trp-Leu	N-Source, peptide	0.4	0.25
															PM07	G01	Trp-Phe	N-Source, peptide	0.4	0.25
															PM07	A08	Lys-Glu	N-Source, peptide	0.4	0.2
															PM03	A11	L-Cysteine	N-Source, amino acid	0.375	0.25
															PM03	G06	Parabanic acid	N-Source, other	0.333333	0.5
															PM03	D02	N-Phthaloyl-L-Glutamic acid	N-Source, amino acid	0.333333	0.333333
															PM03	E09	D-Galactosamine	N-Source, other	0.333333	0.333333
															PM07	A01	Negative Control	N-Source, Negative control	0.333333	0.222222
															PM03	A01	Negative Control	N-Source, Negative control	0.333333	0.2
															PM03	F08	Thymine	N-Source, other	0.333333	0.2
															PM06	C09	Asp-Asp	N-Source, peptide	0.333333	0.2
															PM06	C10	Asp-Glu	N-Source, peptide	0.333333	0.181818
															PM03	D09	Ethanolamine	N-Source, other	0.3	0.666667
															PM03	D05	Methylamine	N-Source, other	0.222222	0.444444
															PM03	E04	Acetamide	N-Source, other	0.222222	0.3
															PM03	A03	Nitrite	N-Source, inorganic	0.222222	0.222222
															PM03	A04	Nitrate	N-Source, inorganic	0.222222	0.222222
															PM03	C05	D-Aspartic acid	N-Source, amino acid	0.222222	0.222222
															PM03	C09	D-Valine	N-Source, amino acid	0.222222	0.222222
															PM03	D03	L-Pyroglutamic acid	N-Source, amino acid	0.222222	0.222222
															PM03	D10	Ethylenediamine	N-Source, other	0.222222	0.222222
															PM03	F09	Thymidine	N-Source, other	0.222222	0.222222
															PM03	G04	Alloxan	N-Source, other	0.222222	0.222222
															PM06	A01	Negative Control	N-Source, Negative control	0.222222	0.222222
															PM06	D07	Glu-Asp	N-Source, peptide	0.222222	0.222222
															PM03	C04	D-Asparagine	N-Source, amino acid	0.222222	0.2
															PM03	E12	N-Acetyl-D-Galactosamine	N-Source, other	0.222222	0.2
															PM03	F04	Cytidine	N-Source, other	0.222222	0.2
															PM03	F11	Uridine	N-Source, other	0.222222	0.2
															PM03	F10	Uracil	N-Source, other	0.2	0.166667
															PM03	C07	D-Lysine	N-Source, amino acid	0.111111	0.222222
															PM03	C08	D-Serine	N-Source, amino acid	0	0
																			1.51013	0.640163

## Sheet: Table S1C
					25C white			25C opaque			37C white			37C opaque
PM #	well	substrate	PM	type	growth	opaque	filamentation	growth	opaque	filamentation	growth	opaque	filamentation	growth	opaque	filamentation
PM01	A01	Negative Control	1	1	4	0	0	3	78	44	4	1	22.5	1.5	20	11.5
PM01	A02	L-Arabinose	1	1	3.5	0	0	2.5	32	11	1	0	17.5	1	12.5	11
PM01	A03	N-Acetyl-D-Glucosamine	1	1	6	8	41	5	96	83	6.5	10.25	62.5	6	63	22.5
PM01	A04	D-Saccharic acid	1	1	3.5	0	0	2	29	39	1	1	6	1	16.5	11
PM01	A05	Succinic acid	1	1	3.5	0.5	0	3	94	41	3.5	1	23	1.5	20	10
PM01	A06	D-Galactose	1	1	6	2.5	2.5	3	71	0	7.5	1.5	46	5.5	26	12
PM01	A07	L-Aspartic acid	1	1	4	0	0	3	59	0	2	0	10	1	20	8
PM01	A08	L-Proline	1	1	4	2.5	0.5	3	84	13	4	0.5	25	4	25	11
PM01	A09	D-Alanine	1	1	4	0	0	3	56	38	1.5	0	8.5	1	10	10
PM01	A10	D-Trehalose	1	1	5	1	0	3	46	0	4	0.5	21	1.5	17.5	9
PM01	A11	D-Mannose	1	1	8	0.75	1	6.5	71	0	8	0	39	8	33.5	11
PM01	A12	Dulcitol	1	1	4	0.5	0	3	39	0	4	1	21	1.5	20	10
PM01	B01	D-Serine	1	1	0.5	0.5	0	0.5	63	0	0	1.525	20	0	17.5	13
PM01	B02	D-Sorbitol	1	1	4	0	0	2.5	28	0	4	0	21.5	1	52.5	8.5
PM01	B03	Glycerol	1	1	3.5	0	0	3	31	0	3	0	16	1	30	14
PM01	B04	L-Fucose	1	1	3.5	0	0	2	30	0	3	0	16.5	0.5	26	11
PM01	B05	D-Glucuronic acid	1	1	3	0	0	2.5	25	0	3	0	15	1	31	10
PM01	B06	D-Gluconic acid	1	1	4	0	0	3.5	74	12	3	0	17	1	46	11
PM01	B07	DL-a-Glycerol Phosphate	1	1	4	0.5	0	2.5	25	0	4	1	21	1	26	11
PM01	B08	D-Xylose	1	1	4	5	1	3	30	0	4	1.5	25	4	22.5	15
PM01	B09	L-Lactic acid	1	1	4	0.5	0	2.5	35	0	4	0	20.5	1	30	8
PM01	B10	Formic acid	1	1	4	0.5	0	2.5	40	0	1.5	0	7.5	1	24	15.5
PM01	B11	D-Mannitol	1	1	5	0	0	4	81	0	4	0	20.5	3	25	0
PM01	B12	L-Glutamic acid	1	1	4	0.5	0	2.5	85	22	2	2.5	12.5	1	7.5	10
PM01	C01	D-Glucose-6-Phosphate	1	1	3.5	2.5	0.5	2.5	29	0	2	1	11.5	1	42.5	6
PM01	C02	D-Galactonic acid-g-Lactone	1	1	0	0	0	0	78	0	0	0	0	0	60	0
PM01	C03	DL-Malic acid	1	1	3	7.5	1	2.5	91	24	2	0.5	12.5	1	46	5.5
PM01	C04	D-Ribose	1	1	3	0	0	3	60	0	5	1.5	31.5	2	13	25
PM01	C05	Tween 20	1	1	3.5	0	0	3	0	0	3	0	15	1	10	0
PM01	C06	L-Rhamnose	1	1	4	0	0	2.5	30	0	3	1	21	1	30	11
PM01	C07	D-Fructose	1	1	8	0	0	6	61	0	8	0	51.5	8	35	0
PM01	C08	Acetic acid	1	1	5.5	3.75	0	5	70	0	4.5	1	32.5	3	18.5	11
PM01	C09	a-D-Glucose	1	1	8	1	0.5	6	42	0	8	0	57.5	7	8	12
PM01	C10	Maltose	1	1	7	0.5	0	5	58	0	8	1	42.5	5.5	27.5	12
PM01	C11	D-Melibiose	1	1	3.5	0	0	2.5	34	0	3	0	15	1	17.5	10
PM01	C12	Thymidine	1	1	4	1	1	3.5	23	0	4	0	20	1	17.5	14
PM01	D01	L-Asparagine	1	1	3.5	0	0	3	25	0	2	0	11	1	35	10
PM01	D02	D-Aspartic acid	1	1	3	1	0	2.5	15	0	1	0	7.5	0.5	38	9
PM01	D03	D-Glucosaminic acid	1	1	3.5	2.5	0	2.5	21	0	2	1	10	1	41	8
PM01	D04	1,2-Propanediol	1	1	3	2.5	0	2.5	20	0	3	0.5	16.5	1	35	10
PM01	D05	Tween 40	1	1	4	0.5	0.5	3	0	0	4	0	20	1	27.5	0
PM01	D06	a-Ketoglutaric acid	1	1	4	0	0	2.5	36	0	4	1	24	1	25	11
PM01	D07	a-Ketobutyric acid	1	1	3	0	0	2	61	0	0	0	0	0.5	27.5	10
PM01	D08	a-Methyl-D-Galactoside	1	1	4	0	0	3.5	25	0	4	0	23	1	30	9
PM01	D09	a-D-Lactose	1	1	4	0	0	3	31	0	4	0	22	1	26	10
PM01	D10	Lactulose	1	1	4	0	0	3.5	44	0	4	0	24	2	25	8
PM01	D11	Sucrose	1	1	6	2.5	1	4.5	38	0	8	0.5	47.5	5.5	22.5	10
PM01	D12	Uridine	1	1	3.5	0	0	4	28	0	4	0	19	1	35	5.5
PM01	E01	L-Glutamine	1	1	3.5	0.5	0	2.5	20	0	2	0	10	1	12.5	15
PM01	E02	m-Tartaric acid	1	1	3	0.5	0	1	19	0	2	1	12.5	0.5	33.5	6
PM01	E03	D-Glucose-1-Phosphate	1	1	3.5	0.5	0	2	11	0	2	1	17.5	1	30	10
PM01	E04	D-Fructose-6-Phosphate	1	1	3	0	0	2	25	11	2	0	19	1	27.5	11.5
PM01	E05	Tween 80	1	1	4.5	1	0.5	2.5	5	0	3	0	15	1	20	0
PM01	E06	a-Hydroxyglutaric acid-g-Lactone	1	1	3	0	0	1	22	0	1.5	0	7.5	1	51	4.5
PM01	E07	a-Hydroxybutyric acid	1	1	3	0	0	2	65	0	1	0	5	1	46	5.5
PM01	E08	b-Methyl-D-Glucoside	1	1	4	0	0	2.5	40	0	3	0	16	1	27.5	12.5
PM01	E09	Adonitol	1	1	4	0	0	2.5	35	0	4	0	21	1	20	13
PM01	E10	Maltotriose	1	1	6	0.5	0	3.5	56	0	5	0	25	4	13.5	11
PM01	E11	2`-Deoxyadenosine	1	1	4	22.5	42.5	2	59	39	1.5	2.25	27	1	68.5	32.5
PM01	E12	Adenosine	1	1	4	0.5	0	2.5	12	0	4	0	20	1	5	14.5
PM01	F01	Gly-Asp	1	1	3.5	0	0	2.5	16	0	3	0	15.5	1	27.5	10.5
PM01	F02	Citric acid	1	1	4.5	4.5	0	3	68	0	4	1.5	25	1	37.5	10
PM01	F03	m-Inositol	1	1	3.5	1.5	0	2.5	40	0	2	0.5	11.5	1	33	11
PM01	F04	D-Threonine	1	1	2.5	0.5	0	2.5	30	0	1	0	5	0	2.5	0
PM01	F05	Fumaric acid	1	1	4	0	0	3	34	0	4.5	1.5	22.5	1	35	11
PM01	F06	Bromosuccinic acid	1	1	3.5	5.25	0	2.5	44	0	2	2	15	1	25	6.5
PM01	F07	Propionic acid	1	1	3.5	0	0	2.5	58.5	0	2	0	10	1	17.5	10
PM01	F08	Mucic acid	1	1	3.5	0	0	2	15	0	2	0	10	1	27.5	5.5
PM01	F09	Glycolic acid	1	1	3.5	0	0	2	39	0	2	1.5	11.5	1	27.5	10
PM01	F10	Glyoxylic acid	1	1	3	0	0	2	9	0	2	0	11	1	27.5	11
PM01	F11	D-Cellobiose	1	1	3.5	0	0	2.5	17	0	4	0	20	1	25	10
PM01	F12	Inosine	1	1	4	0	0	3	27	0	4	0	20	1	13	12.5
PM01	G01	Gly-Glu	1	1	2.5	0	0	2.5	14	0	2	0	10	1	20.5	10
PM01	G02	Tricarballylic acid	1	1	1	0	0	0.5	23	0	1	0	5.5	0	32.5	8
PM01	G03	L-Serine	1	1	3.5	0.5	0	3	53	0	2	0	11.5	1.5	25	11
PM01	G04	L-Threonine	1	1	4.5	0.5	0	2	32	0	1.5	0	8	1	22.5	0
PM01	G05	L-Alanine	1	1	3.5	0	0	3	75	0	2	0	10	1	23	10
PM01	G06	Ala-Gly	1	1	3.5	0	0	3	30	0	3	0	15	1	23	0
PM01	G07	Acetoacetic acid	1	1	3.5	0	0	3.5	40	12	3	0	40	1.5	18	15.5
PM01	G08	N-Acetyl-D-Mannosamine	1	1	4	4.5	1	2.5	25	0	4	2.75	37.5	2	37.5	28.5
PM01	G09	Mono-Methylsuccinate	1	1	3.5	3.5	0.5	3	70	0	4	0	20	1.5	28	6
PM01	G10	Methylpyruvate	1	1	4	0	0	3	58	0	4	0	19	1.5	25.5	10
PM01	G11	D-Malic acid	1	1	2	0	0	2	63	0	1	0	5	1	20.5	10
PM01	G12	L-Malic acid	1	1	5	1.5	0	3	60	0	4	0.5	20	1	17.5	13.5
PM01	H01	Gly-Pro	1	1	3.5	2	1	2.5	15	40	4	2.5	31	1.5	8.5	0
PM01	H02	p-Hydroxyphenyl Acetic acid	1	1	3	0.5	0	2.5	25	0	3	1	15.5	1	20	14
PM01	H03	m-Hydroxyphenyl Acetic acid	1	1	3.5	0	0	2	20	0	2	1	10.5	1	22.5	12
PM01	H04	Tyramine	1	1	3.5	0	0	2.5	14	0	2	0	9	1	22.5	10
PM01	H05	D-Psicose	1	1	4	0.5	0	3	5	0	4	0	20	1.5	8.5	0
PM01	H06	L-Lyxose	1	1	4	0	0	2.5	70	41	5.5	0	27.5	4	22.5	10
PM01	H07	Glucuronamide	1	1	3	0.5	0	2	100	0	0	0	0	0	51	0
PM01	H08	Pyruvic acid	1	1	5	2.5	0.5	4.5	57	38	6.5	0	32.5	4	22.5	10
PM01	H09	L-Galactonic acid-g-Lactone	1	1	3.5	0	0	2	30	0	3	1	16.5	1	20	11
PM01	H10	D-Galacturonic acid	1	1	3.5	0	0	2	15	0	3	0	15.5	1	23.5	10
PM01	H11	Phenylethylamine	1	1	0.5	0	0	0.5	11	37	2	0	10	0.5	22.5	10
PM01	H12	2-Aminoethanol	1	1	3.5	0	0	2.5	33	0	4	0	20.5	1	10	16
PM02	A01	Negative Control	2	1	4	0	0	3.5	29	41	3	0	15	1	22.5	10
PM02	A02	Chondroitin Sulfate C	2	1	2.5	0	0	2	30	0	2	0	10	1	20	13.5
PM02	A03	a-Cyclodextrin	2	1	2.5	0	0.5	1	74	4	2	0	11.5	1	22.5	10
PM02	A04	b-Cyclodextrin	2	1	4	2	5	2.5	45	0	4	2.5	25	1.5	25	12.5
PM02	A05	g-Cyclodextrin	2	1	2.5	0.5	0	2.5	56.5	2.5	3	0	15	1	25	10
PM02	A06	Dextrin	2	1	5	1	0	3.5	60	0	4	0	20	4	22.5	0
PM02	A07	Gelatin	2	1	3	0	0	2	70	44	3	0	15	1	24	11
PM02	A08	Glycogen	2	1	4	0	0	3.5	15	0	3	0	16	1	22.5	10
PM02	A09	Inulin	2	1	4	0	0	2.5	39	0	3	0	15	1	20	13
PM02	A10	Laminarin	2	1	2.5	0	0	2	43	0	2	0	9.5	0.5	17.5	16
PM02	A11	Mannan	2	1	1.5	0.5	0	1	28	0	2	0	12.5	0	20	10
PM02	A12	Pectin	2	1	2	0	0	0.5	62	0	1	0	5	2	26	10
PM02	B01	N-Acetyl-D-Galactosamine	2	1	3.5	5.5	3	2	5	37	2	3.25	10.5	1	27.5	11
PM02	B02	N-Acetyl-Neuraminic acid	2	1	3.5	0.5	0	2	15	0	2	0	10	1	32.5	6
PM02	B03	b-D-Allose	2	1	3	0	0	1	0	0	0	0.5	0	0	30	0
PM02	B04	Amygdalin	2	1	3.5	0	0	2	30	0	2	0	11.5	0.5	50	4.5
PM02	B05	D-Arabinose	2	1	3.5	0.5	0	2	55	0	3	0	17.5	1	42.5	10
PM02	B06	D-Arabitol	2	1	2.5	0.5	0	2	35	0	2	1	11	0	40	6.5
PM02	B07	L-Arabitol	2	1	3.5	0.5	0	2	21	0	2	0	10	0	37.5	10
PM02	B08	Arbutin	2	1	3.5	1	0	3	33	0	2	1	10	0.5	32.5	10
PM02	B09	2-Deoxy-D-Ribose	2	1	2.5	0	0	1.5	22	0	2	0	15.5	1	20	14.5
PM02	B10	i-Erythritol	2	1	3.5	0.5	0	3	30	0	2	0	12	0.5	25	11
PM02	B11	D-Fucose	2	1	1	0	0	0.5	0	0	0	0	3	0	49	0
PM02	B12	3-O-b-D-Galactopyranosyl-D-Arabinose	2	1	1	0.5	0	1	82	0	0	0	0	0	53	0
PM02	C01	Gentiobiose	2	1	3.5	0.5	0	2	28	0	2.5	0	12.5	1	37.5	9.5
PM02	C02	L-Glucose	2	1	3.5	0.5	0	2	25	0	2	0	10	1	35	0
PM02	C03	D-Lactitol	2	1	3.5	0.5	0	2	39	0	2	0	12.5	0	40	11
PM02	C04	D-Melezitose	2	1	3.5	0.5	0	2	40	0	2	0	10	0	42.5	6
PM02	C05	Maltitol	2	1	3.5	0	0	3	12	0	4	0	20	1	35.5	10
PM02	C06	a-Methyl-D-Glucoside	2	1	3.5	0.5	0	2	32	0	1.5	0	7.5	0.5	21	14.5
PM02	C07	b-Methyl-D-Galactoside	2	1	3.5	0.5	0	2	48	0	2	0	10	0.5	45	10
PM02	C08	3-Methylglucose	2	1	2	0.5	0	1	0	0	0	0	0	0	10	10
PM02	C09	b-Methyl-D-Glucuronic acid	2	1	3.5	0	0	2	32.5	0	2	0	8	0.5	48	11
PM02	C10	a-Methyl-D-Mannoside	2	1	3.5	0	0	2.5	30	0	2	0	10	0.5	43	12.5
PM02	C11	b-Methyl-D-Xyloside	2	1	3.5	0	0	2.5	39	0	2	0	12	1	32.5	11
PM02	C12	Palatinose	2	1	4.5	0	0	3	77	0	3.5	0	17.5	2	35	10
PM02	D01	D-Raffinose	2	1	3.5	1.5	0	2.5	46	0	1.5	1.25	9	1	35	11
PM02	D02	Salicin	2	1	3.5	0.5	0	2.5	40	0	2	0	10	1	42.5	8
PM02	D03	Sedoheptulosan	2	1	3.5	1	0	2	32.5	0	2	0	8.5	0.5	40	11.5
PM02	D04	L-Sorbose	2	1	2	0.5	0	1	100	0	0	0	5	0	50	0
PM02	D05	Stachyose	2	1	3.5	0	0	2	19	0	2	0	12.5	0	31	10
PM02	D06	D-Tagatose	2	1	2	3.75	1	2	57	0	0	1	0	0	7.5	0
PM02	D07	Turanose	2	1	5	0.5	0	3.5	30	0	5.5	1	27.5	4	60	32.5
PM02	D08	Xylitol	2	1	3.5	0.5	0	2.5	26	0	3	0	15	0	37.5	10
PM02	D09	N-Acetyl-D-Glucosaminitol	2	1	2	4.5	2	2.5	23	0	1	2	11	0.5	40	0
PM02	D10	g-Amino-N-Butyric acid	2	1	4	0	0	3.5	55	0	4	0	20	3	42.5	7
PM02	D11	d-Amino Valeric acid	2	1	4	1	0	3.5	46	0	1	0	5	1	22.5	10.5
PM02	D12	Butyric acid	2	1	3.5	2	0	2.5	99	23	2	0	10	1	24	10
PM02	E01	Capric acid	2	1	0	0	0	0	100	0	0	0	0	0	99	0
PM02	E02	Caproic acid	2	1	2.5	0	0	1	91	0	1	0	5	0	30	0
PM02	E03	Citraconic acid	2	1	2.5	0	0	1	34	0	1	0	5	0	32.5	1
PM02	E04	Citramalic acid	2	1	3.5	1	0	2	25	0	2	0	10	0	32.5	3.5
PM02	E05	D-Glucosamine	2	1	5	6.5	2	4	14	37	6.5	4	39.5	6.5	55	10
PM02	E06	2-Hydroxybenzoic acid	2	1	3.5	0.5	0	2	15	0	2	0	10	0	30.5	0
PM02	E07	4-Hydroxybenzoic acid	2	1	3.5	0.5	0	2	23	0	2	0	9	0	25.5	0
PM02	E08	b-Hydroxybutyric acid	2	1	3.5	0	0	2.5	66	0	1	0	5	0	43.5	6.5
PM02	E09	g-Hydroxybutyric acid	2	1	3.5	0	0	2.5	53	0	2	0	10	0	38.5	10
PM02	E10	a-Keto-Valeric acid	2	1	3	0	0	2	40	0	1	0	5	0	36	15
PM02	E11	Itaconic acid	2	1	3.5	0	0	2	36	0	1.5	0	7.5	0	33.5	10
PM02	E12	5-Keto-D-Gluconic acid	2	1	4	0.5	0.5	3	55	0	4	0	22	2	55	1
PM02	F01	D-Lactic acid Methyl Ester	2	1	3.5	0	0	2.5	35	0	3	0	15	1	23.5	12
PM02	F02	Malonic acid	2	1	3.5	0	0	2	20	0	2	0	10	0	37.5	11
PM02	F03	Melibionic acid	2	1	2.5	0	0	2	37	0	4	0	23	2.5	46	10
PM02	F04	Oxalic acid	2	1	3.5	0	0	2	35	0	1	0	5	0	38.5	11
PM02	F05	Oxalomalic acid	2	1	4	0	0	3	48	0	5	0	25	1.5	48.5	9
PM02	F06	Quinic acid	2	1	3	0.5	0	2	30	0	2	0	11	0	36	13.5
PM02	F07	D-Ribono-1,4-Lactone	2	1	3	0	0	2.5	53	0	2	0	10	0	28.5	11
PM02	F08	Sebacic acid	2	1	3.5	0	0	2	50	0	2	0	9	0.5	20	14
PM02	F09	Sorbic acid	2	1	2.5	0	0	1.5	68	0	1.5	0	7.5	1	17.5	0
PM02	F10	Succinamic acid	2	1	3.5	0	0	3.5	65	0	1	0	5	1	41	8
PM02	F11	D-Tartaric acid	2	1	3	0	0	2	21	0	2	0	10	0	27.5	11
PM02	F12	L-Tartaric acid	2	1	3.5	0	0	2	37	44	2	0	11	0.5	23	10
PM02	G01	Acetamide	2	1	3.5	0	0	2	35	0	3	0	15	1	22.5	14
PM02	G02	L-Alaninamide	2	1	2.5	0	0	2.5	30	42.5	1.5	0	7.5	0.5	27.5	10
PM02	G03	N-Acetyl-L-Glutamic acid	2	1	3.5	0	0	2.5	22	0	2	0	10	1	35	11
PM02	G04	L-Arginine	2	1	3.5	0	0	3	79	0	2	0	9	2	41	10
PM02	G05	Glycine	2	1	3.5	0.5	0	2.5	44	0	2	0	10	0.5	35	13
PM02	G06	L-Histidine	2	1	2	0	0	2.5	32	0	1	0	5	0	27.5	0
PM02	G07	L-Homoserine	2	1	2	3.75	0	0.5	100	0	0	1.5	20	0	15	0
PM02	G08	Hydroxy-L-Proline	2	1	3.5	0	0	2	40	0	2	0	11.5	0	35.5	10
PM02	G09	L-Isoleucine	2	1	2.5	0	0	2.5	48	0	1	0	5	0	27.5	0
PM02	G10	L-Leucine	2	1	2.5	0.5	0	2.5	25	0	1	0	5	0	28	11
PM02	G11	L-Lysine	2	1	4	0	0	3	35	0	2	0	10	1	20	0
PM02	G12	L-Methionine	2	1	2.5	0	0	2	17	0	1	0	6	0	20.5	13.5
PM02	H01	L-Ornithine	2	1	4	0.5	0	3	75	0	3	0	15	1	23.5	10
PM02	H02	L-Phenylalanine	2	1	2.5	0	0	2.5	25	0	1	0	7	0	28.5	0
PM02	H03	L-Pyroglutamic acid	2	1	3.5	0.5	0	2	30	0	2	0	12.5	1	25.5	10
PM02	H04	L-Valine	2	1	3.5	0	0	2.5	22.5	0	1	0	5	0.5	23.5	12
PM02	H05	D,L-Carnitine	2	1	3	0	0	2	32	0	3	0	15	1	23	10
PM02	H06	sec-Butylamine	2	1	0	0	0	0	100	0	0	0	0	0	51	0
PM02	H07	D,L-Octopamine	2	1	3.5	0	0	2.5	44	44	4	0	20	1	19.5	10
PM02	H08	Putrescine	2	1	4	0	0	3.5	59	0	4	0	23	1.5	20	12
PM02	H09	Dihydroxyacetone	2	1	4	0	0	3	31	0	4.5	0	22.5	4	16	16
PM02	H10	2,3-Butanediol	2	1	4	0	0	3.5	29	38	3	0	15	1	15	10
PM02	H11	2,3-Butanedione	2	1	4	0	0	2.5	25	0	2	0	10	1	21	14
PM02	H12	3-Hydroxy-2-buta	2	1	4	1.5	0	3.5	36	43	4	0.5	24	1	23.5	10
PM03	A01	Negative Control	3	2	4.5	0	0	4	97	67.5	1.5	0	0.75	1	45	7
PM03	A02	Ammonia	3	2	8	0	0	6	72.5	25	9	0	4.5	6	6	0
PM03	A03	Nitrite	3	2	4	0	0	3.5	98	67.5	1	0	0.5	1	43.5	6.5
PM03	A04	Nitrate	3	2	4.5	0	0	3.5	97.5	66	1	0	0.5	1	40.5	7.5
PM03	A05	Urea	3	2	8	0	0	5	70	25	9	0	4.5	6	3.5	0
PM03	A06	Biuret	3	2	4.5	0	0	3.5	97.5	63	2	0	1	1	43.5	10
PM03	A07	L-Alanine	3	2	8.5	0	0	5	87.5	25	8	0	4	6	18.5	0
PM03	A08	L-Arginine	3	2	8.5	1	12.5	7	85	27	9	1	34.5	6	21	1
PM03	A09	L-Asparagine	3	2	8	0	0	5.5	50	23	8.5	0	4.25	6	25	10
PM03	A10	L-Aspartic acid	3	2	8	0	0	6	54	21	9	0	4.5	6	22.5	0
PM03	A11	L-Cysteine	3	2	4	0	0	4	100	29	1.5	0	0.75	1	81	6.5
PM03	A12	L-Glutamic acid	3	2	8.5	3.5	15	7	92	27	9	0	4.5	7	17.5	10.5
PM03	B01	L-Glutamine	3	2	9	0	0	6	68	22	9	0	4.5	7	15	0
PM03	B02	Glycine	3	2	7	0	0	5	92.5	29	8	0	4	4.5	20.5	10
PM03	B03	L-Histidine	3	2	6	0.5	0.5	5	60	40	5	0.25	0	3	26	9
PM03	B04	L-Isoleucine	3	2	6.5	0	0	5	79	25	8	0	4	4	26	10
PM03	B05	L-Leucine	3	2	7.5	0	0	5	68	25	8	0	4.5	5	15	0
PM03	B06	L-Lysine	3	2	6	0	0	5	74	0.5	7	0	3.5	4	18.5	13.5
PM03	B07	L-Methionine	3	2	6	0	0	5	62.5	25	8	0	4	3	22.5	10
PM03	B08	L-Phenylalanine	3	2	7	0	0	4.5	82.5	27	6.5	0	3.25	3	42.5	10
PM03	B09	L-Proline	3	2	6.5	0	0	4.5	87.5	29	8	1	0	6.5	32.5	10
PM03	B10	L-Serine	3	2	8.5	0	0	5.5	80	35	9	0	4.5	6	22.5	0
PM03	B11	L-Threonine	3	2	5	2.5	11	4	86	47.5	4	0	2	1.5	28	10
PM03	B12	L-Tryptophan	3	2	6.5	0	0	5	84	44	5.5	1.25	0	2	25.5	12.5
PM03	C01	L-Tyrosine	3	2	7	0	0	4.5	72	49	5	0	2.5	2.5	31	10
PM03	C02	L-Valine	3	2	7.5	0	0	5	80	25	9	0	4.5	6	12.5	10
PM03	C03	D-Alanine	3	2	5	0	0	4	83	47	3	2.5	0	3	15	17
PM03	C04	D-Asparagine	3	2	4.5	1.5	0	5	92.5	64	1	0	0.5	1	27.5	10
PM03	C05	D-Aspartic acid	3	2	4.5	0	0	3.5	94	67	1	0	0.5	1	37.5	0
PM03	C06	D-Glutamic acid	3	2	3.5	0	0	3.5	97.5	68	2	0	1	2	32.5	0
PM03	C07	D-Lysine	3	2	4.5	2	1	3.5	88	24	0.5	1.25	0	1	0.5	0
PM03	C08	D-Serine	3	2	3	0	0	2.5	80	0.5	0	0	0	0	25	0
PM03	C09	D-Valine	3	2	4.5	0	0	3.5	92.5	51	1.5	0	0.75	1	52.5	6
PM03	C10	L-Citrulline	3	2	5	5	6	4	77	47	4	1.5	5	2.5	15.5	14.5
PM03	C11	L-Homoserine	3	2	3.5	5.5	2.5	1.5	7.5	3	1	0	10	0	5	11
PM03	C12	L-Ornithine	3	2	7	10	16	5.5	84	0.5	6.5	1.5	13	6	21	10
PM03	D01	N-Acetyl-L-Glutamic acid	3	2	4.5	0	0	3.5	87.5	51	2.5	0	1.25	1	33.5	14
PM03	D02	N-Phthaloyl-L-Glutamic acid	3	2	4.5	0	0	3.5	92	63	2	0	1	1.5	47.5	8
PM03	D03	L-Pyroglutamic acid	3	2	4.5	0	0	3.5	89	59	1	0	0.5	1	50	10
PM03	D04	Hydroxylamine	3	2	2	0	0	1	62	39	0	0	0	0	5	0
PM03	D05	Methylamine	3	2	5	1.5	0	3	63	26	1	1.25	0.5	2	50	0
PM03	D06	N-Amylamine	3	2	6	0	0	5	65	33	5.5	0	2.75	4	17.5	0
PM03	D07	N-Butylamine	3	2	6	0.5	0	5	76	47	4.5	0	2.25	4	27.5	0
PM03	D08	Ethylamine	3	2	6.5	0	0	4	47.5	22	5	0	2.5	5	12.5	0
PM03	D09	Ethanolamine	3	2	6	0	0	4	55	26	1.5	0	0.75	3	1	0
PM03	D10	Ethylenediamine	3	2	4.5	0	0	3.5	62.5	30	1	0	0.5	1	50	0
PM03	D11	Putrescine	3	2	7	0	0	5	54	23	6	0	3	6	17.5	0
PM03	D12	Agmatine	3	2	8	0	0	6	62.5	25	8	0	4	6	28	3
PM03	E01	Histamine	3	2	5	0	0	4	81	54	4	0	2	1.5	35	10
PM03	E02	b-Phenylethylamine	3	2	7	2	1	5.5	77	41	5	2.5	2.5	5	22.5	0
PM03	E03	Tyramine	3	2	6.5	0	0	4.5	67.5	45	5	0	2.5	3	40	1
PM03	E04	Acetamide	3	2	4.5	0	0	4	85	58	1.5	0	0.75	1.5	35.5	10
PM03	E05	Formamide	3	2	6	0	0	4	72.5	42	3	0	1.5	4	22.5	17
PM03	E06	Glucuronamide	3	2	6	0	0	4	52.5	25	6	0	3	6	12.5	0
PM03	E07	DL-Lactamide	3	2	5	0	0	4	83	53	4	0	2	4	22.5	9
PM03	E08	D-Glucosamine	3	2	4.5	0	0	3.5	85	61	2	0	1	1	58	6
PM03	E09	D-Galactosamine	3	2	4.5	0	0	3.5	81	53	1.5	0	0.75	1.5	57.5	8
PM03	E10	D-Mannosamine	3	2	5	0	0	4	78	41	2	0	1	2	47.5	10
PM03	E11	N-Acetyl-D-Glucosamine	3	2	8	12.5	3.5	5.5	62.5	37.5	8.5	8.875	60	8	29	52.5
PM03	E12	N-Acetyl-D-Galactosamine	3	2	4.5	4.5	1	3.5	87.5	63	1	0	0.5	1	45	11
PM03	F01	N-Acetyl-D-Mannosamine	3	2	6	8.25	2	5	77.5	56	4	0.25	40	4	41.5	32.5
PM03	F02	Adenine	3	2	5	0	0	5.5	77	42.5	3.5	0	1.75	2.5	22.5	10
PM03	F03	Adenosine	3	2	5	0	0	5	75	41	4	0	2	3	17.5	8
PM03	F04	Cytidine	3	2	4.5	0	0	4	85	58	1	0	0.5	1	42.5	10
PM03	F05	Cytosine	3	2	5	1	0	4	80	47	5.5	0	2.75	1.5	27.5	11.5
PM03	F06	Guanine	3	2	2.5	0	0	1	52.5	24	4	0	2	1	1	0
PM03	F07	Guanosine	3	2	8.5	0	0	6	95	28	8	0	4	6	7.5	0
PM03	F08	Thymine	3	2	4.5	0	0	4	84	44	1.5	0	0.75	1	50	6
PM03	F09	Thymidine	3	2	4.5	0	0	3	87.5	55	1	0	0.5	1	52.5	9
PM03	F10	Uracil	3	2	4.5	0	0	5	78	42	1	0	0.5	1	47.5	10
PM03	F11	Uridine	3	2	4.5	0	0	4	81	51	1	0	0.5	1	32.5	12.5
PM03	F12	Inosine	3	2	5	0	0	3.5	75	37	2	0	1	1.5	22.5	16
PM03	G01	Xanthine	3	2	7.5	2	0	7	46	34	8	1.25	0	6	20	0
PM03	G02	Xanthosine	3	2	5	7	1.5	4	77.5	48	3	1.25	0	3	32.5	14
PM03	G03	Uric acid	3	2	7.5	8.5	1	6	42.5	22.5	8.5	3	0	8	10	0
PM03	G04	Alloxan	3	2	4.5	0	0	3.5	84	53	1	0	0.5	1	30.5	12
PM03	G05	Allantoin	3	2	7	0	0	5	69	25	8	0	4	6	28	13
PM03	G06	Parabanic acid	3	2	4.5	0.5	0	5	77	40	1.5	0	0.75	2.5	22.5	10
PM03	G07	DL-a-Amino-N-Butyric acid	3	2	7.5	0	0	4	61	26	8	0	4	4	13	18
PM03	G08	g-Amino-N-Butyric acid	3	2	8	0	0	5	65	25	7.5	0	3.75	6.5	30	9
PM03	G09	e-Amino-N-Caproic acid	3	2	6	0	0	5.5	57	26	5	0	2.5	3	12.5	10
PM03	G10	DL-a-Amino-Caprylic acid	3	2	6	0	0	3.5	50	24	4	0	2	4.5	25	11
PM03	G11	d-Amino-N-Valeric acid	3	2	7.5	0	0	5	77.5	28	8	0	4	6	45	7.5
PM03	G12	a-Amino-N-Valeric acid	3	2	7	0	0	5	69	23	8	0	5.5	5	15	10
PM03	H01	Ala-Asp	3	2	5.5	1	0	5	85	51	8	0	4	4	40	0
PM03	H02	Ala-Gln	3	2	8	0	0	6	67.5	25	9	0	4.5	6	25	5
PM03	H03	Ala-Glu	3	2	5.5	0	0	5	74	29	8.5	0	4.25	4	27.5	0
PM03	H04	Ala-Gly	3	2	6	0	0	5	85	36	8.5	0	4.25	5	25	0
PM03	H05	Ala-His	3	2	7	3.5	0	5.5	77.5	28	8	2	0	6.5	35	0
PM03	H06	Ala-Leu	3	2	6.5	0	0	5	64	24	8.5	0	4.25	4.5	17.5	0
PM03	H07	Ala-Thr	3	2	5	0.5	0	5	70	42.5	8	0	4	3	27.5	10
PM03	H08	Gly-Asn	3	2	8.5	0	0	5	72.5	27	9	0	4.5	6.5	15	14
PM03	H09	Gly-Gln	3	2	8	3	0	6	76	25	9	2.5	0	6.5	22.5	10
PM03	H10	Gly-Glu	3	2	5	0	0	5	97.5	68	3.5	0	1.75	3	33	8
PM03	H11	Gly-Met	3	2	7.5	0	0	5	72.5	41	8	0	4	3.5	30	10
PM03	H12	Met-Ala	3	2	4.5	0	0	4	77.5	49	4	0	2	2	27.5	12
PM04	A01	Negative Control	4	3	4.5	0	0	4.5	73	0	8	0	4.5	7	13	0
PM04	A02	Phosphate	4	3	4.5	0	0	4.5	11	0	9	0	4.5	8.5	3	0
PM04	A03	Pyrophosphate	4	3	5	1.5	0	4.5	5	0	9	1	10	9	8	0
PM04	A04	Trimetaphosphate	4	3	3.5	1	0	3.5	10	0	9	1.5	7.5	8	5	0
PM04	A05	Tripolyphosphate	4	3	4.5	1	0	4	6	0	9	1.5	7	8	10	0
PM04	A06	Triethyl Phosphate	4	3	4.5	0	0	4.5	85	0	8.5	0	4.25	6.5	23.5	0
PM04	A07	Hypophosphite	4	3	3.5	0	0	4	30	0	8	0	4	7	18.5	0
PM04	A08	Adenosine 2`-Monophosphate	4	3	4	2.5	0	3.5	33	0	9	1.5	7	8	13	1
PM04	A09	Adenosine 3`-Monophosphate	4	3	5	0.5	0	3	25	0	9	1	4.5	7	2.5	1
PM04	A10	Adenosine 5`-Monophosphate	4	3	5.5	0.5	0	3	28	0	9	1	7	8	16	0
PM04	A11	Adenosine 2`,3`-Cyclic Monophosphate	4	3	5	0.5	0	3	34	0	9	1	4.5	7	13	0
PM04	A12	Adenosine 3`,5`-Cyclic Monophosphate	4	3	4.5	2	42	3.5	44	0	8	0	4	7	12.5	0
PM04	B01	Thiophosphate	4	3	3	0.5	2.5	2	100	0	8.5	1.5	6.75	8	2.5	23
PM04	B02	Dithiophosphate	4	3	2	3.5	0	1	61	0	4.5	5	22.5	5.5	2.5	0
PM04	B03	DL-a-Glycerol Phosphate	4	3	4.5	1	0	4	65	0.5	9	2.5	4.5	8	23	0
PM04	B04	b-Glycerol Phosphate	4	3	4.5	0	0	4	67.5	0.5	9	0	4.5	8	23.5	0
PM04	B05	Carbamyl Phosphate	4	3	4.5	0	0	5.5	44	0	9	0	5.5	8.5	5	0
PM04	B06	D-2-Phospho-Glyceric acid	4	3	4.5	0	0	4	59	0.5	9	0	4.5	8	23.5	0
PM04	B07	D-3-Phospho-Glyceric acid	4	3	5	0	0	4	57.5	0.5	9	0	4.5	8	18.5	0
PM04	B08	Guanosine 2`-Monophosphate	4	3	5.5	1	0	4	54	0.5	9	0	6.5	8	10.5	12
PM04	B09	Guanosine 3`-Monophosphate	4	3	5	0.5	0	3	47.5	0.5	9	0	4.5	7	12.5	10
PM04	B10	Guanosine 5`-Monophosphate	4	3	5.5	1	0.5	4	50	0.5	9	0	4.5	7	13	7
PM04	B11	Guanosine 2`,3`-Cyclic Monophosphate	4	3	4.5	0.5	0.5	3.5	42.5	0.5	8.5	0	4.25	7	0.5	11
PM04	B12	Guanosine 3`,5`-Cyclic Monophosphate	4	3	3.5	0.5	0	3	41	0	8	0	4	7	17.5	10
PM04	C01	Phosphoenol Pyruvate	4	3	5	1	0	4.5	45	0.5	9	1.5	4.5	8	15	6
PM04	C02	Phospho-Glycolic acid	4	3	5	1.5	0	4	49	0.5	8.5	2.5	4.25	8	20	12
PM04	C03	D-Glucose-1-Phosphate	4	3	5	0.5	0	4	62.5	0.5	9	1	4.5	8	22.5	8
PM04	C04	D-Glucose-6-Phosphate	4	3	5	0	0	4	67.5	0.5	9	0	4.5	8	20	10
PM04	C05	2-Deoxy-D-Glucose 6-Phosphate	4	3	5	0	0	3	43	0.5	9	0	7	8	17.5	4.5
PM04	C06	D-Glucosamine-6-Phosphate	4	3	4.5	0	0	4	47.5	0.5	9	0	4.5	8	24	10
PM04	C07	6-Phospho-Gluconic acid	4	3	4.5	0	0	4	50	0.5	9	0	4.5	8	15	11
PM04	C08	Cytidine 2`-Monophosphate	4	3	5	0	0	4	56	0.5	9	0	3.5	8	18.5	13
PM04	C09	Cytidine 3`-Monophosphate	4	3	4.5	1	0	4	57.5	0.5	8.5	1.5	30	8	20	0
PM04	C10	Cytidine 5`-Monophosphate	4	3	5	0	0	4	63	0.5	9	0	4.5	8	37.5	0
PM04	C11	Cytidine 2`,3`-Cyclic Monophosphate	4	3	5	0	0	4.5	65	0.5	8.5	0	4.25	7	20	0
PM04	C12	Cytidine 3`,5`-Cyclic Monophosphate	4	3	5	0	0	4	59	0	8.5	0	4.25	7	20	0
PM04	D01	D-Mannose-1-Phosphate	4	3	2.5	0	0	2	75	0.5	7	0	3.5	5	17.5	16
PM04	D02	D-Mannose-6-Phosphate	4	3	5	0	0	4	62.5	0.5	9	0	4.5	8	20	15.5
PM04	D03	Cysteamine-S-Phosphate	4	3	4.5	0	0	4	42.5	0.5	9	0	4.5	8	27.5	10
PM04	D04	Phospho-L-Arginine	4	3	5	1.5	0	4.5	60	15.5	9	1	8.5	8	25	11
PM04	D05	O-Phospho-D-Serine	4	3	5	0	0	4	57.5	0.5	9	0	4.5	8	21	10
PM04	D06	O-Phospho-L-Serine	4	3	5	0.5	2.5	4	66	0.5	9	0	4.5	8	23.5	12
PM04	D07	O-Phospho-L-Threonine	4	3	5	0	0	4	62	0.5	9	0	4.5	8	26	11
PM04	D08	Uridine 2`-Monophosphate	4	3	5	0	0	4	54	0	9	0	8	8	27.5	10
PM04	D09	Uridine 3`-Monophosphate	4	3	5	0	0	4	75	0.5	9	0	4.5	8	22.5	8.5
PM04	D10	Uridine 5`-Monophosphate	4	3	5	0	0	3	70	0.5	9	0	4.5	8	32.5	7
PM04	D11	Uridine 2`,3`-Cyclic Monophosphate	4	3	5	0	0	4	65	0.5	9	0	6	8	25.5	0
PM04	D12	Uridine 3`,5`-Cyclic Monophosphate	4	3	4.5	0	0	4	82.5	1	8.5	0	4.25	7	23.5	10
PM04	E01	O-Phospho-D-Tyrosine	4	3	5	0	0	4	34	0	9	0	4.5	8	16	0
PM04	E02	O-Phospho-L-Tyrosine	4	3	5	0	0	4	41	0	9	0	4.5	8	26	0
PM04	E03	Phosphocreatine	4	3	4	0	0	4	42.5	0.5	9	0	6.5	8	26	1
PM04	E04	Phosphoryl Choline	4	3	4.5	0	0.5	4	50	0	9	0	4.5	8	28.5	0
PM04	E05	O-Phosphoryl-Ethanolamine	4	3	5	0	0	4	72.5	0	9	0	4.5	8	23.5	0
PM04	E06	Phosphono Acetic acid	4	3	4.5	0.5	0	4.5	64	0	8.5	0	4.25	7	17.5	0
PM04	E07	2-Aminoethyl Phosphonic acid	4	3	4	0	0	4	92.5	0	8.5	0	5	7	22.5	0
PM04	E08	Methylene Diphosphonic acid	4	3	4	0	0	4.5	82.5	0	8.5	0	4.25	7	25	0
PM04	E09	Thymidine 3`-Monophosphate	4	3	4.5	0	0	4	55	0	9	0	4.5	8	20	0
PM04	E10	Thymidine 5`-Monophosphate	4	3	5	0	0	4	33	0	9	0	4.5	8	25.5	0
PM04	E11	Inositol Hexaphosphate	4	3	4.5	0	0	5	41	0.5	9	0	5.5	6	26	0
PM04	E12	Thymidine 3`,5`-Cyclic Monophosphate	4	3	5	0	0	3.5	57.5	0.5	8	0	4	7	31	0
PM04	F01	Negative Control	4	3	5	0	0	3	42.5	0	6	0	3	6	28.5	0
PM04	F02	Sulfate	4	3	4.5	0	0	4	39	0	9	0	4.5	8	12.5	0
PM04	F03	Thiosulfate	4	3	3	1	0.5	3.5	7	0	8	1.5	4	8	2.5	0
PM04	F04	Tetrathionate	4	3	5	0	0.5	3	52.5	25	9	0	4.5	8	22.5	0
PM04	F05	Thiophosphate	4	3	4	0.75	0.5	3	37.5	0.5	8	0	4	6.5	23.5	1
PM04	F06	Dithiophosphate	4	3	4.5	2.5	1	3	12.5	0.5	8	0	4	6.5	5	10
PM04	F07	L-Cysteine	4	3	5	0	0	4	43	0.5	9	0	4.5	8	11	0
PM04	F08	D-Cysteine	4	3	5	0	0	4	40	0.5	7	0	3.5	6	17.5	13
PM04	F09	Cys-Gly	4	3	5	0	0	4	45	0.5	8.5	0	4.25	6	17.5	10
PM04	F10	L-Cysteic acid	4	3	5	0	0	3	47.5	0.5	8	0	4	6	22.5	5
PM04	F11	Cysteamine	4	3	5	0	0	3	42.5	0.5	6	0	3	6	22.5	5
PM04	F12	L-Cysteine Sulfinic acid	4	3	5.5	0	0	4	46	0.5	8	0	4	6	30	8
PM04	G01	N-Acetyl-L-Cysteine	4	3	5.5	0	0	4.5	37.5	0	8	0	4	7	22.5	0
PM04	G02	S-Methyl-L-Cysteine	4	3	4.5	0	0	4	44	0	8	0	4	8	15	0
PM04	G03	Cystathionine	4	3	4.5	0	0	3	5	0	8.5	0	4.25	7	20	0
PM04	G04	Lanthionine	4	3	5	0	0	3	37.5	0	8.5	0	4.25	7	20	0
PM04	G05	Glutathione	4	3	5	0	0	3	52.5	25	8	0	4	6	25	0
PM04	G06	DL-Ethionine	4	3	4.5	0	0	4	41	0	6	0	3	5	8.5	12
PM04	G07	L-Methionine	4	3	5	0	0	3	42.5	0	9	0	4.5	8	16	0
PM04	G08	D-Methionine	4	3	5	0	0	3	43	25	8	0	4	6	22.5	0
PM04	G09	Gly-Met	4	3	5	2	0	4	47.5	0	9	2.5	7	8	25	0
PM04	G10	N-Acetyl-D,L-Methionine	4	3	5	0	0	3	50	0	9	0	7.5	8	28.5	0
PM04	G11	L-Methionine Sulfoxide	4	3	5.5	0	0	3	32.5	0	9	0	4.5	8	17.5	0
PM04	G12	L-Methionine Sulfone	4	3	5.5	0	0	3.5	5	0	8	0	4	6.5	20	0
PM04	H01	L-Djenkolic acid	4	3	5	0	0	4	11	0	6.5	0	3.25	6	25	0
PM04	H02	Thiourea	4	3	4	4.5	2	3.5	6	0	5	3	15	5	22.5	0
PM04	H03	1-Thio-b-D-Glucose	4	3	4.5	0	0	4	0	0	8	0	4	6	27.5	0
PM04	H04	DL-Lipoamide	4	3	5	0.5	0.5	4	45	0	6	0	4	6.5	25	0
PM04	H05	Taurocholic acid	4	3	5	0	0	4.5	21	0	8	0	6	6	22.5	0
PM04	H06	Taurine	4	3	5.5	1	0	4	4.5	0	8	0	4	6	20	0
PM04	H07	Hypotaurine	4	3	5.5	0.5	0.5	3	5.5	0	6.5	0	3.25	6	25.5	10
PM04	H08	p-Aminobenzene Sulfonic acid	4	3	5	0	0	3	50	0	5.5	0	2.75	6	25.5	0
PM04	H09	Butane Sulfonic acid	4	3	5.5	0	0	3	37.5	0	8	0	4	6	23	16
PM04	H10	2-Hydroxyethane Sulfonic acid	4	3	5.5	0	0.5	3	39	0	8	0	4	6	22.5	0
PM04	H11	Methane Sulfonic acid	4	3	5.5	0	0.5	4	40	0	8	0	6.5	6	28	12
PM04	H12	Tetramethylene Sulfone	4	3	5	0	0	3	37.5	25	7	0	6	6	32.5	0
PM05	A01	Negative Control	5	4	5.5	0	0	3	75	0	5	0	0	4	10	0
PM05	A02	Positive Control	5	4	9	0	0	7	60	0	8.5	0	0	8	9	0
PM05	A03	L-Alanine	5	4	5.5	2.5	1	3	73	0	5	1.25	0	3.5	10	0
PM05	A04	L-Arginine	5	4	5	2	0	4	59	0	5	1.25	0	3.5	12.5	0
PM05	A05	L-Asparagine	5	4	5	1	0	3	54	0	5	2.5	0	3.5	10	0
PM05	A06	L-Aspartic acid	5	4	5.5	0.5	0	3	62	0	5	1.25	0	3.5	11	0
PM05	A07	L-Cysteine	5	4	4	0.5	0	3.5	65	0	5	0.75	0	4	12.5	0
PM05	A08	L-Glutamic acid	5	4	5	0.5	0	4	54	0	5	0.5	0	3.5	13.5	0
PM05	A09	Adenosine 3`,5`-Cyclic Monophosphate	5	4	5.5	2.5	1	3	35	0	5	1.25	0	3.5	11	0
PM05	A10	Adenine	5	4	5.5	0	0	3	24	0	5	0.75	0	4	10	0
PM05	A11	Adenosine	5	4	5.5	0	0	3	26	0	5	0.5	0	3.5	8	0
PM05	A12	2`-Deoxyadenosine	5	4	5	3.5	1.5	2.5	30	0	5	1.5	0	4	10	0
PM05	B01	L-Glutamine	5	4	4	0	0.5	4	58	0	5	0.75	0	4	9.5	0
PM05	B02	Glycine	5	4	5	1	0	3.5	55	0	5	0.75	0	3.5	11	0
PM05	B03	L-Histidine	5	4	5	0	0	3	55	0	5	0.5	0	4	12.5	0
PM05	B04	L-Isoleucine	5	4	5.5	0	0	4	60	0	5	0.5	0	3.5	12.5	0
PM05	B05	L-Leucine	5	4	5	0.5	0	3.5	57.5	0	5	1.25	0	3.5	11	0
PM05	B06	L-Lysine	5	4	5	0	0	3.5	52	0	5	1	0	3.5	11	0
PM05	B07	L-Methionine	5	4	5.5	0	0	2.5	65	0	4.5	1	0	4	13.5	0
PM05	B08	L-Phenylalanine	5	4	5	1.5	0	3	55	0	5	2.5	0	3.5	10.5	0
PM05	B09	Guanosine 3`,5`-Cyclic Monophosphate	5	4	5.5	0.5	0	4	52.5	0	5	0	0	3.5	13	0
PM05	B10	Guanine	5	4	5.5	0.5	0	3	57.5	0	5	0	0	3.5	12.5	0
PM05	B11	Guanosine	5	4	5	0	2.5	3.5	56	0	5	0	0	4	12.5	0
PM05	B12	2`-Deoxyguanosine	5	4	5.5	0.5	0	3.5	51	0	5	0	0	3.5	10	0
PM05	C01	L-Proline	5	4	5.5	1.5	0	3	55	0	5	1.25	0	4	11	0
PM05	C02	L-Serine	5	4	5	0.75	0	3	58	0	5	0.5	0	3.5	11	0
PM05	C03	L-Threonine	5	4	5	1	0	3.5	57.5	0	4.5	0.75	0	4	13.5	0
PM05	C04	L-Tryptophan	5	4	5	1	0.5	3.5	45	0	5	0	0	4	13	0
PM05	C05	L-Tyrosine	5	4	5.5	0.5	0	3.5	48	0	5	0.5	0	3.5	10.5	0
PM05	C06	L-Valine	5	4	5	0	0	4	47.5	0	5	0	0	3.5	13	0
PM05	C07	L-Isoleucine + L-Valine	5	4	5.5	0	0	4	44	0	5	0	0	3.5	12.5	0
PM05	C08	Hydroxy-L-Proline	5	4	5	0	0	3.5	51	0	5	0.5	0	3.5	10	0
PM05	C09	(5) 4-Amino-Imidazole-4(5)-Carboxamide	5	4	5	1	0.5	4	50	0	4.5	1.25	0	4	13.5	0
PM05	C10	Hypoxanthine	5	4	5.5	0.5	0	3.5	42.5	0	6.5	1.25	0	3.5	10	0
PM05	C11	Inosine	5	4	5	1	0	3	47.5	0	5	0.75	0	4	10	0
PM05	C12	2`-Deoxyinosine	5	4	5	0	0	3	21	0	5	0.5	0	4	11	0
PM05	D01	L-Ornithine	5	4	5	0	0	3	47	17.5	5	0.75	0	4	13	0
PM05	D02	L-Citrulline	5	4	5	1	0	4	53	0	5	2.75	0	3.5	10.5	0
PM05	D03	Chorismic acid	5	4	5	0.5	0	4	50	0	5	1.75	0	2.5	11	0
PM05	D04	(-)Shikimic acid	5	4	5.5	0.5	0	3.5	57.5	0	4.5	1.75	0	3.5	11	0
PM05	D05	L-Homoserine Lactone	5	4	5.5	0	0	4	42.5	0	5	1.25	0	3.5	13.5	0
PM05	D06	D-Alanine	5	4	5.5	0	0	4	56	0	4.5	0.5	0	4	10	0
PM05	D07	D-Aspartic acid	5	4	5.5	1.5	0	3.5	57.5	0	5	1	0	3.5	14	0
PM05	D08	D-Glutamic acid	5	4	5.5	0	0	3.5	54	0	5	1	0	3.5	10	0
PM05	D09	DL-Diamino-a,e-Pimelic acid	5	4	5	1.5	0	3	52.5	0	5	1.5	0	3.5	11.5	0
PM05	D10	Cytosine	5	4	5.5	2	0	3.5	53	0	5	1	0	4	11	0
PM05	D11	Cytidine	5	4	5	0.5	0	3.5	61	0	5	0.75	0	3.5	13.5	0
PM05	D12	2`-Deoxycytidine	5	4	5	0	0	3	60	0	5	1	0	3.5	11	0
PM05	E01	Putrescine	5	4	5	0	0	3	54	21	5	1.25	0	4	13	0
PM05	E02	Spermidine	5	4	5	0.5	0	3	63	26	5	0.75	0	3.5	13.5	0
PM05	E03	Spermine	5	4	5	0.5	0	3.5	55	22	5	0.5	0	4	13.5	0
PM05	E04	Pyridoxine	5	4	6	0	0	4	62.5	26	5	0.5	0	5	18.5	0
PM05	E05	Pyridoxal	5	4	6	0	0	5	57.5	25	4.5	0	0	5	13.5	0
PM05	E06	Pyridoxamine	5	4	5.5	0	0	5.5	58	24	5	1.25	0	5	13	0
PM05	E07	b-Alanine	5	4	5.5	0	0	3	60	23	5	0.75	0	4	18	0
PM05	E08	D-Pantothenic acid	5	4	5	1	0	4	57.5	24.5	5	1.25	0	4	12.5	0
PM05	E09	Orotic acid	5	4	5	0	0	3	65	28	5	0	0	4	18	0
PM05	E10	Uracil	5	4	5	1	0	3.5	44	0	4.5	0.75	0	3.5	15.5	1
PM05	E11	Uridine	5	4	5.5	2.5	0	4	53	22	5	0.75	0	3.5	13.5	1
PM05	E12	2`-Deoxyuridine	5	4	5	0	0	3	62.5	29	5	0.5	0	3.5	13.5	0
PM05	F01	Quinolinic acid	5	4	5.5	0	0	4	56	23	5	0.5	0	4	13.5	0
PM05	F02	Nicotinic acid	5	4	5.5	3.5	0	4	54	22	5	1.25	0	3.5	13.5	0
PM05	F03	Nicotinamide	5	4	5	2.5	0	3.5	65	24	5	1.25	0	3.5	13.5	0
PM05	F04	b-Nicotinamide Adenine Dinucleotide	5	4	5.5	2	0	4	67	25	5	1.25	0	3.5	13.5	0
PM05	F05	d-Amino-levulinic acid	5	4	5.5	0.5	0	3.5	57.5	23	5	0.75	0	3.5	10.5	1
PM05	F06	Hematin	5	4	5	0	0	3.5	27	1	6	0	0	4	12.5	1
PM05	F07	Deferoxamine	5	4	5.5	0	0	3.5	23	0	5	0.75	0	3.5	11	0
PM05	F08	a-D-Glucose	5	4	5	1	0	4	47.5	23	5	0	0	3.5	12	1
PM05	F09	N-Acetyl-D-Glucosamine	5	4	5.5	5.5	2	4	52.5	23.5	5	2.25	0	4	13	0
PM05	F10	Thymine	5	4	5	0	0	4	54	26	5	1.75	0	3.5	10	0
PM05	F11	Glutathione	5	4	5	0	0	3.5	47.5	25	5	1.75	0	3.5	13.5	0
PM05	F12	Thymidine	5	4	5	0.5	0	3.5	42.5	0	5	1.25	0	3.5	13	0
PM05	G01	Oxaloacetic acid	5	4	5	0	0	3	55	22	5	0	0	3.5	11	0
PM05	G02	D-Biotin	5	4	5	0	0	4	59	24	5	0.75	0	5	10	0
PM05	G03	Cyanocobalamin	5	4	5	0	0	3.5	51	0	5	0.75	0	4	11.5	0
PM05	G04	p-Amino-Benzoic acid	5	4	5.5	1	0	3.5	66	27	5	1.25	0	3.5	16	0
PM05	G05	Folic acid	5	4	5	0	0	3	52.5	25	5	1.25	0	4	11	0
PM05	G06	Inosine + Thiamine	5	4	5	0.75	0.5	4	37.5	0	8.5	0	0	3.5	10.5	1
PM05	G07	Thiamine	5	4	5	0	0.5	3.5	48	26	8.5	0	0	3.5	15	0
PM05	G08	Thiamine Pyrophosphate	5	4	5	0.5	0.5	4	42.5	24.5	8.5	0	0	6	18	0
PM05	G09	Riboflavin	5	4	5	0	0	4	50	26	5	0.5	0	3.5	18	0
PM05	G10	Pyrrolo-Quinoline Qui	5	4	5	0.5	0	3.5	46	23	5	0.75	0	3.5	19	0
PM05	G11	Menadione	5	4	5	0.5	0	3.5	49	26	5	0.5	0	3.5	18	0
PM05	G12	m-Inositol	5	4	5	0.5	0	4	47.5	25	5	0.75	0	3.5	21	0
PM05	H01	Butyric acid	5	4	5	0.5	0	3.5	34	0	5	0.5	0	4	18	0
PM05	H02	a-Hydroxybutyric acid	5	4	5	2.5	0	4	23	0	5	3.25	0	3.5	13	0
PM05	H03	a-Ketobutyric acid	5	4	5	0	0	3.5	25	0	5	0.5	0	3.5	14	0
PM05	H04	Caprylic acid	5	4	5	1	0	3.5	31	0	5	1.25	0	3.5	13	0
PM05	H05	DL-Thioctic acid	5	4	5	0	0	3.5	29	0	5	0.75	0	3.5	17	0
PM05	H06	DL-Mevalonic acid Lactone	5	4	5.5	0.5	0	3	22	0	5	0.5	0	4	13	0
PM05	H07	DL-Carnitine	5	4	5.5	1.5	0	3.5	10	0	5	1.5	0	3.5	13	0
PM05	H08	Choline	5	4	5.5	0	0	4	15	0	5	0.5	0	3.5	15	0
PM05	H09	Tween 20	5	4	4.5	0	0	3	35	0	5	0.75	0	4.5	13	0
PM05	H10	Tween 40	5	4	5.5	0.5	0	3.5	30	0	5	0	0	4.5	14	0
PM05	H11	Tween 60	5	4	5	0	0	3	30	0	5	0	0	4.5	13	0
PM05	H12	Tween 80	5	4	5	0	0	3	25	0	5	0	0	4.5	13.5	0
PM06	A01	Negative Control	6	5	4.5	0	0	3.5	97.5	69	1.5	0	0	1	58.5	4.5
PM06	A02	L-Glutamine	6	5	8.5	1.5	0	6.5	63	0.5	9	1	0	8	2.5	14
PM06	A03	Ala-Ala	6	5	5	0.5	0	5	82.5	57.5	8.5	0	0	3	56	10
PM06	A04	Ala-Arg	6	5	9	6.5	2.5	6	67.5	37.5	8.5	1	16.5	6	27.5	11.5
PM06	A05	Ala-Asn	6	5	7.5	0	0	5	77.5	42.5	9	0	0	6.5	41	11
PM06	A06	Ala-Glu	6	5	5.5	0.5	0	5.5	84	49	8	0	0	3	53.5	7
PM06	A07	Ala-Gly	6	5	6	0	0	5.5	79	42	8	0	0	4	41	10
PM06	A08	Ala-His	6	5	7	2	0	5	85	51	8	2.5	6.5	4	46	8
PM06	A09	Ala-Leu	6	5	5	0	0	5	80	48	8	0	0	3	45.5	10
PM06	A10	Ala-Lys	6	5	7.5	0	0	5	91	64	8	0	0	3	56	6
PM06	A11	Ala-Phe	6	5	6.5	0.5	0	5	84	39	8	0	0	3	43	10
PM06	A12	Ala-Pro	6	5	6	0	0	5	86	41	8	0	0	4	40.5	11
PM06	B01	Ala-Ser	6	5	7.5	0	0	5	67.5	35	9	0	0	6	28.5	10
PM06	B02	Ala-Thr	6	5	5	1	0	5	77.5	51	8	0	0	4	33	7
PM06	B03	Ala-Trp	6	5	4.5	0	0.5	5	92.5	71	8	0	0	1.5	47.5	10
PM06	B04	Ala-Tyr	6	5	5.5	0	0	5	87.5	62	8	0	0	3	62.5	33.5
PM06	B05	Arg-Ala	6	5	9	4.5	1	6	76	2	9	3.75	25	8	20	10
PM06	B06	Arg-Arg	6	5	9	3.5	2.5	5.5	79	3	8.5	0	16	6	15	1
PM06	B07	Arg-Asp	6	5	9	1	0	6	77.5	2.5	8.5	0.25	41	6	26	10
PM06	B08	Arg-Gln	6	5	8	2.5	0	5.5	74	27	8	3.75	29	4	33.5	15
PM06	B09	Arg-Glu	6	5	7	0	0	5	83	36	4	0	0	1	31	7
PM06	B10	Arg-Ile	6	5	8.5	0	2.5	5.5	67.5	27	8.5	0	0	6.5	25	12
PM06	B11	Arg-Leu	6	5	9	0	0	5.5	77	37.5	8.5	0	0	6.5	22.5	0
PM06	B12	Arg-Lys	6	5	9	0	0	5.5	83	41	8	0	0	6.5	28	10
PM06	C01	Arg-Met	6	5	7.5	2	0	5.5	73	0	8.5	2.5	53	4	26	13
PM06	C02	Arg-Phe	6	5	8	14.5	11	5	76	34.5	8.5	0	10	6.5	35	6.5
PM06	C03	Arg-Ser	6	5	8.5	0	0	5	64	27	8	1	8	5	30	0
PM06	C04	Arg-Trp	6	5	7	0	0	5.5	86	38	8.5	1	8.5	6.5	23	10
PM06	C05	Arg-Tyr	6	5	8.5	0	0	6	69	25	8	0	52.5	6.5	28.5	11
PM06	C06	Arg-Val	6	5	9	0	0	6	67.5	24	8.5	0	22.5	6	20.5	10
PM06	C07	Asn-Glu	6	5	7.5	0	0	5.5	73	15.5	8.5	0	0	6	40.5	35
PM06	C08	Asn-Val	6	5	8	0	0	5	71	33	9	0	0	6	25	0
PM06	C09	Asp-Asp	6	5	4.5	0	0	5	87.5	66	1.5	0	0	1	37.5	11
PM06	C10	Asp-Glu	6	5	4.5	1	6	5	90	65	1.5	0	0	1	47.5	6
PM06	C11	Asp-Leu	6	5	5.5	0	0	5	82.5	54	5.5	0	0	3	30	0
PM06	C12	Asp-Lys	6	5	5	0.5	0	5	92.5	70	4	0	0	1	46	9
PM06	D01	Asp-Phe	6	5	5	1	0	5	76	35	6.5	0	0	4	60.5	6
PM06	D02	Asp-Trp	6	5	5	1	0	5.5	81	40	5	0	0	2	48.5	7.5
PM06	D03	Asp-Val	6	5	4.5	0	0	5	87.5	65	7	0	0	3	51	10
PM06	D04	Cys-Gly	6	5	4.5	0	0	4	90	45	5	0	0	3	55	8.5
PM06	D05	Gln-Gln	6	5	9	0	0	5.5	62.5	23	9	0	0	6	12.5	5
PM06	D06	Gln-Gly	6	5	9	0	0	5.5	62.5	25	9	0	0	6.5	12.5	0
PM06	D07	Glu-Asp	6	5	5	0	0	4	94	63	1	0	0	1	31	14
PM06	D08	Glu-Glu	6	5	4.5	0	0	5	92.5	62	2.5	0.25	0	1	28.5	10
PM06	D09	Glu-Gly	6	5	5	0	0	5	84	59	3.5	0	0	2	43.5	8
PM06	D10	Glu-Ser	6	5	5	0.5	0	5.5	90	47	4.5	0	0	2	41	10
PM06	D11	Glu-Trp	6	5	5	0	0	5	88	61	8	0	0	3	35.5	10
PM06	D12	Glu-Tyr	6	5	5.5	0	0	5	87.5	60	6.5	0	0	3	38.5	10
PM06	E01	Glu-Val	6	5	5.5	0	0	5	82.5	46	8	0	0	4.5	42.5	0
PM06	E02	Gly-Ala	6	5	5	0	0	5.5	77.5	43	8	0	0	4	60	6
PM06	E03	Gly-Arg	6	5	9	10.5	3	6	62.5	26	9	0	11	6.5	30	5
PM06	E04	Gly-Cys	6	5	5	0	0	4.5	75	41	4.5	0	0	2	40	10
PM06	E05	Gly-Gly	6	5	5	0	0	5	90	62.5	5.5	0	0	2.5	67.5	38.5
PM06	E06	Gly-His	6	5	6	0	0	5	80	45	8	1	8.5	4	62.5	39
PM06	E07	Gly-Leu	6	5	7.5	0	0	5	67.5	42.5	8.5	0	0	6	30	0
PM06	E08	Gly-Lys	6	5	6.5	0	0	5	77.5	45	8	0	0	2	57.5	6
PM06	E09	Gly-Met	6	5	7	0	0	5	67.5	44	8	0	0	4	25.5	8
PM06	E10	Gly-Phe	6	5	7.5	0	0	5	62.5	40	8.5	0	0	6	18	18
PM06	E11	Gly-Pro	6	5	5	6.25	2.5	5	80	55	5.5	0	74	3	51	7
PM06	E12	Gly-Ser	6	5	6.5	0	0	5	75	45	8	0	0	4	41	13
PM06	F01	Gly-Thr	6	5	4.5	0	0	4.5	77.5	56	7	0	0	2.5	38.5	10
PM06	F02	Gly-Trp	6	5	4.5	3	0	5	82.5	59	7	0	0	4	38.5	14
PM06	F03	Gly-Tyr	6	5	4.5	0	0	5	80	55	6.5	0	0	4	41	10
PM06	F04	Gly-Val	6	5	6.5	0	0	5	72.5	46	8	0	0	6	40	0
PM06	F05	His-Asp	6	5	6.5	0	0	5	82.5	51	6.5	0	0	2	46	7
PM06	F06	His-Gly	6	5	7	1	0	5.5	70	42	7	1.5	5	5	43.5	9
PM06	F07	His-Leu	6	5	5.5	0	0	5	77.5	53	6.5	0	0	2	45	10
PM06	F08	His-Lys	6	5	6	0	0	5.5	82.5	56	5.5	0	0	2	46	11
PM06	F09	His-Met	6	5	5	0	0	4	77.5	51	3.5	0	0	1	43.5	10
PM06	F10	His-Pro	6	5	6.5	0	0	5	72.5	44	5	1	5	4	33.5	10
PM06	F11	His-Ser	6	5	7	0	0	5.5	65	25	6	2.5	10	6.5	38.5	14
PM06	F12	His-Trp	6	5	5	3.5	0	5	72.5	40	5	0	0	3	36	10
PM06	G01	His-Tyr	6	5	5.5	0	0	4.5	85	55	6.5	1	0	6.5	51	6
PM06	G02	His-Val	6	5	7	8	1	5	75	32.5	8	1.5	0	6	35	0
PM06	G03	Ile-Ala	6	5	5.5	0.5	0	5	82.5	57.5	8	0	0	3	43.5	9
PM06	G04	Ile-Arg	6	5	9	3.5	2.5	6	60	31	8.5	0	9.5	6	27.5	0
PM06	G05	Ile-Gln	6	5	8	0	0	5	70	26	8.5	0	0	6	43	11
PM06	G06	Ile-Gly	6	5	6	0	0	5	82.5	43	8	0	0	5	43.5	7
PM06	G07	Ile-His	6	5	6.5	4	0.5	4	83	50	6.5	1	0	4	36	10
PM06	G08	Ile-Ile	6	5	4.5	0	0	3.5	87.5	60	6	0	0	1	40	12.5
PM06	G09	Ile-Met	6	5	6	0	0	4	77.5	40	6.5	0	0	1	26	16
PM06	G10	Ile-Phe	6	5	5.5	4	0	5.5	80	44	7	0	20	1.5	28.5	12
PM06	G11	Ile-Pro	6	5	5.5	7.5	2.5	4.5	92.5	63	7	1.5	0	1.5	26	17
PM06	G12	Ile-Ser	6	5	6.5	0	0	5	75	50	8	0	0	5	36	10
PM06	H01	Ile-Trp	6	5	5	0	0	4	89	54	3	0	0	2.5	31	13
PM06	H02	Ile-Tyr	6	5	5	0.5	0	5	87.5	51	5.5	0	0	3	38.5	8
PM06	H03	Ile-Val	6	5	6.5	0	0	5	77.5	48	8	0	0	3	23.5	10
PM06	H04	Leu-Ala	6	5	5	0	0	5	77.5	50	5	0	0	1.5	18.5	13.5
PM06	H05	Leu-Arg	6	5	9	0	0	5.5	60	27	8.5	0	5	7	17.5	0
PM06	H06	Leu-Asp	6	5	5.5	0	0	5	77.5	48	7	0	0	2.5	25	0
PM06	H07	Leu-Glu	6	5	5.5	0	0	5	75	46	8	0	0	3	30	0
PM06	H08	Leu-Gly	6	5	6.5	0	0	5	67.5	45	8	0	0	4.5	30	0
PM06	H09	Leu-Ile	6	5	4.5	0	0	4.5	77.5	50	4	0	0	1	26	11
PM06	H10	Leu-Leu	6	5	6	0.5	0	5	75	47	5.5	0	0	3	25	0
PM06	H11	Leu-Met	6	5	5	0	0	4	82.5	55	3	0	0	1	26	16
PM06	H12	Leu-Phe	6	5	5.5	0	0	5.5	87.5	55	6.5	0	0	2	35	0
PM07	A01	Negative Control	7	5	4.5	0	0	3.5	95	70	1.5	0	0	1	41	10
PM07	A02	L-Glutamine	7	5	9	0	0	6	57.5	2.5	9	0	0	8	2.5	0
PM07	A03	Leu-Ser	7	5	6	0.5	0	5.5	62.5	35	8	0	0	5	7.5	0
PM07	A04	Leu-Trp	7	5	5	0	0	5	75	53	4	0	0	3	32.5	11.5
PM07	A05	Leu-Val	7	5	5.5	0	0	5	73	50	6.5	0	0	1.5	43.5	8.5
PM07	A06	Lys-Ala	7	5	6	0	0	5	77.5	45	8	0	0	2	38.5	10
PM07	A07	Lys-Arg	7	5	7.5	1.5	9	6	67.5	39	9	0	0	6.5	23.5	14
PM07	A08	Lys-Glu	7	5	5.5	1.25	0	5.5	82.5	53	2	0	0	1	43.5	11
PM07	A09	Lys-Ile	7	5	5.5	0	0	5	91.5	55	4	0	0	1	41	13
PM07	A10	Lys-Leu	7	5	5	0	0	5	92.5	62.5	3.5	0	0	1.5	41	10
PM07	A11	Lys-Lys	7	5	6	0	0	5	77.5	44	4	0	0	1	46	8
PM07	A12	Lys-Phe	7	5	5	0	0	5.5	81	56	5.5	0	0	1.5	36	10
PM07	B01	Lys-Pro	7	5	6.5	0	0	5	80	54	8	0	0	2	16	25
PM07	B02	Lys-Ser	7	5	7.5	0	0	5	82.5	25	7	0	0	2	36	23
PM07	B03	Lys-Thr	7	5	6.5	0.5	0	4.5	87.5	50	4	0	0	1	46	19
PM07	B04	Lys-Trp	7	5	4.5	1	0	4	92.5	45	3	0.25	0	1	41	18
PM07	B05	Lys-Tyr	7	5	6	1	0	5.5	77.5	48	4	0	0	2	36	21
PM07	B06	Lys-Val	7	5	6.5	0	0	5.5	82.5	45	7	0	0	1	41	17.5
PM07	B07	Met-Arg	7	5	8	5	0	5	65	2.5	8	6.25	41.5	5.5	15	21
PM07	B08	Met-Asp	7	5	5	0	0	4	77.5	49	5	0	0	1	22.5	10
PM07	B09	Met-Gln	7	5	6.5	0	0	5	67.5	42.5	8	0	0	5	22.5	10
PM07	B10	Met-Glu	7	5	5.5	0	0	4	70	45	6	0	0	1	26	18
PM07	B11	Met-Gly	7	5	6	0	0	5.5	73	47	8	0	0	3	27.5	10
PM07	B12	Met-His	7	5	6	1	12.5	4	75	55	5.5	0	0	2.5	25	10
PM07	C01	Met-Ile	7	5	4.5	0	0	4	88	61	2.5	0	0	1	33.5	17
PM07	C02	Met-Leu	7	5	5	0	0	4	85	59	3	0	0	1	21	21
PM07	C03	Met-Lys	7	5	6	0	0	5.5	82.5	47.5	6	0	0	2	26	19
PM07	C04	Met-Met	7	5	4.5	0	0	3.5	74	53	2	0	0	1	26	20
PM07	C05	Met-Phe	7	5	4.5	0.5	0	4	87.5	55	2	0	0	1	28.5	18.5
PM07	C06	Met-Pro	7	5	5	1	0	4	72.5	43	6.5	1	35	1	26	20
PM07	C07	Met-Trp	7	5	4.5	0	0	4	84	57	4	0	0	1	26	21
PM07	C08	Met-Val	7	5	5	0	0	5	75	44	4.5	0	0	2	26	23
PM07	C09	Phe-Ala	7	5	5	0	0	5	82.5	54	6.5	0	0	2	36	18
PM07	C10	Phe-Gly	7	5	6.5	0.5	0	5	77.5	52.5	8	0	0	6	28.5	20
PM07	C11	Phe-Ile	7	5	4.5	0	0	4.5	81	55	2	0.25	0	1	28.5	17.5
PM07	C12	Phe-Phe	7	5	5	0	0	4.5	78	43	4	0	0	2	36	18.5
PM07	D01	Phe-Pro	7	5	5	0.5	0	4.5	80	48	7	0	0	3	28.5	20
PM07	D02	Phe-Ser	7	5	7	0	0	5	77.5	32	8.5	0	0	5	21	24
PM07	D03	Phe-Trp	7	5	4.5	2	0	4.5	82.5	46	3.5	1.25	0	2	36	19
PM07	D04	Pro-Ala	7	5	5	0	0	5.5	79	44	8	0	5	3	33.5	20
PM07	D05	Pro-Asp	7	5	4.5	2.5	0	3.5	91	64	2	1.25	0	1	23.5	27.5
PM07	D06	Pro-Gln	7	5	7.5	1.5	12	5.5	75	35	9	0	63	5	31	34
PM07	D07	Pro-Gly	7	5	5.5	1	0	5	82.5	43	8	1.5	26	3	38.5	20
PM07	D08	Pro-Hyp	7	5	4.5	1.5	0	3.5	92.5	64	3	1.25	0	1	35	9
PM07	D09	Pro-Leu	7	5	6	0.5	2.5	5	77.5	27	8	0	5	3	20	11
PM07	D10	Pro-Phe	7	5	6	0	0	5	80	48	8	0	0	5	22.5	10
PM07	D11	Pro-Pro	7	5	5	0	0	4	82.5	53	5	0	9	1.5	42.5	10
PM07	D12	Pro-Tyr	7	5	4.5	0	0	5.5	87.5	55	5.5	0	0	2	26	21
PM07	E01	Ser-Ala	7	5	7	0	0	5	78	41	9	0	0	5	26	18
PM07	E02	Ser-Gly	7	5	8.5	0	0	5.5	68	25	9	0	0	6	17.5	0
PM07	E03	Ser-His	7	5	8	1	0	5.5	75	33	7.5	1.75	0	6	35	10
PM07	E04	Ser-Leu	7	5	8.5	0	0	6	65	35	9	0	0	6	15	0
PM07	E05	Ser-Met	7	5	5.5	0	0	5	79	44	8	0	0	3	27.5	8
PM07	E06	Ser-Phe	7	5	7	0	0	5.5	77.5	35	8.5	0	0	6	32.5	10
PM07	E07	Ser-Pro	7	5	7	1	0	5.5	82.5	42.5	8	1.25	47	6	30	12
PM07	E08	Ser-Ser	7	5	8	0	0	5	67.5	35	8.5	0	0	6	25	11
PM07	E09	Ser-Tyr	7	5	6.5	0	0	5.5	66	39	8	0	0	6	28.5	21.5
PM07	E10	Ser-Val	7	5	9	0	0	6	56	26	8.5	0	0	6	17.5	0
PM07	E11	Thr-Ala	7	5	5.5	1	0	4	82.5	57.5	8	1	0	3	42.5	6.5
PM07	E12	Thr-Arg	7	5	9	5	2.5	6	67.5	35	9	0	38	6.5	27.5	10
PM07	F01	Thr-Glu	7	5	4.5	0	0	3.5	84	45	7	0	0	3	33.5	19
PM07	F02	Thr-Gly	7	5	5.5	0	0	5	78	47.5	7	0.25	0	2	31	20
PM07	F03	Thr-Leu	7	5	5.5	1	0	5	83	52.5	6	1.25	0	3	26	18
PM07	F04	Thr-Met	7	5	4.5	0	0	4	80	52.5	5	0.25	0	1	26	20
PM07	F05	Thr-Pro	7	5	5	17.5	14.5	5	85	45	6	1	12	3	28.5	17
PM07	F06	Trp-Ala	7	5	5	0	0	5	87.5	62.5	5	0.25	0	2	18.5	20
PM07	F07	Trp-Arg	7	5	7.5	0	0	5	75	25	8	0.75	41	6	13.5	24
PM07	F08	Trp-Asp	7	5	4.5	1	0	4	79	54	2.5	1.25	0	1	16	20
PM07	F09	Trp-Glu	7	5	4.5	1	0	4	87.5	65	3	1.25	0	3	18.5	22
PM07	F10	Trp-Gly	7	5	4.5	1.5	0	4	83	61	2.5	1.25	0	1	25	12
PM07	F11	Trp-Leu	7	5	5	1.5	0	5	82.5	57.5	2	1.25	0	1.5	12.5	17
PM07	F12	Trp-Lys	7	5	6.5	0	0	5.5	84	50	3	0	0	3	25	11
PM07	G01	Trp-Phe	7	5	5.5	0	0	6	87	59	2	0	0	3.5	13.5	21
PM07	G02	Trp-Ser	7	5	6	0	0	5.5	75	42.5	6	0	0	5	26	17
PM07	G03	Trp-Trp	7	5	4.5	1	0	6	89	44.5	3	1.25	0	2	23.5	20
PM07	G04	Trp-Tyr	7	5	4.5	1	0	5	77.5	45	3	1.25	0	2	23.5	24
PM07	G05	Tyr-Ala	7	5	6	0	0	4.5	78	35	8	0	0	4	38.5	17.5
PM07	G06	Tyr-Gln	7	5	7	0	0	5.5	66	33	9	0	0	6.5	31	20
PM07	G07	Tyr-Glu	7	5	5.5	0	0	5	82.5	47	7.5	0	0	3	28.5	22
PM07	G08	Tyr-Gly	7	5	5	0	0	5.5	65	39	8	0	0	6	31	18
PM07	G09	Tyr-His	7	5	6	5.5	1.5	5	77.5	58	6	3.5	12.5	5	38.5	20
PM07	G10	Tyr-Leu	7	5	5	0	0	5	73	22.5	5	0	0	2	36	17.5
PM07	G11	Tyr-Lys	7	5	7.5	2	0	5.5	80	52.5	4	1.25	0	4	28.5	22
PM07	G12	Tyr-Phe	7	5	6.5	0	0	6	91	66	5	0	0	5	41	16
PM07	H01	Tyr-Trp	7	5	5	0	0	3.5	82.5	57.5	2	0	0	1	28.5	21
PM07	H02	Tyr-Tyr	7	5	5.5	1	0	5	72.5	52.5	6	0	0	4	32.5	11
PM07	H03	Val-Arg	7	5	9	1.5	0	6	64	31	8.5	2.5	10	6	20	16
PM07	H04	Val-Asn	7	5	7.5	0	0	5	80	46	8.5	0	0	6	30	14
PM07	H05	Val-Asp	7	5	6.5	0	0	5	75	45	8	0	0	3	35	9
PM07	H06	Val-Gly	7	5	6.5	0	0	5	72.5	43	8	0	0	6	30	10
PM07	H07	Val-His	7	5	7	3	1	5.5	82.5	41	8	2.5	0	6	27.5	12
PM07	H08	Val-Ile	7	5	5	0	0	5	87.5	45	5	0	0	1	28.5	20
PM07	H09	Val-Leu	7	5	5	0	0	5	87.5	53	3.5	0	0	1	31	17.5
PM07	H10	Val-Tyr	7	5	6.5	0	0	5	62.5	34	8	0	0	6	32.5	10
PM07	H11	Val-Val	7	5	5.5	0	0	5	80	51	7	0	0	3	28.5	21
PM07	H12	g-Glu-Gly	7	5	4.5	0	0	4	87.5	62.5	3.5	0	0	3	23.5	20
PM08	A01	Negative Control	8	5	2.5	0	0	3.5	91	69	2	0	0	2	24	12.5
PM08	A02	L-Glutamine	8	5	9	1	0	7	61.5	0	9	1.5	12.5	8	10.5	16
PM08	A03	Ala-Asp	8	5	3	0	0	5.5	72.5	32.5	8	0	0	2.5	36	7.5
PM08	A04	Ala-Gln	8	5	7	0	0	6.5	57.5	17.5	9	0	0	6.5	25	14
PM08	A05	Ala-Ile	8	5	3	1	0	5	85	57.5	8	0	0	2.5	33.5	10
PM08	A06	Ala-Met	8	5	3.5	2	0	4	77.5	27.5	8	1.5	0	1.5	27.5	13.5
PM08	A07	Ala-Val	8	5	3.5	0	0	5.5	81	55	8.5	0	0	2.5	37.5	11.5
PM08	A08	Asp-Ala	8	5	1.5	0	0	4.5	90	62.5	5	0	0	1.5	41	8.5
PM08	A09	Asp-Gln	8	5	1.5	1	0	5.5	87.5	60.5	6.5	0	0	5	26	14.5
PM08	A10	Asp-Gly	8	5	1.5	1	0	4.5	88.5	65	2	0	0	3	43.5	10
PM08	A11	Glu-Ala	8	5	1.5	0	0	4.5	79	25	8	0	0	2	31	11
PM08	A12	Gly-Asn	8	5	6	1.5	0	6	75	23.5	9	0	0	6	16	10
PM08	B01	Gly-Asp	8	5	3	0	0	4.5	92.5	69	2	0	0	1	41	12
PM08	B02	Gly-Ile	8	5	4	0	0	5.5	80	44	8	0	0	6	28.5	16
PM08	B03	His-Ala	8	5	6	4.5	2.5	5.5	82.5	36	6.5	3.75	0	6.5	33.5	10
PM08	B04	His-Glu	8	5	4	2	0	5	80	45	6.5	0.25	0	4	34	12
PM08	B05	His-His	8	5	5	2	2	5.5	72.5	45	6	1.5	0	5	38.5	10
PM08	B06	Ile-Asn	8	5	6	1.5	0	5.5	82.5	55	8	0	0	6.5	33.5	12.5
PM08	B07	Ile-Leu	8	5	3	1	0	5.5	75	49	7	1.25	0	3	23.5	10
PM08	B08	Leu-Asn	8	5	2	0	0	5	75	46	8	0	0	5	26	10
PM08	B09	Leu-His	8	5	6	1.5	2	5	80	51	8	1.5	0	6	16	16
PM08	B10	Leu-Pro	8	5	1.5	1	0	5	77.5	45	7	0	0	3	36	11
PM08	B11	Leu-Tyr	8	5	2	1	0	5.5	65	40	8	0.25	0	5	25	0
PM08	B12	Lys-Asp	8	5	5	0	0	5	75	45	7	0	0	1	28.5	10
PM08	C01	Lys-Gly	8	5	6	0	0	6	87.5	35	7.5	0	0	2	28.5	12
PM08	C02	Lys-Met	8	5	1	0	0	2.5	25	0	4	0.25	0	0.5	12.5	11.5
PM08	C03	Met-Thr	8	5	1	0	0	4	82.5	53	4	0.25	0	1.5	26	8.5
PM08	C04	Met-Tyr	8	5	2	1	0	4	77	45	8	1.5	0	1.5	23.5	10
PM08	C05	Phe-Asp	8	5	1.5	0	0	6	80	51	7.5	0.25	0	3	31	11
PM08	C06	Phe-Glu	8	5	2	0	0	5.5	75	38	8	0.25	0	6	25	10
PM08	C07	Gln-Glu	8	5	7.5	0	0	6	60	25	8.5	0.25	0	6	12.5	17
PM08	C08	Phe-Met	8	5	1	0	0	4	82.5	47.5	5	0.25	0	1.5	26	10
PM08	C09	Phe-Tyr	8	5	1	0	0	5	74.5	60	4	0.25	0	2	23.5	12
PM08	C10	Phe-Val	8	5	2	0	0	5	72.5	40	6.5	0.25	0	5	31	8
PM08	C11	Pro-Arg	8	5	9	1	0	6.5	67.5	35	8.5	0.25	62	6	12.5	10
PM08	C12	Pro-Asn	8	5	6	1	0	5.5	75	40	9	0	53.5	6.5	17.5	12
PM08	D01	Pro-Glu	8	5	3	0	0	4	85	58	4	0	0	1	21	10
PM08	D02	Pro-lle	8	5	3	1	0	5.5	82.5	50	8	0.25	5	4	18.5	10
PM08	D03	Pro-Lys	8	5	2	2	0	4.5	91	60	7.5	1.25	0	1.5	16	15.5
PM08	D04	Pro-Ser	8	5	6	2	0.5	5.5	77.5	35	8.5	2.5	23	6	20	11
PM08	D05	Pro-Trp	8	5	1	1	0	4.5	80	56	3.5	0.25	0	1.5	16	14.5
PM08	D06	Pro-Val	8	5	2	2	0	5	72.5	50	8	1.25	34	2.5	25	10
PM08	D07	Ser-Asn	8	5	8	0	0	6	52.5	24	9	0	0	6	12.5	16
PM08	D08	Ser-Asp	8	5	1	1.5	0	5.5	78	41	7	0	0	4	30	10
PM08	D09	Ser-Gln	8	5	7	0	0	6	66	25	9	0	0	6	17.5	14
PM08	D10	Ser-Glu	8	5	2	0	0	5.5	67.5	11	8	0	0	4	41	8
PM08	D11	Thr-Asp	8	5	1.5	0	0	4	85	59	7	0	0	2.5	38.5	10
PM08	D12	Thr-Gln	8	5	6.5	1	0	5.5	75	37.5	9	0	56.5	6.5	16	10
PM08	E01	Thr-Phe	8	5	4.5	0	0	5	81	47.5	8.5	0	0	5	16	13
PM08	E02	Thr-Ser	8	5	1.5	0	0	4.5	80	32.5	5.5	0	0	3	41	7
PM08	E03	Trp-Val	8	5	1	1	0	5	82.5	45	5	1.25	0	3	21	13
PM08	E04	Tyr-Ile	8	5	1	1	0	5	80	50	4	1.25	0	1.5	26	10
PM08	E05	Tyr-Val	8	5	2	1	0	5	67.5	27.5	8	0	0	6.5	16	12
PM08	E06	Val-Ala	8	5	2	0	0	5.5	77.5	45	8	1.25	0	2.5	21	10
PM08	E07	Val-Gln	8	5	6	2	0	6	60	32.5	9	0.25	0	6	20	11
PM08	E08	Val-Glu	8	5	2	0	0	5.5	67.5	35	9	0.25	0	6	17.5	10
PM08	E09	Val-Lys	8	5	4	0	0	4.5	77.5	48	8	0.25	0	4	23.5	10
PM08	E10	Val-Met	8	5	1	2	0	4	82.5	51	4	1.5	0	1.5	21	12
PM08	E11	Val-Phe	8	5	1.5	1	0	4.5	77.5	46	6.5	0.25	0	4	41	7
PM08	E12	Val-Pro	8	5	4	0	0	5	79	48	8	0	0	5.5	35	11
PM08	F01	Val-Ser	8	5	6.5	0	0	5	76	25	8	0	0	5	13.5	0
PM08	F02	b-Ala-Ala	8	5	1.5	0	0	3.5	86.5	54	1	0	0	1	41	0
PM08	F03	b-Ala-Gly	8	5	1	1	0	4	87.5	47.5	2	1.25	0	1	43.5	0
PM08	F04	b-Ala-His	8	5	0	1	0	2.5	62.5	25	0.5	1.25	0	0	11.5	0
PM08	F05	Met-b-Ala	8	5	1	1	0	3.5	82.5	47.5	3	1.25	0	1	26	12.5
PM08	F06	b-Ala-Phe	8	5	1	2	0	3.5	89	50	2	1.25	0	1	46	6
PM08	F07	D-Ala-D-Ala	8	5	1	2.5	0	3	94	65	1	1.25	0	1	38.5	9
PM08	F08	D-Ala-Gly	8	5	1	3.5	0	3.5	94	67.5	1	1.25	0	1	43.5	7.5
PM08	F09	D-Ala-Leu	8	5	1	0	0	4	91.5	64.5	1	1.25	0	1	46	8
PM08	F10	D-Leu-D-Leu	8	5	1	1	0	3.5	92.5	65	1.5	1.25	0	1	36	10
PM08	F11	D-Leu-Gly	8	5	1	1	0	3	80	58	1	0.25	0	1	48.5	6.5
PM08	F12	D-Leu-Tyr	8	5	3	0	0	3.5	95	69	2	0	0	1.5	41	7
PM08	G01	g-Glu-Gly	8	5	3	0	0	3.5	80	51	4	0	0	2	33.5	10
PM08	G02	g-D-Glu-Gly	8	5	1.5	1	0	3.5	94	65	1	1.25	0	1	41	10
PM08	G03	Gly-D-Ala	8	5	1	1.5	0	4	89	60	1	1.25	0	1	41	8
PM08	G04	Gly-D-Asp	8	5	1	0	0	3	82.5	60	1	1.25	0	1	46	6
PM08	G05	Gly-D-Ser	8	5	1	1	0	3.5	85	57.5	1.5	1.25	0	1	38.5	10
PM08	G06	Gly-D-Thr	8	5	1	1	0	3	87.5	55	1	1.25	0	1	36	11
PM08	G07	Gly-D-Val	8	5	1	1	0	4	80	60	1	1.25	0	1	38.5	10
PM08	G08	Leu-b-Ala	8	5	1	1	0	3.5	77.5	55	5.5	1.25	0	1	46	5.5
PM08	G09	Leu-D-Leu	8	5	1	2	0	3.5	80	60	1	1.25	0	1	43.5	10
PM08	G10	Phe-b-Ala	8	5	1	0	0	4	85	60	2	0	0	1.5	31	10
PM08	G11	Ala-Ala-Ala	8	5	8	2.5	0	4.5	75	25	8.5	1.5	0	6	13.5	16
PM08	G12	D-Ala-Gly-Gly	8	5	3	0	0	3.5	77.5	60	2	0	0	1.5	31	8.5
PM08	H01	Gly-Gly-Ala	8	5	6.5	0	0	4.5	70	2.5	8.5	0	0	6	28.5	13
PM08	H02	Gly-Gly-D-Leu	8	5	2.5	0	0	5	86.5	60	2	0	0	1.5	33.5	10
PM08	H03	Gly-Gly-Gly	8	5	2.5	36	53	5.5	54	25	4	1	0	2	16	14
PM08	H04	Gly-Gly-Ile	8	5	5	0	0	5	62.5	34	8	0	0	4	41	8
PM08	H05	Gly-Gly-Leu	8	5	6	0	0	5	67.5	27	8	0	0	6	26	10
PM08	H06	Gly-Gly-Phe	8	5	5	0	0	6	57.5	12.5	8	0	0	4	21	13
PM08	H07	Val-Tyr-Val	8	5	6.5	2	0	5	61	25	8	2.5	0	6	18.5	10
PM08	H08	Gly-Phe-Phe	8	5	8	0	0	6	66	2.5	8.5	0	0	6	12.5	21
PM08	H09	Leu-Gly-Gly	8	5	6	0	0	5	60	7.5	8	0	0	6	20	10
PM08	H10	Leu-Leu-Leu	8	5	6.5	0	0	5	52.5	2.5	8	0	0	6	15	17
PM08	H11	Phe-Gly-Gly	8	5	6	0	0	4.5	62.5	3	8	0	0	6	21	13
PM08	H12	Tyr-Gly-Gly	8	5	5	3.5	13.5	5	67.5	2.5	8	2.5	0	6.5	18.5	11
PM09	A01	1% NaCl	9	6	9	0	0	7	47.5	12.5	9	0	0	8	0	0
PM09	A02	2% NaCl	9	6	9	1	0	6.5	49	13	9	0	0	8	2.5	0
PM09	A03	3% NaCl	9	6	7	0.5	0	6.5	47.5	12.5	9	0	0	6.5	0	0
PM09	A04	4% NaCl	9	6	7	1.5	0	4	46.5	12	8	0	0	5.5	17.5	0
PM09	A05	5% NaCl	9	6	6.5	1.5	3	4	64	14	8	2.5	0	4	30	0
PM09	A06	5.5% NaCl	9	6	7	3	2.5	3	62.5	12.5	8	0.75	0	4	35	0
PM09	A07	6% NaCl	9	6	6.5	5	2.5	3	65	13	8	0.75	0	3	35	3.5
PM09	A08	6.5% NaCl	9	6	5.5	4	0	3	63	12.5	8	0	0	3	32.5	2.5
PM09	A09	7% NaCl	9	6	6	3.5	0	2	62.5	12.5	8	0	6.5	2	45	3.75
PM09	A10	8% NaCl	9	6	5	2	2.5	2	60	12	7.5	0	0	2	35	5
PM09	A11	9% NaCl	9	6	4	14	2.5	1.5	66	12.5	5	0	5	1.5	32.5	3.75
PM09	A12	10% NaCl	9	6	3	11.5	3	1	65	13.5	5.5	0	13	1.5	25	1
PM09	B01	6% NaCl	9	6	5.5	2.5	0	3	55	11.5	8	0	0	2	27.5	1.5
PM09	B02	6% NaCl + Betaine	9	6	6	5	0.5	2	59	11	7.5	0	0	2	20	1.5
PM09	B03	6% NaCl + NN Dimethyl Glycine	9	6	6.5	3.5	0	3	57.5	2.5	8	0	0	3	16	1
PM09	B04	6% NaCl + Sarcosine	9	6	6.5	2.5	0	3	62.5	2.5	8	0	0	2	26	3.5
PM09	B05	6% NaCl + Dimethyl Sulphonyl Propionate	9	6	5.5	5	0	2	51	12	6.5	0	0	3	37.5	3.5
PM09	B06	6% NaCl + MOPS	9	6	6.5	2	0	3	55	13	8	2.5	0	2	27.5	3.5
PM09	B07	6% NaCl + Ectoine	9	6	6.5	1	0	3	57.5	13.5	8	1.5	11.5	3	25	8.5
PM09	B08	6% NaCl + Choline	9	6	6.5	0	0	3	59	14	5	0	0	2	20	3.5
PM09	B09	6% NaCl + Phosphorylcholine	9	6	5	7	1	3	57.5	12.5	5.5	0	0	3	30	6
PM09	B10	6% NaCl + Creatine	9	6	5	0	0	3	61	14	6.5	0	21	2	16	13.5
PM09	B11	6% NaCl + Creatinine	9	6	5	5.25	0	3	55	12.5	5	2.5	33.5	2	27.5	26
PM09	B12	6% NaCl + L-Carnitine	9	6	6.5	2	0	3	62	13	8	2.5	16	2	27.5	11
PM09	C01	6% NaCl + KCl	9	6	6.5	3.5	1	3	44	12.5	8	0	0	2	21	2.5
PM09	C02	6% NaCl + L-Proline	9	6	6.5	5	0	3	45	2.5	8	1.5	13.5	2	28.5	1.5
PM09	C03	6% NaCl + N-Acetyl-L-Glutamine	9	6	6.5	0.5	0	3	47.5	12.5	8	0	5	2	21	0
PM09	C04	6% NaCl + b-Glutamic acid	9	6	7	3.5	0	3	42.5	2.5	8	0	0	2	25	0
PM09	C05	6% NaCl + g-Amino-N-Butyric acid	9	6	6.5	0	0	3	51	12.5	8	0	0	3	22.5	0
PM09	C06	6% NaCl + Glutathione	9	6	6.5	0	0	4	52.5	13	8	0	0	3	18	0
PM09	C07	6% NaCl + Glycerol	9	6	6	0	0	3	55	12.5	6.5	0	20	3.5	18	0
PM09	C08	6% NaCl + Trehalose	9	6	6	2.5	0	3	62	12	8	0	12	2	18.5	10
PM09	C09	6% NaCl + Trimethylamine-N-Oxide	9	6	5	2	0	2	62.5	12.5	8	1.5	0	4	22.5	6
PM09	C10	6% NaCl + Trimethylamine	9	6	5	0	0	3	50	2.5	8	0	11.5	2	22.5	8
PM09	C11	6% NaCl + Octopine	9	6	5	0	0	3	52.5	2.5	8	0	0	3	18	5
PM09	C12	6% NaCl + Trigonelline	9	6	5	3.75	0	2	60	12.5	8	0	0	3	20.5	2.5
PM09	D01	3% Potassium Chloride	9	6	9	0	0	6.5	5	0	9	0	0	6.5	0	0
PM09	D02	4% Potassium chloride	9	6	8	0	0	6	5	0	8.5	0	0	6.5	0	0
PM09	D03	5% Potassium Chloride	9	6	7	0	0	6	41	0	8	0	0	5	0	0
PM09	D04	6% Potassium chloride	9	6	7	0	0	5	47.5	0	8	0	0	5.5	12.5	0
PM09	D05	2% Sodium Sulfate	9	6	9	0	0	7	5	0	9	0	0	8	10	0
PM09	D06	3% Sodium Sulfate	9	6	9	0	0	7	5	0	9	0	0	8	16	0
PM09	D07	4% Sodium Sulfate	9	6	8	0	0	7	5	0	9	0	0	5.5	13	0
PM09	D08	5% Sodium Sulfate	9	6	9	0	0	6.5	47.5	2.5	9	0	0	8	13	1.5
PM09	D09	5% Ethylene Glycol	9	6	9	0	0	8	5	0	9	0	0	8.5	0	0
PM09	D10	10% Ethylene Glycol	9	6	9	0	0	8.5	5	0	8.5	0	0	8.5	0	0
PM09	D11	15% Ethylene Glycol	9	6	9	0	0	8.5	5	0	8.5	0	0	8.5	0	0
PM09	D12	20% Ethylene Glycol	9	6	9	0	0	7.5	5	0	8.5	0	0	8.5	0	0
PM09	E01	1% Sodium Formate	9	6	9	0	0	7	16	0	8.5	0	0	8	0	0
PM09	E02	2% Sodium Formate	9	6	7	0	0	6.5	30	0	8.5	0	0	8	2.5	0
PM09	E03	3% Sodium Formate	9	6	7	0	0	4	5	0	5.5	0	0	5	0	0
PM09	E04	4% Sodium Formate	9	6	5	0	0	4	39	0	4.5	0	0	4	13	0
PM09	E05	5% Sodium Formate	9	6	4	0	0	3	35	0	4	0	0	4	1	0
PM09	E06	6% Sodium Formate	9	6	3	0	0	2	42.5	0	3.5	0	0	2	1	0
PM09	E07	2% Urea	9	6	9	1	0	6.5	5	0	9	1	0	8.5	16	0
PM09	E08	3% Urea	9	6	7	4.5	0	6	5	0	5	2	32	5.5	47.5	18
PM09	E09	4% Urea	9	6	6.5	34	0	4	51	0	4	2.5	38.5	2	67.5	27
PM09	E10	5% Urea	9	6	3	38.5	46	0.5	97.5	21	0.5	5	44.5	0	48	0
PM09	E11	6% Urea	9	6	0	36	41	0	100	0	0	0	0	0	50	0
PM09	E12	7% Urea	9	6	0	0.5	37	0	98	0	0	0	0	0	51	0
PM09	F01	1% Sodium Lactate	9	6	9	0	0	7	5	40	9	0	0	8.5	10	0
PM09	F02	2% Sodium Lactate	9	6	9	0	0	7	4.5	0	9	0	0	8	10	0.5
PM09	F03	3% Sodium Lactate	9	6	8	0	0	7	5	0	9	0	0	5.5	12	0.5
PM09	F04	4% Sodium Lactate	9	6	8	0	0	6	5.5	0	9	0	0	7.5	21	0.5
PM09	F05	5% Sodium Lactate	9	6	7	0	0	5	47.5	13	9	0	0	5	22.5	2.5
PM09	F06	6% Sodium Lactate	9	6	7	1	0	4	42.5	12.5	8	0	0	3	15.5	0
PM09	F07	7% Sodium Lactate	9	6	6.5	0	0	4	20	0	8.5	0	0	5.5	15.5	0
PM09	F08	8% Sodium Lactate	9	6	6	1	0	4	55	13.5	8	0	0	3.5	13	2.5
PM09	F09	9% Sodium Lactate	9	6	6	0.5	0	4	57.5	12.5	8	0	0	3.5	14	0
PM09	F10	10% Sodium Lactate	9	6	6	1	0	3	40	14	7.5	0	0	3.5	16	2.5
PM09	F11	11% Sodium Lactate	9	6	5	1.5	0	2	42.5	12.5	7.5	0	0	3.5	13	0
PM09	F12	12% Sodium Lactate	9	6	4	1.5	0	2	47.5	12	7.5	0	0	4	7.5	0
PM09	G01	20mM Sodium Phosphate pH 7	9	6	9	0	0	9	5	0	9	0	0	9	10	0
PM09	G02	50mM Sodium Phosphate pH 7	9	6	9	0	0	9	5	0	9	0	0	9	12.5	0
PM09	G03	100mM Sodium Phosphate pH 7	9	6	9	1.5	0	8	5	0	9	0	0	8.5	25	0
PM09	G04	200mM Sodium Phosphate pH 7	9	6	9	1.5	0	7	37.5	0	9	0	0	8	27.5	0
PM09	G05	20mM Sodium Benzoate pH 5.2	9	6	2	0	0	1	40	12.5	2	0	0	2	0	0
PM09	G06	50mM Sodium Benzoate pH 5.2	9	6	0	0	0	0	100	0	0	0	0	0	50	0
PM09	G07	100mM Sodium Benzoate pH 5.2	9	6	0	0	0	0	99	0	0	0	0	0	53	0
PM09	G08	200mM Sodium Benzoate pH 5.2	9	6	0	0	0	0	97.5	0	0	0	0	0	48	0
PM09	G09	10mM Ammonium Sulfate pH 8	9	6	9	0	0	7	5	0	9	0	0	9	2.5	0
PM09	G10	20mM Ammonium Sulfate pH 8	9	6	9	0	0	7	5	0	9	0	0	8.5	2.5	0
PM09	G11	50mM Ammonium Sulfate pH 8	9	6	9	0	0	7.5	5	0	8.5	0	0	8	0	0
PM09	G12	100mM Ammonium Sulfate pH 8	9	6	7	0	0	6	4.5	0	8	0	0	6.5	0	0
PM09	H01	10mM Sodium Nitrate	9	6	9	0	24.5	8	5	0	9	0	0	9	10	0
PM09	H02	20mM Sodium Nitrate	9	6	9	0	22.5	7	5	0	9	0	0	9	12	0
PM09	H03	40mM Sodium Nitrate	9	6	9	0	0	7	5.5	0	9	0	0	9	9	0
PM09	H04	60mM Sodium Nitrate	9	6	9	0	0	7	5	0	9	0	0	9	13	0
PM09	H05	80mM Sodium Nitrate	9	6	9	0	0	7	5	0	9	0	0	9	10	0
PM09	H06	100mM Sodium Nitrate	9	6	9	0	0	7	5	0	9	0	0	8	8.5	0
PM09	H07	10mM Sodium Nitrite	9	6	8	0	0	4	6	0	8	0	0	6.5	11	0
PM09	H08	20mM Sodium Nitrite	9	6	6	0	0	2	5	0	5	0	5	5	10.5	0
PM09	H09	40mM Sodium Nitrite	9	6	4	0	0	1.5	50	5	3	0	3	2	10.5	0
PM09	H10	60mM Sodium Nitrite	9	6	3	0	0	1	37.5	5	2	0	2	1.5	1	0
PM09	H11	80mM Sodium Nitrite	9	6	2	0	0	1	12.5	0	1.5	0	0	1	1	0
PM09	H12	100mM Sodium Nitrite	9	6	1.5	1	0	1	13	0	1	0	0	0.5	1	0
PM10	A01	pH 3.5	10	7	6.5	0	0	3	22.5	0	7	0	0	6.5	0	0
PM10	A02	pH 4	10	7	8.5	0	0	4	22.5	0	8.5	0	0	6.5	0	0
PM10	A03	pH 4.5	10	7	9	0	0	6.5	17.5	0	8.5	0	0	7.5	0	0
PM10	A04	pH 5	10	7	9	0	46	6.5	12.5	0	9	0	0	7.5	0	0
PM10	A05	pH 5.5	10	7	7	0	38	5	7.5	0	9	0	1	7.5	0	0
PM10	A06	pH 6	10	7	6	0.5	41	4	10	0	8.5	0	2	8.5	0	0
PM10	A07	pH 7	10	7	2	1	50	1	57.5	0	8.5	0	3.5	3	0	0
PM10	A08	pH 8	10	7	0	1.5	5	0	91	33	0.5	1.5	46	0	0	0
PM10	A09	pH 8.5	10	7	0	0	2	0	90	36	0	0	0	0	0	0
PM10	A10	pH 9	10	7	0	0	1	0	89	35	0	0	0	0	0	0
PM10	A11	pH 9.5	10	7	0	0	1	0	92.5	35	0	0	0	0	0	0
PM10	A12	pH 10	10	7	0	0	1	0	100	38	0	0	0	0	0	0
PM10	B01	pH 4.5	10	7	9	0	0	6.5	15	0	9	0	71.5	7.5	0	0
PM10	B02	pH 4.5 + L-Alanine	10	7	9	0	0	6.5	12.5	0	9	0	0	7.5	0	0
PM10	B03	pH 4.5 + L-Arginine	10	7	9	0	0	6.5	7.5	0	9	0	0	8.5	0	0
PM10	B04	pH 4.5 + L-Asparagine	10	7	9	0	0	7	7.5	0	9	0	0	8.5	0	0
PM10	B05	pH 4.5 + L-Aspartic acid	10	7	9	0	0	6.5	20	0	9	0	0	8.5	0	0
PM10	B06	pH 4.5 + L-Glutamic acid	10	7	8.5	0	0	6.5	22.5	0	8.5	0	0	7.5	0	0
PM10	B07	pH 4.5 + L-Glutamine	10	7	8	0	0	6.5	27	0	9	0	0	7.5	0	0
PM10	B08	pH 4.5 + Glycine	10	7	9	0	0	6.5	25	0	9	0	32.5	8	0	0
PM10	B09	pH 4.5 + L-Histidine	10	7	8	0	40	6.5	22.5	0	9	0	0	8.5	0	0
PM10	B10	pH 4.5 + L-Isoleucine	10	7	7.5	0	42	5.5	17.5	0	8.5	0	0	7.5	0	0
PM10	B11	pH 4.5 + L-Leucine	10	7	7.5	0	0	6	15	0	8.5	0	0	7.5	0	0
PM10	B12	pH 4.5 + L-Lysine	10	7	8.5	0	43	6.5	22.5	0	9	0	0	7.5	0	0
PM10	C01	pH 4.5 + L-Methionine	10	7	9	1	39	6.5	11.5	0	9	2.5	73.5	8	31	26.5
PM10	C02	pH 4.5 + L-Phenylalanine	10	7	9	0	0	6.5	10	0	8.5	0	0	7.5	5	0
PM10	C03	pH 4.5 + L-Proline	10	7	9	0	0	6.5	17.5	0	9	0	0	8.5	0	0
PM10	C04	pH 4.5 + L-Serine	10	7	8	0	0	6.5	22.5	0	8.5	0	0	7.5	0	0
PM10	C05	pH 4.5 + L-Threonine	10	7	9	0	0	6.5	17.5	0	9	0	0	7.5	0	0
PM10	C06	pH 4.5 + L-Tryptophan	10	7	7.5	0	0	4	12.5	0	8.5	0	0	7.5	0	0
PM10	C07	pH 4.5 + L-Citrulline	10	7	9	0	52	6.5	27.5	0	9	0	0	8	5	5
PM10	C08	pH 4.5 + L-Valine	10	7	9	0	0	6.5	22.5	0	9	0	48.5	8	6	10
PM10	C09	pH 4.5 + Hydroxy-L-Proline	10	7	9	0	0	6.5	25	0	8.5	0	0	7.5	0	0
PM10	C10	pH 4.5 + L-Ornithine	10	7	9	0	0	6.5	23	0	9	0	0	8	0	0
PM10	C11	pH 4.5 + L-Homoarginine	10	7	8.5	0	0	6.5	15	0	9	0	0	6	0	0
PM10	C12	pH 4.5 + L-Homoserine	10	7	9	0	40	6.5	17.5	0	9	0	0	6.5	0	0
PM10	D01	pH 4.5 + Anthranilic acid	10	7	0	0	0	0	100	0	0	0	0	0	0	0
PM10	D02	pH 4.5 + L-Norleucine	10	7	7.5	0	0	4	10	0	8.5	0	0	4.5	0	0
PM10	D03	pH 4.5 + L-Norvaline	10	7	8	0	0	6.5	10.5	0	9	0	52	7.5	5	30
PM10	D04	pH 4.5 + a-Amino-N-Butyric acid	10	7	9	0	0	6.5	27.5	0	9	0	26.5	7.5	0	0
PM10	D05	pH 4.5 + p-Aminobenzoate	10	7	1.5	0	0	0.5	50	12.5	0	0	0	0	0	0
PM10	D06	pH 4.5 + L-Cysteic acid	10	7	8	0	0	6.5	22.5	0	8.5	0	0	7.5	0	0
PM10	D07	pH 4.5 + D-Lysine	10	7	9	0	0	6.5	15	0	9	0	0	7.5	5	5
PM10	D08	pH 4.5 + 5-Hydroxy-L-Lysine	10	7	8	0	0	5	7.5	0	9	0	0	4	5	0
PM10	D09	pH 4.5 + 5-Hydroxy-L-Tryptophan	10	7	7.5	0	0	5	7.5	0	8.5	0	0	7.5	0	0
PM10	D10	pH 4.5 + DL-Diamino-a,e-Pimelic acid	10	7	9	0	0	6.5	11	0	9	0	0	8.5	0	0
PM10	D11	pH 4.5 + Trimethylamine-N-Oxide	10	7	9	0	0	5	10	0	8.5	0	0	5	0	0
PM10	D12	pH 4.5 + Urea	10	7	9	0	47	6.5	10	0	8.5	0	0	6	0	0
PM10	E01	pH 9.5	10	7	0	0	0	0	100	0	0	0	0	0	0	0
PM10	E02	pH 9.5 + L-Alanine	10	7	0	0	0	0	100	0	0	0	0	0	0	0
PM10	E03	pH 9.5 + L-Arginine	10	7	0	0	0	0	100	0	0	0	0	0	0	0
PM10	E04	pH 9.5 + L-Asparagine	10	7	0	0	0	0	99	0	0	0	0	0	0	0
PM10	E05	pH 9.5 + L-Aspartic acid	10	7	0	0	0	0	100	0	0	0	0	0	0	0
PM10	E06	pH 9.5 + L-Glutamic acid	10	7	0	0	0	0	99	0	0	0	0	0	0	0
PM10	E07	pH 9.5 + L-Glutamine	10	7	0.5	0	0	0.5	100	0	0.5	0	0	0.5	0	0
PM10	E08	pH 9.5 + Glycine	10	7	0	0	0	0	100	0	0.5	0	0	0.5	0	0
PM10	E09	pH 9.5 + L-Histidine	10	7	0.5	0	0	1	100	0	2	0	0	2	0	0
PM10	E10	pH 9.5 + L-Isoleucine	10	7	0	0	0	0	98	0	0	0	0	0.5	0	0
PM10	E11	pH 9.5 + L-Leucine	10	7	0	0	0	0	100	0	0	0	0	1	0	0
PM10	E12	pH 9.5 + L-Lysine	10	7	0	0	0	0	100	0	1	0	0	1	0	0
PM10	F01	pH 9.5 + L-Methionine	10	7	0	0	0	0	100	0	0	0	0	0	0	0
PM10	F02	pH 9.5 + L-Phenylalanine	10	7	0	0	0	1	100	0	1	0	0	1	0	0
PM10	F03	pH 9.5 + L-Proline	10	7	0	0	0	0	100	0	0	0	0	0	0	0
PM10	F04	pH 9.5 + L-Serine	10	7	0	0	0	0	90	0	0	0	0	0.5	0	0
PM10	F05	pH 9.5 + L-Threonine	10	7	0	0	0	0	100	0	0	0	0	0	0	0
PM10	F06	pH 9.5 + L-Tryptophan	10	7	0.5	0	0	0	100	0	1.5	0	0	1.5	0	0
PM10	F07	pH 9.5 + L-Tyrosine	10	7	8	0	0	8	100	0	9	0	0	9	0	0
PM10	F08	pH 9.5 + L-Valine	10	7	0	0	0	0	100	0	1	0	0	0.5	0	0
PM10	F09	pH 9.5 + Hydroxy-L-Proline	10	7	0	0	0	0	100	0	0	0	0	0	0	0
PM10	F10	pH 9.5 + L-Ornithine	10	7	0	0	0	0	97	0	0.5	0	0	1	0	0
PM10	F11	pH 9.5 + L-Homoarginine	10	7	0	0	0	0	100	0	0.5	0	0	1	0	0
PM10	F12	pH 9.5 + L-Homoserine	10	7	0	0	0	0	100	0	1	0	0	0.5	0	0
PM10	G01	pH 9.5 + Anthranilic acid	10	7	0	0	0	0	100	0	0	0	0	0	0	0
PM10	G02	pH 9.5 + L-Norleucine	10	7	0.5	0	0	0	98	0	1	0	0	1	0	0
PM10	G03	pH 9.5 + L-Norvaline	10	7	0.5	0	0	0.5	100	0	0.5	0	0	0.5	0	0
PM10	G04	pH 9.5 + Agmatine	10	7	0	0	0	0	100	0	0	0	0	0	0	0
PM10	G05	pH 9.5 + Cadaverine	10	7	0	0	0	0	100	0	0.5	0	0	0	0	0
PM10	G06	pH 9.5 + Putrescine	10	7	0	0	0	0	100	0	0	0	0	0	0	0
PM10	G07	pH 9.5 + Histamine	10	7	0.5	0	0	0.5	100	0	1	0	0	1	0	0
PM10	G08	pH 9.5 + b-Phenylethylamine	10	7	1	0	0	1	100	0	1.5	0	0	1.5	0	0
PM10	G09	pH 9.5 + Tyramine	10	7	4.5	0	0	4.5	100	0	4	0	0	1.5	0	0
PM10	G10	pH 9.5 + Creatine	10	7	0	0	0	0	100	0	0	0	0	0.5	0	0
PM10	G11	pH 9.5 + Trimethylamine-N-Oxide	10	7	0	0	0	0	99	0	0	0	0	0	0	0
PM10	G12	pH 9.5 + Urea	10	7	0	0	0	0	100	0	0	0	0	0	0	0
PM10	H01	X-Caprylate	10	7	5	0	44	0.5	66	40	4.5	0	0	1	0	0
PM10	H02	X-a-D-Glucoside	10	7	0	2.5	0	0	60	54	5	1.5	30	0.5	0	0
PM10	H03	X-b-D-Glucoside	10	7	0	3	0	0	55	61	5	2	21	0.5	0	0
PM10	H04	X-a-D-Galactoside	10	7	0	2	0	0	52.5	62	4.5	1.375	52	0.5	0	0
PM10	H05	X-b-D-Galactoside	10	7	0	0	0	0	52	40	4.5	0	15	0.5	0	0
PM10	H06	X-a-D-Glucuronide	10	7	0	0	0	0	50	41	3.5	0	5	2	0	0
PM10	H07	X-b-D-Glucuronide	10	7	0	0	0	0	52	45	4	0	5	0.5	0	0
PM10	H08	X-b-D-Glucosaminide	10	7	0	0	0	0	52.5	42	2.5	0	0	0	0	0
PM10	H09	X-b-D-Galactosaminide	10	7	0	0	0	0	52.5	47	7	0	5	0.5	0	0
PM10	H10	X-a-D-Mannoside	10	7	1	0	0	0	50	38	5	0	0	2.5	0	0
PM10	H11	X-PO4	10	7	0	0	0	0	55	20	3	0	20	0.5	0	0
PM10	H12	X-SO4	10	7	2	0	0	1	53	0	7	0	5	2.5	10	0
PM21	A01	Guanidine hydrochloride	21	8	8	1	0.5	2	17.5	12.5	8.5	0	41	6	26	0
PM21	A02	Guanidine hydrochloride	21	8	6.5	1	0	3.5	45	14	8	0	25	7.5	27.5	10
PM21	A03	Guanidine hydrochloride	21	8	6.5	0	0	3	47.5	12.5	8	0	0	3	17.5	5
PM21	A04	Guanidine hydrochloride	21	8	6.5	0	0	1.5	55	2.5	7.5	0	0	3	12.5	0
PM21	A05	2,2`-Dipyridyl	21	8	6.5	1	0	4.5	40	12.5	5	0	15	4.5	11.5	0
PM21	A06	2,2`-Dipyridyl	21	8	7.5	0	0	3.5	39	0	8.5	0	10	7.5	10	1.5
PM21	A07	2,2`-Dipyridyl	21	8	7.5	0	0	3.5	45	0	8.5	0	12	6	10	0
PM21	A08	2,2`-Dipyridyl	21	8	7.5	0	0	4	47.5	0	8.5	0	5	2.5	12.5	0
PM21	A09	Promethazine	21	8	6.5	0	0	3	38	0	8.5	0	0	4.5	10	0
PM21	A10	Promethazine	21	8	6.5	1	0.5	2.5	65	0	7.5	0	0	2.5	10	0
PM21	A11	Promethazine	21	8	0	0	0	0	90	30	0	0	0	0	50	0
PM21	A12	Promethazine	21	8	0	0	0	0	100	0	0	0	0	0	52	0
PM21	B01	Nystatin	21	8	6.5	0	0	3	62.5	12.5	4	0	0	4	10	0
PM21	B02	Nystatin	21	8	5.5	0	0	4	65	13	2.5	0	0	4	11	0
PM21	B03	Nystatin	21	8	3	0	0	0.5	80	22.5	4	0	0	2.5	10	0
PM21	B04	Nystatin	21	8	0	0	0	0	100	0	0	0	0	0	50	0
PM21	B05	Dodecyltrimethyl ammonium bromide	21	8	6.5	0	0	2	42.5	12.5	4	0	0	2.5	13	0
PM21	B06	Dodecyltrimethyl ammonium bromide	21	8	4	0	0	1	47.5	14.5	2	0	0	0.5	10	0
PM21	B07	Dodecyltrimethyl ammonium bromide	21	8	0	0	2.5	0	90	20	0	0	0	0	50	0
PM21	B08	Dodecyltrimethyl ammonium bromide	21	8	0	0	0	0	100	0	0	0	0	0	48	0
PM21	B09	Protamine sulfate	21	8	3	0	0	0	45	20	3.5	0	0	0	10	0
PM21	B10	Protamine sulfate	21	8	1.5	0	0.5	0	70	17.5	2	0	0	0	12.5	0
PM21	B11	Protamine sulfate	21	8	1.5	0	0	0	62.5	21	2	0	0	0	52	0
PM21	B12	Protamine sulfate	21	8	1	0	0	0	65	0	2	0	0	0	50	0
PM21	C01	Cetylpyridinium chloride	21	8	8	0	0	4.5	50	0	8.5	0	0	5	12.5	2.5
PM21	C02	Cetylpyridinium chloride	21	8	6.5	0	0	1.5	55	12.5	4	0	0	3.5	10	0
PM21	C03	Cetylpyridinium chloride	21	8	0	0	0	0	99	0	0	0	0	0	50	0
PM21	C04	Cetylpyridinium chloride	21	8	0	0	21	0	100	0	0	0	0	0	47	0
PM21	C05	Domiphen bromide	21	8	6.5	0	0	3	40	0	8.5	0	0	5	12.5	1.5
PM21	C06	Domiphen bromide	21	8	3.5	0	0	1	70	0	4.5	0	0	3.5	10	0
PM21	C07	Domiphen bromide	21	8	0	0	0	0	100	0	0	0	0	0	50	0
PM21	C08	Domiphen bromide	21	8	0	0	0	0	100	0	0	0	0	0	50	0
PM21	C09	L-Aspartic acid b-hydroxamate	21	8	5.5	0	0	2	52.5	0	9	0	5	4.5	12.5	5
PM21	C10	L-Aspartic acid b-hydroxamate	21	8	5.5	0	0	2	50	0	7.5	0	7	3.5	12.5	1.5
PM21	C11	L-Aspartic acid b-hydroxamate	21	8	2.5	1	1	0.5	72.5	25	5.5	1.375	10	1	15	0
PM21	C12	L-Aspartic acid b-hydroxamate	21	8	2	1.5	19	0	65	27.5	1	2.5	93	0	48	17.5
PM21	D01	1-Hydroxypyridine-2-thione (pyrithione)	21	8	7.5	0	0	3	52.5	0	8.5	0	10	7.5	10	0
PM21	D02	1-Hydroxypyridine-2-thione (pyrithione)	21	8	6.5	0	0	3	55	0	8.5	0	5	7.5	14	0
PM21	D03	1-Hydroxypyridine-2-thione (pyrithione)	21	8	6.5	0	0	1	60	44.5	4.5	0	6.5	4	10	0
PM21	D04	1-Hydroxypyridine-2-thione (pyrithione)	21	8	0	0	0	0	85	57.5	0	0	6	0	46	0
PM21	D05	EDTA	21	8	6.5	0	0	3	50	0	9	0	5	7.5	10	1
PM21	D06	EDTA	21	8	6.5	0	0	4.5	50	0	8.5	0	20	6	13	1
PM21	D07	EDTA	21	8	6.5	1	0	3	35	0	7	1.75	68	4.5	9.5	30
PM21	D08	EDTA	21	8	5	2.5	22	1	67.5	27.5	5	0.625	98	4	9	48.5
PM21	D09	Sodium Dichromate	21	8	6.5	0	0	2	62.5	12.5	8.5	0	11	3.5	10	0
PM21	D10	Sodium Dichromate	21	8	3	0	0	0.5	35	12.5	6	0	0	2.5	8.5	0
PM21	D11	Sodium Dichromate	21	8	0	0	19	0	100	0	0	0	0	0	47	0
PM21	D12	Sodium Dichromate	21	8	0	0	0	0	100	0	0	0	0	0	50	0
PM21	E01	Compound 48/80	21	8	8.5	0	0	4.5	35	0	8.5	0	5	4.5	10	1
PM21	E02	Compound 48/80	21	8	7	0	0	3	40	0	8	0	5.5	2.5	11	0
PM21	E03	Compound 48/80	21	8	5.5	0	0	1	55	0	4	0	0	0.5	10	0
PM21	E04	Compound 48/80	21	8	4.5	0	0	0	75	0	0	0	0	0	53	0
PM21	E05	Manganese chloride	21	8	7.5	0	0	4.5	40	0	9	0	5	7.5	17.5	1.5
PM21	E06	Manganese chloride	21	8	6.5	0	0	2	40	0	8.5	0	2	4.5	27.5	5
PM21	E07	Manganese chloride	21	8	5.5	2	0.5	2	55	22.5	4.5	1.75	20	2	22.5	7.5
PM21	E08	Manganese chloride	21	8	3	0.5	0	1	40	37.5	4	0	15	0.5	32	31
PM21	E09	Magnesium chloride	21	8	6.5	0	0	5	35	0	9	0	0	8.5	10	1.5
PM21	E10	Magnesium chloride	21	8	6.5	0	0	4	40	0	8.5	0	0	6	11	1
PM21	E11	Magnesium chloride	21	8	5.5	1	0	2	52.5	0	8.5	0	0	2.5	10	0
PM21	E12	Magnesium chloride	21	8	5	2	0	1.5	37.5	42.5	4.5	0.875	2	2	14	0
PM21	F01	Copper (II) sulfate	21	8	7.5	0	0	3.5	45	12.5	8.5	0	3	6	10	0
PM21	F02	Copper (II) sulfate	21	8	5.5	1.5	0.5	3.5	50	13.5	6.5	0	3	3	25	0
PM21	F03	Copper (II) sulfate	21	8	3.5	16	8	2	48	12.5	3.5	0	30	1	35	0.5
PM21	F04	Copper (II) sulfate	21	8	2	3.5	7.5	0.5	50	27.5	3	3	42.5	1	40	10
PM21	F05	Neomycin	21	8	8	0	0	3	40	0	7.5	0	0	1.5	12.5	0
PM21	F06	Neomycin	21	8	7	0	0	3.5	35	0	4	0	0	2	10	0
PM21	F07	Neomycin	21	8	6.5	0	0	1	38	0	3.5	0	0	0	32.5	0
PM21	F08	Neomycin	21	8	3.5	0	0	0.5	80	0	0	0	0	0	50	0
PM21	F09	D-Cycloserine	21	8	6.5	0	0	3.5	37.5	0	8.5	0	5	7.5	10	0
PM21	F10	D-Cycloserine	21	8	2	0	0	1	55	12.5	8	0	6.5	7.5	11	0
PM21	F11	D-Cycloserine	21	8	0	0.5	6	0	75	42.5	5	0	5	3.5	50	0
PM21	F12	D-Cycloserine	21	8	0	0	0	0	100	0	0	0	40	0	54	0
PM21	G01	Sodium Selenite	21	8	6	0	0	2	50	0	5.5	0.5	42	3	42	38
PM21	G02	Sodium Selenite	21	8	6	2	1	2	59	15	2	1	63	1	37.5	52.5
PM21	G03	Sodium Selenite	21	8	4.5	2.5	2	1	62	20	0.5	5	90	0	16.5	71.5
PM21	G04	Sodium Selenite	21	8	2	4	2.5	0	63	28	0	5	95	0	42.5	48
PM21	G05	Nickel chloride	21	8	6	0	0	1.5	45	0	8.5	0	5	6	25	0
PM21	G06	Nickel chloride	21	8	2	0	1	0.5	50	0	7	0	5	3	2.5	0
PM21	G07	Nickel chloride	21	8	1	0	0	0	50	10	2	0	7	0	1	0
PM21	G08	Nickel chloride	21	8	0	0	0	0	60	0	0	0	8	0	50	0
PM21	G09	Trifluoperazine	21	8	7	0	0	3	47.5	0	5	0	0	3.5	10	0
PM21	G10	Trifluoperazine	21	8	0	0	0	0	77.5	0	0	0	0	0	48	0
PM21	G11	Trifluoperazine	21	8	0	0	0	0	100	0	0	0	0	0	51.5	0
PM21	G12	Trifluoperazine	21	8	0	0	0	0	100	0	0	0	0	0	50	0
PM21	H01	Diamide	21	8	7.5	3	0	3	37.5	0	8	3.5	57	3	20	10
PM21	H02	Diamide	21	8	7.5	2.5	0	4.5	37.5	0	4	0.25	62	2.5	13	0
PM21	H03	Diamide	21	8	6.5	0.75	0	3	32.5	0	0	0	48	0	50	0
PM21	H04	Diamide	21	8	0	0	0	0	100	0	0	0	0	0	54	0
PM21	H05	Thiourea	21	8	5.5	1	0	1.5	35	0	6	0	0	4	16	10
PM21	H06	Thiourea	21	8	4	3.5	0	1.5	12.5	0	1	2.25	5	0	11	0
PM21	H07	Thiourea	21	8	2	2	0	0	65	0	0.5	0	0	0	50	0
PM21	H08	Thiourea	21	8	0	1.5	0	0	100	0	0	0	0	0	52	0
PM21	H09	Zinc chloride	21	8	6.5	0.5	0	2	45	0	4.5	0	6.5	2.5	11	0
PM21	H10	Zinc chloride	21	8	1.5	25	26	0	67.5	12.5	0	0	0	0	50	0
PM21	H11	Zinc chloride	21	8	0	0	5	0	100	0	0	0	0	0	47.5	0
PM21	H12	Zinc chloride	21	8	0	0	0	0	100	0	0.5	0	0	0	51	0
PM22	A01	L-Glutamic acid g-hydroxamate	22	8	7.5	0	0	4	55	0	8.5	0	5	6	0	0
PM22	A02	L-Glutamic acid g-hydroxamate	22	8	5.5	0	0	3	51	0	8.5	0	7.5	4	0	0
PM22	A03	L-Glutamic acid g-hydroxamate	22	8	2.5	0	0	1	55	0	4	0	16	0.5	5	0
PM22	A04	L-Glutamic acid g-hydroxamate	22	8	1	0	0	0	60	0	0.5	0	0	0	0	0
PM22	A05	Sodium metavanadate	22	8	7.5	5.75	0	2	54	0	5.5	2.5	6	2.5	15	0
PM22	A06	Sodium metavanadate	22	8	7	6.25	0	2	55	0	6	3	11	1	10	0
PM22	A07	Sodium metavanadate	22	8	2.5	2.75	51	0	100	0	4	3	5	0	5	0
PM22	A08	Sodium metavanadate	22	8	0	0	0	0	100	0	0	0	44.5	0	0	0
PM22	A09	Caffeine	22	8	7.5	0	0	4	40	0	8	0	31.5	4.5	10	0
PM22	A10	Caffeine	22	8	5	0	0	1.5	70	68	5.5	0	30	2	25	0
PM22	A11	Caffeine	22	8	1	1	0	0	90	0	0	0	0	0	0	0
PM22	A12	Caffeine	22	8	0.5	0	0	0	100	0	0	0	0	0	0	0
PM22	B01	L-Arginine hydroxamate	22	8	8	0	0	5.5	5	0	8.5	0	20	6	0	0
PM22	B02	L-Arginine hydroxamate	22	8	6.5	0	0	3	5	0	8	0.25	26.5	4.5	0	0
PM22	B03	L-Arginine hydroxamate	22	8	2	0	0	0	95	0	1	0	73	0	0	0
PM22	B04	L-Arginine hydroxamate	22	8	0	0	0	0	95	0	0	0	0	0	0	0
PM22	B05	Glycine hydroxamate	22	8	8.5	0	0	5	10	0	8.5	0	24	8	5	0
PM22	B06	Glycine hydroxamate	22	8	5.5	2	0	3	15	0	7.5	1.75	39	5.5	10	0
PM22	B07	Glycine hydroxamate	22	8	1	2.5	0	0	90	83	2	1.75	70	0.5	0	0
PM22	B08	Glycine hydroxamate	22	8	0	1	5	0	100	44	0	0	0	0	0	0
PM22	B09	Potassium iodide	22	8	7.5	0	0	5	9	0	5	1.75	41.5	5	0	0
PM22	B10	Potassium iodide	22	8	4	0	0	3	19	0	2.5	0	30	4	0	0
PM22	B11	Potassium iodide	22	8	1	0	0	1	40	0	4.5	0	0	2.5	0	0
PM22	B12	Potassium iodide	22	8	0	0	0	0	100	0	0.5	0	0	1	0	0
PM22	C01	3-Amino-1,2,4-triazole	22	8	7	6.5	0	5	15	0	8	4	73	7.5	20	0
PM22	C02	3-Amino-1,2,4-triazole	22	8	4	39	23	4	28	0	8	5	66	3.5	31.5	56.5
PM22	C03	3-Amino-1,2,4-triazole	22	8	0	0	49	0	80	20	0	0	85	0	0	0
PM22	C04	3-Amino-1,2,4-triazole	22	8	0	0	0	0	100	46	0	0	0	0	0	0
PM22	C05	Miltefosine	22	8	8.5	0	0	5	15	0	8.5	0.25	20	6	0	0
PM22	C06	Miltefosine	22	8	8	0	0	5.5	10	0	8	0.25	17.5	5	0	0
PM22	C07	Miltefosine	22	8	8	0	0	4	20	0	8.5	0	15	4	0	0
PM22	C08	Miltefosine	22	8	0	0	0	0	100	0	0	0	0	0	0	0
PM22	C09	DL-Serine hydroxamate	22	8	7.5	0	0	5	21.5	0	8	0	30	5.5	5	0
PM22	C10	DL-Serine hydroxamate	22	8	5	0	0	4	15	0	7.5	0	25	5	6.5	0
PM22	C11	DL-Serine hydroxamate	22	8	0	0	0	0.5	35	20	2	0	75	1	0	0
PM22	C12	DL-Serine hydroxamate	22	8	0	0	2	0	100	0	0	0	0	0	0	0
PM22	D01	Polymyxin B	22	8	8	0	0	5	20	0	8	0	5	4	0	0
PM22	D02	Polymyxin B	22	8	8	0	0	3	40	0	4	0	20	3.5	0	0
PM22	D03	Polymyxin B	22	8	6.5	0	0	0.5	90	0	4	0	0	1	0	0
PM22	D04	Polymyxin B	22	8	0	0	0	0	100	0	0	0	0	0	0	0
PM22	D05	Urea hydrogen peroxide	22	8	8	0	0	4	15	0	8.5	0	15	6	0	0
PM22	D06	Urea hydrogen peroxide	22	8	7.5	0	0	5	17	0	9	0	9.5	7	0	0
PM22	D07	Urea hydrogen peroxide	22	8	3.5	0	0	2.5	10	0	5	0	10	1	0	0
PM22	D08	Urea hydrogen peroxide	22	8	0	0	0	0	100	0	0	0	0	0.5	0	0
PM22	D09	Sodium Arsenate	22	8	7	0	0	6	10	0	8	0	10	5	0	0
PM22	D10	Sodium Arsenate	22	8	7	0	0	5	11	0	6	0	15	4.5	0	0
PM22	D11	Sodium Arsenate	22	8	6.5	0	0	6	6	0	4	0	16.5	3.5	0	0
PM22	D12	Sodium Arsenate	22	8	6	0	0	5	5	0	0.5	0	10	1	5	0
PM22	E01	Ceftriaxone	22	8	6.5	0	0	4.5	15	0	8	0	9.5	8	0	0
PM22	E02	Ceftriaxone	22	8	5.5	2	0	2	10	0	7.5	0	10	6.5	0	0
PM22	E03	Ceftriaxone	22	8	3	2	0	1.5	5	0	7.5	2.5	12	4.5	4.5	0
PM22	E04	Ceftriaxone	22	8	3	0	0	1	5	0	4.5	0	13	2	3	0
PM22	E05	BAPTA	22	8	7	0	0	3	55	49	7	0	15	4.5	0	0
PM22	E06	BAPTA	22	8	6	0	0	2	70	0	5	0	20	0.5	0	0
PM22	E07	BAPTA	22	8	0	0	33	0	100	0	0	0	0	0	0	0
PM22	E08	BAPTA	22	8	0	0	0	0	100	0	0	0	0	0	0	0
PM22	E09	D-Serine	22	8	7	0	0	4	30	0	9	0	7	7.5	2	0
PM22	E10	D-Serine	22	8	7	0	0	4	30	0	8.5	0	10	8	0	0
PM22	E11	D-Serine	22	8	6.5	0	0	3.5	25	0	8.5	0	5	5	5	0
PM22	E12	D-Serine	22	8	3.5	0	0	1	60	30	5	0	3	2	0	0
PM22	F01	Azaserine	22	8	7.5	0	0	5	50	0	8	0	20	5	5	0
PM22	F02	Azaserine	22	8	7	0	2	4	70	40	6	0	30	2.5	38	0
PM22	F03	Azaserine	22	8	4	0	34	2.5	72	63	1.5	0	61	0	0	0
PM22	F04	Azaserine	22	8	0.5	0	100	0.5	95	92.5	0	0	0	0	0	0
PM22	F05	Lithium chloride	22	8	6.5	0	0	3.5	10	55	4	0	15	2.5	0	0
PM22	F06	Lithium chloride	22	8	3	0	0	1	15	50	0.5	0	0	0.5	0	0
PM22	F07	Lithium chloride	22	8	0	0	0	0	40	0	0	0	0	0	0	0
PM22	F08	Lithium chloride	22	8	0	0	0	0	100	0	0	0	0	0	0	0
PM22	F09	Boric acid	22	8	8	0	0	4.5	15	0	8.5	0	5	6.5	5	0
PM22	F10	Boric acid	22	8	7.5	0	0	1.5	15	0	7.5	0	3	3.5	0	0
PM22	F11	Boric acid	22	8	1	0	0	0	40	51	0.5	0	0	0	0	0
PM22	F12	Boric acid	22	8	0	0	0	0	100	0	0	0	0	0	0	0
PM22	G01	Benzamidine	22	8	7.5	0	0	5.5	20	0	8.5	0	5	6	0	0
PM22	G02	Benzamidine	22	8	7	0	0	3	30	50	7.5	0	3	5	0	0
PM22	G03	Benzamidine	22	8	6	0	0	3.5	45	57	4.5	0	2	2	0	0
PM22	G04	Benzamidine	22	8	4	0	0	1	50	58	2	0	0	0.5	0	0
PM22	G05	Cycloheximide	22	8	8.5	0	0	5	30	50	8.5	0	10	7.5	0	0
PM22	G06	Cycloheximide	22	8	8.5	0	0	5	19	49	8.5	0	5	7.5	0	0
PM22	G07	Cycloheximide	22	8	8.5	0	0	5	20	0	8.5	0	5	7.5	0	0
PM22	G08	Cycloheximide	22	8	7.5	0	0	5	30	0	8.5	0	10	6	0	0
PM22	G09	Thallium (I) acetate	22	8	3	0	0	2	60	0	6	0	0	2	0	0
PM22	G10	Thallium (I) acetate	22	8	0	0	0	0	95	0	0	0	0	0	0	0
PM22	G11	Thallium (I) acetate	22	8	0	0	0	0	100	0	0	0	0	0	0	0
PM22	G12	Thallium (I) acetate	22	8	0	0	0	0	100	0	0	0	0	0	0	0
PM22	H01	Cephalotin	22	8	8	0	0	5.5	20	0	8.5	0	15	7.5	0	0
PM22	H02	Cephalotin	22	8	7.5	0	0	5	31	0	7.5	0	15	6	0	0
PM22	H03	Cephalotin	22	8	6.5	0	0	3	45	0	7.5	0	2	5.5	0	0
PM22	H04	Cephalotin	22	8	4	0	0	2	52	0	4.5	0	0	3.5	0	0
PM22	H05	Paromomycin	22	8	7	0	0	2	33	0	0	0	0	0	0	0
PM22	H06	Paromomycin	22	8	6.5	0	0	0	50	0	0	0	0	0	0	0
PM22	H07	Paromomycin	22	8	2	0	0	0	78	0	0	0	0	0	0	0
PM22	H08	Paromomycin	22	8	0	0	0	0	100	0	0	0	0	0	0	0
PM22	H09	Myclobutanil	22	8	1.5	0	0	1	10	0	2	0	2	0.5	0	0
PM22	H10	Myclobutanil	22	8	0.5	0	0	0	15	0	0	0	0	0	0	0
PM22	H11	Myclobutanil	22	8	0	0	0	0	9	0	0	0	0	0	0	0
PM22	H12	Myclobutanil	22	8	0	0	0	0	10	30	0	0	0	0	0	0
PM23	A01	Benzethonium Chloride	23	8	7.5	0	0	3	25	2.5	8.5	0	2	6	0	2
PM23	A02	Benzethonium Chloride	23	8	0	0	1	0	90	0	1	0.25	0	1	0	0
PM23	A03	Benzethonium Chloride	23	8	0	0	0	0	100	12.5	0	0	0	0	0	0
PM23	A04	Benzethonium Chloride	23	8	0	0	0	0	100	11.5	0	0	0	0	0	0
PM23	A05	Chlorpromazine	23	8	8.5	0	0	3	27.5	0	8.5	0	2	3.5	0	1
PM23	A06	Chlorpromazine	23	8	7	0	0	3	22.5	2.5	8.5	0	0	3	0	2
PM23	A07	Chlorpromazine	23	8	0.5	0	0	0	90	12.5	0	0	0	0	0	0
PM23	A08	Chlorpromazine	23	8	0	0	0	0	72.5	0	0	0	0	0	0	0
PM23	A09	Ammonium Sulfate	23	8	6.5	0	0	3	25	2.5	8.5	0	5	4.5	5	26
PM23	A10	Ammonium Sulfate	23	8	6.5	0	0	3	47.5	3.5	7	0	3	4.5	6	5.5
PM23	A11	Ammonium Sulfate	23	8	6.5	0	0	2	52.5	10	7.5	0	2	3	15	3
PM23	A12	Ammonium Sulfate	23	8	5.5	0	0	1	60	57.5	4	0	0	1	0	0
PM23	B01	Cadmium Chloride	23	8	7.5	0	0	3	20	5	8.5	0	5	4.5	20	4
PM23	B02	Cadmium Chloride	23	8	7.5	0	0	3	15	0	8.5	0	4	3.5	16.5	5
PM23	B03	Cadmium Chloride	23	8	6.5	1	0	2.5	13.5	0	6	0	3	1	0	0
PM23	B04	Cadmium Chloride	23	8	4	1	0.5	0.5	42.5	0	1	1.5	30	0	0	0
PM23	B05	Dequalinium chloride	23	8	5	0	0	2	42.5	2.5	2.5	0	2	2	6	0
PM23	B06	Dequalinium chloride	23	8	2.5	0	0	0.5	47.5	0	1	0	0	0	0	0
PM23	B07	Dequalinium chloride	23	8	0	0	0	0	60	0	0	0	0	0	0	0
PM23	B08	Dequalinium chloride	23	8	0	0	0	0	100	0	0	0	0	0	0	0
PM23	B09	Doxycycline	23	8	6.5	0	0	4.5	27.5	12.5	8	0	0	6	0	0
PM23	B10	Doxycycline	23	8	6.5	0	0	4	22	0	8.5	0	0	6	0	0
PM23	B11	Doxycycline	23	8	6.5	0	0	4	20	12.5	8.5	0	0	6	0	0
PM23	B12	Doxycycline	23	8	4	0	0	1.5	27.5	2.5	6.5	0	0	3	0	0
PM23	C01	Glycine hydrochloride	23	8	6.5	0	0	4.5	40	5	8	0	0	2.5	16.5	5.5
PM23	C02	Glycine hydrochloride	23	8	6.5	0	0	3	30	2.5	8.5	0	0	2.5	0	0
PM23	C03	Glycine hydrochloride	23	8	5	0	0	1	15	10	7.5	0	0	2	0	0
PM23	C04	Glycine hydrochloride	23	8	3	0	0	0.5	25	15	1	0	0	0	0	0
PM23	C05	Hydroxylamine	23	8	7.5	0	0	4	35	2.5	8.5	0	10	6	26	5.5
PM23	C06	Hydroxylamine	23	8	5.5	0	0	3	37.5	3	7.5	0	2	3.5	17	15
PM23	C07	Hydroxylamine	23	8	3	0	0	1.5	30	2.5	2.5	0	5	0	0	0
PM23	C08	Hydroxylamine	23	8	0.5	0	0	0	32.5	2.5	0	0	0	0	0	0
PM23	C09	Poly-L-lysine	23	8	7.5	0	0	3	27.5	0	9	0	0	2.5	5	12
PM23	C10	Poly-L-lysine	23	8	7	0	0	2	25	0	9	0	0	2	0	0
PM23	C11	Poly-L-lysine	23	8	7	0	0	1.5	22.5	0	8	0	0	2	0	0
PM23	C12	Poly-L-lysine	23	8	6.5	0	0	1.5	25.5	0	4.5	0	0	1	0	0
PM23	D01	Chromium (III) chloride	23	8	7.5	0	0	3	20	1	8.5	0	23.5	4.5	14	21
PM23	D02	Chromium (III) chloride	23	8	6.5	0	0	2	27.5	1	8	0	10	3.5	24	28
PM23	D03	Chromium (III) chloride	23	8	3.5	0.5	1	1	55	35	2.5	0	11	1	0	0
PM23	D04	Chromium (III) chloride	23	8	3	2.5	3.5	1	45	39	1.5	0	0	1	0	0
PM23	D05	Cobalt (II) chloride	23	8	4	2	0	1	42.5	15	5.5	3.5	20	1.5	18	21
PM23	D06	Cobalt (II) chloride	23	8	2	2.5	0.5	0	45	45	3.5	3.5	30	0	0	0
PM23	D07	Cobalt (II) chloride	23	8	0.5	0	0	0	70	0	0.5	0	23	0	0	0
PM23	D08	Cobalt (II) chloride	23	8	0	0	0	0	100	0	4	0	0	0	0	0
PM23	D09	Cupric chloride	23	8	6.5	0	0	3	40	5	8	0	0	6	0	2
PM23	D10	Cupric chloride	23	8	5.5	1	2.5	2	41	5	6.5	0	0	3.5	2	0
PM23	D11	Cupric chloride	23	8	2.5	0.5	0	1.5	57.5	15	3.5	0	12.5	1	5	0
PM23	D12	Cupric chloride	23	8	1	0	0	0.5	55	10	2.5	0	30	0.5	0	0
PM23	E01	Sodium metaborate	23	8	6.5	0	0	3	13.5	0	7	2	25	3.5	26	14
PM23	E02	Sodium metaborate	23	8	5.5	0	0	1	10	0	4.5	2.5	27	2.5	23	18.5
PM23	E03	Sodium metaborate	23	8	0	0	0	0	100	0	0	0	0	0	0	0
PM23	E04	Sodium metaborate	23	8	0	0	0	0	100	0	0	0	0	0	0	0
PM23	E05	Sodium metaperiodate	23	8	6.5	3	0	4.5	20	2.5	5.5	2.5	35	4.5	31.5	29
PM23	E06	Sodium metaperiodate	23	8	6	1	0	3	37.5	0	8	0	0	3	24	18.5
PM23	E07	Sodium metaperiodate	23	8	3	0	0	1.5	55	0	8	0	0	3	15	21
PM23	E08	Sodium metaperiodate	23	8	0.5	0	0	0.5	65	0	3	0	5	1.5	5	5
PM23	E09	Sodium Arsenite	23	8	7.5	0	0	4	22.5	1	8.5	0	2	6	0	2
PM23	E10	Sodium Arsenite	23	8	7.5	0	0	4.5	20	2.5	6	0	1	5	5	3
PM23	E11	Sodium Arsenite	23	8	7	0	0	4.5	25	0.5	2.5	0	10	3	2	0
PM23	E12	Sodium Arsenite	23	8	6.5	0	0	3	10	0.5	0.5	0	30	0.5	0	0
PM23	F01	Sodium Azide	23	8	8.5	0	0	3.5	15	0.5	8.5	0	12	4.5	3	2
PM23	F02	Sodium Azide	23	8	7.5	0	0	4.5	20	1	8.5	0	45	6	5	5
PM23	F03	Sodium Azide	23	8	5.5	0	0	2	25	0.5	3.5	0	55	1	15	17
PM23	F04	Sodium Azide	23	8	3	0	0	0.5	40	5	1.5	0	57	0.5	22	19.5
PM23	F05	Sodium Caprylate	23	8	6.5	1	0	5	20	2.5	8	0.875	36	4.5	21	18
PM23	F06	Sodium Caprylate	23	8	7.5	1	0	3	17.5	0.5	8.5	0	10	4.5	5	15
PM23	F07	Sodium Caprylate	23	8	7.5	1	0	3	20	0.5	8	1.5	20	4.5	5	15
PM23	F08	Sodium Caprylate	23	8	7.5	1	0	4.5	17.5	0	8	1.5	26.5	3.5	14	31
PM23	F09	Sodium Cyanate	23	8	7.5	1	0	3	18	0	8	1.5	25	4.5	21	29
PM23	F10	Sodium Cyanate	23	8	7	1	0	3.5	17.5	0.5	8	2.25	30	3	29	28
PM23	F11	Sodium Cyanate	23	8	6.5	1	0	1.5	32.5	10	4.5	0	10	1.5	17	14
PM23	F12	Sodium Cyanate	23	8	3	0	0	0	65	35	2	0	20	0	0	0
PM23	G01	Sodium Nitrite	23	8	7.5	0	0	4.5	22.5	2.5	8.5	0	9	4.5	5	21.5
PM23	G02	Sodium Nitrite	23	8	6.5	0	0	4.5	25	3.5	6.5	0	10	4.5	3	4.5
PM23	G03	Sodium Nitrite	23	8	5.5	0	0	3.5	30	4	5.5	0	20	6	3	0
PM23	G04	Sodium Nitrite	23	8	5.5	0	0	2	27.5	10	5.5	0	39	3	15	20
PM23	G05	Sodium orthovanadate	23	8	6.5	0	0	3.5	20	2.5	5	2	18.5	2.5	10	22.5
PM23	G06	Sodium orthovanadate	23	8	4	2	0	1	17.5	0.5	3	3.25	5	1	5	71
PM23	G07	Sodium orthovanadate	23	8	3	2	5	0	65	0	2	0	80	0	0	0
PM23	G08	Sodium orthovanadate	23	8	0.5	0	0	0	50	0	1	0	0	0	0	0
PM23	G09	2-Deoxy-D-glucose	23	8	6.5	3.5	0	4	18.5	0	8	4	32	3.5	36	42
PM23	G10	2-Deoxy-D-glucose	23	8	8.5	3	0	4	27.5	1.5	8.5	0	5	4.5	31	34
PM23	G11	2-Deoxy-D-glucose	23	8	7.5	2	0	3.5	30	2	8.5	0	2	6	5	6
PM23	G12	2-Deoxy-D-glucose	23	8	7.5	1	0	4	31	1.5	7	0	0	6	5	4
PM23	H01	Sodium Selenate	23	8	6.5	0	0	3	32.5	5	8	0	30	3	11	10
PM23	H02	Sodium Selenate	23	8	4.5	1.5	3.5	2	35	6	3.5	2.25	80	1	26.5	71.5
PM23	H03	Sodium Selenate	23	8	2.5	0	5.5	1	32.5	17.5	0.5	0	90	0	0	0
PM23	H04	Sodium Selenate	23	8	0.5	0	11	0	87.5	47.5	0	0	0	0	0	0
PM23	H05	Sodium Cyanide	23	8	6.5	0	0	3	17.5	30.5	7	0	5	6	0	0
PM23	H06	Sodium Cyanide	23	8	5	0	0	2	15	0.5	7	0	5	6	0	0
PM23	H07	Sodium Cyanide	23	8	0	0	7.5	0	85	60	2	0	20	0.5	0	0
PM23	H08	Sodium Cyanide	23	8	0	0	0	0	100	12.5	0	0	0	0	0	0
PM23	H09	Sodium Thiosulfate	23	8	6.5	0	0	3	7.5	0.5	5.5	0	70	5	25	21
PM23	H10	Sodium Thiosulfate	23	8	6.5	0	0	3	10	0	8	0	0	5	5	16
PM23	H11	Sodium Thiosulfate	23	8	6.5	0	0	4	12.5	0	8.5	0	0	5	3	2
PM23	H12	Sodium Thiosulfate	23	8	3.5	0	0	2	32.5	0	7	0	0	2.5	0	0
PM24	A01	Apramycin	24	8	7.5	0	0	4	40	1	8.5	0	10	3	10	7
PM24	A02	Apramycin	24	8	7.5	0	0	3	37.5	0.5	8.5	0	5	2.5	3	0
PM24	A03	Apramycin	24	8	7	0	0	4	35	0.5	8.5	0	3	2.5	5	0
PM24	A04	Apramycin	24	8	7	0	0	3	37.5	0.5	8.5	0	2	2.5	0	0
PM24	A05	9-Aminoacridine	24	8	6.5	0	0	4	30	0.5	7	0	3	5	15	2
PM24	A06	9-Aminoacridine	24	8	6.5	0	0	3	27.5	0	8.5	0	2	2.5	11	6.5
PM24	A07	9-Aminoacridine	24	8	6.5	0	0	3	25.5	0	7.5	0	2	0.5	0	0
PM24	A08	9-Aminoacridine	24	8	6.5	0	0	3	25	0	4	0	0	0	0	0
PM24	A09	Zaragozic acid A	24	8	4	0	0	1	27.5	0	5.5	0	2	2	23	9
PM24	A10	Zaragozic acid A	24	8	0	0	0	0	98	0	0	0	0	0	0	0
PM24	A11	Zaragozic acid A	24	8	0	0	0	0	99	0	0	0	0	0	0	0
PM24	A12	Zaragozic acid A	24	8	0	0	0	0	100	0	0	0	0	0	0	0
PM24	B01	Blasticidin S	24	8	5	0	0	1.5	27.5	0	2	0	0	2	0	0
PM24	B02	Blasticidin S	24	8	5	0	0	1.5	30	0.5	0.5	0	0	0.5	0	0
PM24	B03	Blasticidin S	24	8	4	0	0	1	42.5	0	0.5	0	0	0.5	0	0
PM24	B04	Blasticidin S	24	8	4	0	0	0.5	57.5	0	0	0	0	0	0	0
PM24	B05	Thioridazine	24	8	7	0	0	4.5	42.5	0.5	8.5	0	2	3.5	11	6.5
PM24	B06	Thioridazine	24	8	8	0	0	3.5	35	0	8.5	0	3	6	0	0
PM24	B07	Thioridazine	24	8	3	0	0	1	80	0	0	0	0	0	0	0
PM24	B08	Thioridazine	24	8	0	0	0	0	100	0	0	0	0	0	0	0
PM24	B09	Sodium Benzoate	24	8	7.5	0	0	3	30	0	8.5	0	2	3.5	5	10
PM24	B10	Sodium Benzoate	24	8	7.5	0	0	3	32.5	0.5	8.5	0	2	4.5	0	0
PM24	B11	Sodium Benzoate	24	8	6.5	0	0	2	44	0.5	6.5	0	2	3.5	0	1
PM24	B12	Sodium Benzoate	24	8	5	0	0	1	45	2.5	5	0	5	1	12.5	4
PM24	C01	Chlortetracycline	24	8	7.5	0	0	4.5	42.5	0	8.5	0	0	6	0	0
PM24	C02	Chlortetracycline	24	8	6.5	0	0	3	35	0.5	6	0	0	2	0	0
PM24	C03	Chlortetracycline	24	8	0	0	0	0	98	0	0	0	0	1.5	0	0
PM24	C04	Chlortetracycline	24	8	0	0	0	0	100	0	0	0	0	0	0	0
PM24	C05	Sodium metasilicate	24	8	6.5	0	0	3	20	0	8.5	0	3	6	5	0
PM24	C06	Sodium metasilicate	24	8	6.5	0	0	3	15	0	8.5	0	5	6	3	3
PM24	C07	Sodium metasilicate	24	8	2	0	2.5	1	67.5	10	6	0	15	4	20.5	71.5
PM24	C08	Sodium metasilicate	24	8	0	0	27	0	100	52	1	0	0	0	0	0
PM24	C09	Pentamidine Isethionate	24	8	1.5	0	0	0.5	70	0	1	0	0	1.5	0	0
PM24	C10	Pentamidine Isethionate	24	8	1	0	0	0	55	0	0.5	0	0	0	0	0
PM24	C11	Pentamidine Isethionate	24	8	0.5	0	0	0	81	0	0	0	0	0	0	0
PM24	C12	Pentamidine Isethionate	24	8	0.5	0	0	0	100	0	0	0	0	0	0	0
PM24	D01	6-Azauracil	24	8	5.5	0	0	3.5	32.5	10	8	0	20	5	15	29
PM24	D02	6-Azauracil	24	8	5.5	0	0	2	42.5	29	7.5	0	23.5	5	14	16
PM24	D03	6-Azauracil	24	8	2.5	0	2.5	1	67.5	58	6	0	51	2	10	12.5
PM24	D04	6-Azauracil	24	8	0.5	0	16	0.5	95	95	3	0	80	1	15	17.5
PM24	D05	Potassium Chromate	24	8	6.5	0	0	2	45	11	8.5	0	12	3	0	3
PM24	D06	Potassium Chromate	24	8	4	0	0	1.5	28.5	25	7.5	0	10	3	0	2
PM24	D07	Potassium Chromate	24	8	2	0	3	0.5	72	70	3	0	5	1	0	0
PM24	D08	Potassium Chromate	24	8	0	0	28	0	100	0	0	0	5	0	0	0
PM24	D09	Thialysine	24	8	6.5	0	0	2	57.5	30.5	7	0	30	5	20	21
PM24	D10	Thialysine	24	8	5	0	0	1.5	70	57.5	6	0	33	2	27	18
PM24	D11	Thialysine	24	8	3	0	0	1	87.5	87.5	2	0	70	0.5	0	0
PM24	D12	Thialysine	24	8	2	0	0	0	100	50	0	0	0	0	0	0
PM24	E01	a-Monothioglycerol	24	8	6.5	0	0	2	8	0	8.5	0	5	3	5	10
PM24	E02	a-Monothioglycerol	24	8	4	0	0	1	10	0	7	0	5	1	0	0
PM24	E03	a-Monothioglycerol	24	8	2	0	0	0	60	0	1	0	0	0	0	0
PM24	E04	a-Monothioglycerol	24	8	0	0	0	0	35	0	0	0	0	0	0	0
PM24	E05	EGTA	24	8	6.5	0	0	4	27.5	0.5	8.5	0	5	5	10	14
PM24	E06	EGTA	24	8	6.5	0	0	4.5	17.5	0	8.5	0	10	4.5	11	15
PM24	E07	EGTA	24	8	6.5	0	0	3.5	12.5	0	7	0	38	4.5	0	30
PM24	E08	EGTA	24	8	4.5	0	0	1.5	10	0	6	0	89	1	0	0
PM24	E09	Sodium pyrophosphate	24	8	7.5	0	0	4.5	22.5	0	8.5	0	30	5	18	27
PM24	E10	Sodium pyrophosphate	24	8	6.5	0	0	3	10	0	8	0	69	5	16	55
PM24	E11	Sodium pyrophosphate	24	8	4	1	1	1	7.5	0	7.5	0	85	2	0	0
PM24	E12	Sodium pyrophosphate	24	8	1.5	0	39	0	67.5	20	0	0	0	0	0	0
PM24	F01	Propiconazole	24	8	7	0	0	3	25	0.5	8.5	0	7	3	11	15
PM24	F02	Propiconazole	24	8	7	0	0	3	21	0	6.5	0	5	0	5	49
PM24	F03	Propiconazole	24	8	6.5	0	0	1.5	22.5	5	1	1.5	15.5	0	5	0
PM24	F04	Propiconazole	24	8	0	0	16	0	85	12.5	0	0	0	0	0	0
PM24	F05	Methyl viologen	24	8	1	2.5	0	1	77.5	1	0.5	0	0	0	0	0
PM24	F06	Methyl viologen	24	8	0	0	6	0.5	77.5	0	0	0	0	0	0	0
PM24	F07	Methyl viologen	24	8	0	0	0	0	100	0	0	0	0	0	0	0
PM24	F08	Methyl viologen	24	8	0	0	0	0	98	0	0.5	0	0	0.5	0	0
PM24	F09	Sodium Fluoride	24	8	7.5	0	0	4	30	7.5	8.5	0	3	3.5	5	15
PM24	F10	Sodium Fluoride	24	8	6.5	0	0	3	42.5	2.5	8.5	0	4	3.5	6	23.5
PM24	F11	Sodium Fluoride	24	8	7	0	0	4	47.5	0	8	0	5	4.5	15	31
PM24	F12	Sodium Fluoride	24	8	6.5	0	0	3	42.5	0.5	7.5	0	28.5	2.5	20	33
PM24	G01	Cisplatin	24	8	7.5	0	0	3.5	47.5	3.5	8	0	20	2.5	6.5	15
PM24	G02	Cisplatin	24	8	6.5	0	1	3	60	22.5	3	0	3	0.5	0	0
PM24	G03	Cisplatin	24	8	4	1.5	6	1	62	55	0.5	0	0	0	0	0
PM24	G04	Cisplatin	24	8	0	0	29	0	75	12.5	0	0	0	0	0	0
PM24	G05	Aluminum sulfate	24	8	6.5	0	0	5	47.5	10.5	7.5	0	7	2.5	2	20
PM24	G06	Aluminum sulfate	24	8	5.5	0	0	3	45	15	3.5	0	15	1	0	0
PM24	G07	Aluminum sulfate	24	8	6.5	0	0	3	47.5	18.5	2.5	0	0	0.5	0	0
PM24	G08	Aluminum sulfate	24	8	6.5	0	0	2	30	7.5	4	0	0	1.5	0	0
PM24	G09	Berberine Chloride	24	8	0	0	0	0	27.5	0	0	0	0	0	0	0
PM24	G10	Berberine Chloride	24	8	0	0	0	0	30	0	0	0	0	0	0	0
PM24	G11	Berberine Chloride	24	8	0	0	0	0	32.5	0	0	0	0	0	0	0
PM24	G12	Berberine Chloride	24	8	0	0	0	0	35	0	0	0	0	0	0	0
PM24	H01	Isoniazid	24	8	3.5	0	0	1	15	0.5	1.5	0	2	1	4	0
PM24	H02	Isoniazid	24	8	0.5	0	0	0	57.5	0	0.5	0	0	0.5	3	0
PM24	H03	Isoniazid	24	8	0	0	0	0	32.5	0	0	0	0	0	0	0
PM24	H04	Isoniazid	24	8	0	0	0	0	35	0	0	0	0	0.5	0	0
PM24	H05	Amphotericin B	24	8	8	0	0	4.5	20	0	8.5	0	0	3	0	2
PM24	H06	Amphotericin B	24	8	3.5	0	0	2	45	0	3.5	0	0	0	0	0
PM24	H07	Amphotericin B	24	8	0	0	0	0	86	0	0	0	0	0	0	0
PM24	H08	Amphotericin B	24	8	0	0	0	0	100	0	0	0	0	0	0	0
PM24	H09	Miconazole Nitrate	24	8	0.5	0	0	0	20	40	0.5	0	0	0.5	0	0
PM24	H10	Miconazole Nitrate	24	8	0	0	0	0	32.5	0	0	0	0	0	0	0
PM24	H11	Miconazole Nitrate	24	8	0	0	0	0	33.5	0	0	0	0	0	0	0
PM24	H12	Miconazole Nitrate	24	8	0	0	0	0	37.5	0	0	0	0	0	0	0
PM25	A01	Hydroxyurea	25	8	5	12.25	12	3.5	86	60	8	6.25	25	3	61	33.5
PM25	A02	Hydroxyurea	25	8	1.5	39	68	1	100	96	2	2.5	95	0.5	21.5	71.5
PM25	A03	Hydroxyurea	25	8	0	0	59	0	100	98	0	0	90	0	0	0
PM25	A04	Hydroxyurea	25	8	0	0	41	0	100	100	0	0	0	0	0	0
PM25	A05	Tobramycin	25	8	8	0	0	3	7.5	0	7	0	3	2.5	0	2
PM25	A06	Tobramycin	25	8	7.5	0	0	2.5	5	0	4.5	0	15	2	0	0
PM25	A07	Tobramycin	25	8	3.5	0	0	0.5	92.5	42.5	1	0	40	0	0	0
PM25	A08	Tobramycin	25	8	0	0	0	0	100	0	0	0	0	0	0	0
PM25	A09	Niaproof	25	8	7	0	0	3	22.5	0	7	0	10	4	0	0
PM25	A10	Niaproof	25	8	7	0	0	3.5	32.5	0.5	8	0	2	4.5	21	5.5
PM25	A11	Niaproof	25	8	4	0	0	1.5	45	0	4.5	0	0	1.5	0	0
PM25	A12	Niaproof	25	8	1	0	0	1	99	0	1	0	0	1	0	0
PM25	B01	Chloroalanine hydrochloride	25	8	7.5	0	0	4.5	25	0	8.5	0	3	4.5	0	0
PM25	B02	Chloroalanine hydrochloride	25	8	7.5	0	0	3	21	1	8.5	0	3	4.5	3	5
PM25	B03	Chloroalanine hydrochloride	25	8	6.5	0	0	3.5	22.5	0.5	8.5	0	2	5	6.5	11.5
PM25	B04	Chloroalanine hydrochloride	25	8	6.5	0	0	4	27.5	2.5	8.5	0	3	6	15	31
PM25	B05	Tetrazolium violet	25	8	8	0	0	4	25	0	8.5	0	0	6	0	0
PM25	B06	Tetrazolium violet	25	8	7	0	0	2.5	30	0	4.5	0	0	3.5	0	0
PM25	B07	Tetrazolium violet	25	8	1	0	0	0.5	95	0	0	0	0	0	0	0
PM25	B08	Tetrazolium violet	25	8	0	0	0	0	100	0	0	0	0	0	0	0
PM25	B09	Kanamycin	25	8	8	0	0	3	7.5	0	8.5	0	2	2.5	10	29
PM25	B10	Kanamycin	25	8	7	0	0	3	5	0	8.5	0	5	2.5	12.5	15
PM25	B11	Kanamycin	25	8	5.5	0	0	1	12.5	0	7.5	0	21.5	1	0	18.5
PM25	B12	Kanamycin	25	8	1	0	0	0	90	10	0	0	0	0	0	0
PM25	C01	4-Aminopyridine	25	8	8.5	0	0	3	30	2.5	8.5	0	5	6	10	11.5
PM25	C02	4-Aminopyridine	25	8	6.5	0	0.5	3	28	2.5	8.5	0	5	6	2	2
PM25	C03	4-Aminopyridine	25	8	6.5	0.5	1	2	25	0.5	8.5	0	3	7.5	2	2.5
PM25	C04	4-Aminopyridine	25	8	5.5	0.5	0	1.5	30	12.5	7.5	0	0	4.5	0	0
PM25	C05	Amitriptyline	25	8	7	0	0	3	11	0	7	0	0	2.5	0	1
PM25	C06	Amitriptyline	25	8	4	0	0	0	10	0	2	0	0	0	0	0
PM25	C07	Amitriptyline	25	8	0	0	0	0	60	0	0	0	0	0	0	0
PM25	C08	Amitriptyline	25	8	0	0	0	0	100	0	0	0	0	0	0	0
PM25	C09	Citric acid Trisodium Salt	25	8	8	0	0	4.5	22.5	0.5	8.5	0	15	3	31	23
PM25	C10	Citric acid Trisodium Salt	25	8	7.5	0	0	3	35	7.5	7	0	17	2.5	19	38.5
PM25	C11	Citric acid Trisodium Salt	25	8	9	1	0	3	32.5	0.5	8.5	0	15	2.5	0	0
PM25	C12	Citric acid Trisodium Salt	25	8	7	1	1	2.5	35	5	1.5	1.25	30	0	0	0
PM25	D01	Mechlorethamine hydrochloride	25	8	7.5	0	0	3	33	3.5	8.5	0	3	4.5	0	2
PM25	D02	Mechlorethamine hydrochloride	25	8	7	0	0	3	32.5	0	4	0	2	4	10	0
PM25	D03	Mechlorethamine hydrochloride	25	8	0	0	0	0	80	0	0	0	1	0	0	0
PM25	D04	Mechlorethamine hydrochloride	25	8	0	0	0	0	75	0	0	0	0	0	0	0
PM25	D05	Hygromycin B	25	8	7	0	0	3	20	0	4	0	25	0	0	0
PM25	D06	Hygromycin B	25	8	6.5	0	0	1	32.5	0	0	0	35	0	0	0
PM25	D07	Hygromycin B	25	8	0.5	0	0	0	45	12.5	0	0	15	0	0	0
PM25	D08	Hygromycin B	25	8	0	0	0	0	100	0	0	0	3	0	0	0
PM25	D09	Fluorodeoxyuridine	25	8	1	26	52	0	89	48	3.5	1.5	65	1.5	19	79
PM25	D10	Fluorodeoxyuridine	25	8	0.5	23	50	0	91	48	2	1.75	85	0.5	21.5	87
PM25	D11	Fluorodeoxyuridine	25	8	0.5	24.5	51	0	89	47.5	0	1.5	87	0	20.5	91
PM25	D12	Fluorodeoxyuridine	25	8	0.5	15	46	0	99	50	0	1.5	85	0.5	17	94
PM25	E01	Sodium Salicylate	25	8	7.5	0	0	4.5	35	2.5	8.5	0	0	3.5	15	10
PM25	E02	Sodium Salicylate	25	8	6.5	0	0	2	42.5	0	6.5	0	0	2.5	3	2
PM25	E03	Sodium Salicylate	25	8	4	0	0	1	37.5	0	5.5	0	0	3	5	3
PM25	E04	Sodium Salicylate	25	8	3	0	0	1	45	0	5	0	0	1	0	0
PM25	E05	Succinic acid	25	8	7	0	0	3	7.5	0	7	0	0	6	3	25
PM25	E06	Succinic acid	25	8	7.5	0	0	4	5	0	8	0	0	6	10	32.5
PM25	E07	Succinic acid	25	8	6.5	0	0	2.5	9	0.5	7.5	0	0	4	3	11
PM25	E08	Succinic acid	25	8	4	0.5	1	1	30	11	5	0	0	2	0	0
PM25	E09	Ferulic acid	25	8	7.5	0	0	4.5	12.5	0.5	8.5	0	0	6	5	5
PM25	E10	Ferulic acid	25	8	7.5	0	0	4	27.5	5	8.5	0	0	4	0	0
PM25	E11	Ferulic acid	25	8	4	0	0	1	40	12.5	0	0	0	0	0	0
PM25	E12	Ferulic acid	25	8	0	0	0	0	100	0	0	0	0	0	0	0
PM25	F01	Malic acid	25	8	6.5	0	0	4	26	6	8.5	0	0	4	3	1
PM25	F02	Malic acid	25	8	6.5	0	0	3	25	5	7	0	0	4	0	0
PM25	F03	Malic acid	25	8	5.5	0	0	1.5	7.5	0	8.5	0	0	3.5	0	0
PM25	F04	Malic acid	25	8	4.5	0	0	0	47.5	20	2	0	0	0	0	0
PM25	F05	Tartaric acid	25	8	7.5	0	0	5.5	27.5	10	8.5	0	0	4	5	0
PM25	F06	Tartaric acid	25	8	6.5	0	0	4	17.5	2.5	8.5	0	0	4	5	0
PM25	F07	Tartaric acid	25	8	5	0	0	2.5	5	0	7	0	0	1	0	0
PM25	F08	Tartaric acid	25	8	4	0	0	0	18	0	1	0	0	0	0	0
PM25	F09	Fumaric acid	25	8	7	0	0	5	20	0	8.5	0	0	6	0	1
PM25	F10	Fumaric acid	25	8	7.5	0	0	3	20	0	8.5	0	0	7.5	0	1
PM25	F11	Fumaric acid	25	8	6.5	0	0	2.5	12.5	7.5	9	0	0	5	0	2
PM25	F12	Fumaric acid	25	8	4	0	0	1	21	12.5	6	0	0	4	3	3
PM25	G01	5-Fluorocytosine	25	8	6.5	0	0	3	27.5	1	8.5	0	10	6	3	1
PM25	G02	5-Fluorocytosine	25	8	5.5	0	0	2	32	2.5	8.5	0	3	3.5	5	2
PM25	G03	5-Fluorocytosine	25	8	4.5	0	0	2	30	0	8	0	4	3.5	5	2
PM25	G04	5-Fluorocytosine	25	8	2.5	0	0	1	43	25	6	0	5	1.5	5	0
PM25	G05	Palladium(II) Chloride	25	8	8.5	0	0	4	40	6	8.5	0	1	6	5	3
PM25	G06	Palladium(II) Chloride	25	8	8.5	0	0	4.5	30	2.5	8.5	0	1	3	3	2
PM25	G07	Palladium(II) Chloride	25	8	7.5	0	0	4.5	40	10	7	0	1	5	2	0
PM25	G08	Palladium(II) Chloride	25	8	6.5	0	0	2	48	11	6.5	0	1	3	2	1
PM25	G09	Ibuprofen	25	8	8	0	0	4.5	17.5	2.5	8.5	0	3	6	0	0
PM25	G10	Ibuprofen	25	8	6.5	0	0	4	27.5	0.5	8	0	1	6	0	0
PM25	G11	Ibuprofen	25	8	6.5	0	0	2	20	0	5.5	0	0	3.5	0	0
PM25	G12	Ibuprofen	25	8	4	0	0	1	2.5	0	3	0	0	0.5	5	11.5
PM25	H01	Chloroquine	25	8	7	0	0	4.5	37.5	0.5	8.5	0	0	4	10	2
PM25	H02	Chloroquine	25	8	6.5	0	0	3	18	0	8.5	0	0	4	5	0
PM25	H03	Chloroquine	25	8	6.5	0	0	3	17.5	0	8.5	0	0	4	0	0
PM25	H04	Chloroquine	25	8	6.5	0	0	1.5	15	0	7.5	0	0	4	0	0
PM25	H05	Cinnamic acid	25	8	7	0	0	3	17.5	2.5	8.5	0	10	3.5	0	1
PM25	H06	Cinnamic acid	25	8	8.5	0	0	4	16	0.5	8.5	0	3	3.5	0	1
PM25	H07	Cinnamic acid	25	8	7.5	0	0	4.5	15	0.5	8.5	0	3	5	0	1
PM25	H08	Cinnamic acid	25	8	7	0.5	0	2	12.5	10	7.5	0	1	0.5	0	0
PM25	H09	5-Fluorouracil	25	8	7.5	0	0	3	20	2.5	8.5	0	5	3.5	0	1
PM25	H10	5-Fluorouracil	25	8	6.5	0	0	3.5	17.5	0.5	7	0	5	3.5	0	1
PM25	H11	5-Fluorouracil	25	8	6.5	0	0	2	25	5	7	0	3	3	2	2
PM25	H12	5-Fluorouracil	25	8	4	0	0	1.5	31	0	4.5	0	3	2	0	0

## Sheet: Table S1D
Conditions that induce >2% white-to-opaque switching														Conditions that stabilize the opaque state (>50% opaque cells)													Conditions that induce >10% filamentation in white cells													Conditions that induce >10% filamentation in opaque starting populations
PM	well	substrate	growth	25C (% opaque)		PM	well	substrate	growth	37C (% opaque)				PM	well	substrate	growth	25C % opaques		PM	well	substrate	growth	37C % opaques			PM	well	substrate	growth	25C (% filam)		PM	well	substrate	growth	37C (% filam)			PM	well	substrate	growth	opaque	25C (% filam)		PM	well	substrate
PM01	A03	GlcNAc	6	8		PM01	A03	GlcNAc	6.5	10.25				PM01	A01	Negative Control	3	78		PM01	A03	GlcNAc	6	63			PM01	A03	GlcNAc	6	41		PM01	A01	Negative Control	4	22.5			PM03	A08	L-Arginine	7	85	27		PM01	A03	GlcNAc
PM01	A06	D-Galactose	6	2.5		PM01	B12	L-Glutamic acid	2	2.5		GlcNAc variants		PM01	A03	GlcNAc	5	96		PM01	B02	D-Sorbitol	1	52.5			PM01	E11	2`-Deoxyadenosine	4	42.5		PM01	A02	L-Arabinose	1	17.5			PM03	A12	L-Glutamic acid	7	92	27		PM01	E11	2`-Deoxyadenosine
PM01	A08	L-Proline	4	2.5		PM01	E11	2`-Deoxyadenosine	1.5	2.25		Gly compounds		PM01	A05	Succinic acid	3	94		PM01	E06	a-Hydroxyglutaric acid-g-Lactone	1	51			PM03	A08	L-Arginine	8.5	12.5		PM01	A03	GlcNAc	6.5	62.5			PM08	A04	Ala-Gln	6.5	57.5	17.5		PM02	D07	Turanose
PM01	B08	D-Xylose	4	5		PM01	F06	Bromosuccinic acid	2	2		Ala compounds		PM01	A06	D-Galactose	3	71		PM01	E11	2`-Deoxyadenosine	1	68.5			PM03	A12	L-Glutamic acid	8.5	15		PM01	A05	Succinic acid	3.5	23			PM08	C11	Pro-Arg	6.5	67.5	35		PM02	E05	D-Glucosamine
PM01	C01	D-Glucose-6-Phosphate	3.5	2.5		PM01	G08	N-Acetyl-D-Mannosamine	4	2.75		Arg compounds		PM01	A07	L-Aspartic acid	3	59		PM02	B04	Amygdalin	0.5	50			PM03	B11	L-Threonine	5	11		PM01	A06	D-Galactose	7.5	46			PM03	A02	Ammonia	6	72.5	25		PM03	D03	L-Pyroglutamic acid
PM01	C03	DL-Malic acid	3	7.5		PM01	H01	Gly-Pro	4	2.5		chemicals		PM01	A08	L-Proline	3	84		PM02	D07	Turanose	4	60			PM03	C12	L-Ornithine	7	16		PM01	A07	L-Aspartic acid	2	10			PM03	A10	L-Aspartic acid	6	54	21		PM06	A03	Ala-Ala
PM01	C08	Acetic acid	5.5	3.75		PM02	A04	b-Cyclodextrin	4	2.5		osmolytes/pH		PM01	A09	D-Alanine	3	56		PM02	E05	D-Glucosamine	6.5	55			PM04	A12	Adenosine 3`,5`-Cyclic Monophosphate	4.5	42		PM01	A08	L-Proline	4	25			PM03	B01	L-Glutamine	6	68	22		PM06	B04	Ala-Tyr
PM01	D03	D-Glucosaminic acid	3.5	2.5		PM02	B01	N-Acetyl-D-Galactosamine	2	3.25				PM01	A11	D-Mannose	6.5	71		PM02	E12	5-Keto-D-Gluconic acid	2	55			PM06	C02	Arg-Phe	8	11		PM01	A10	D-Trehalose	4	21			PM03	D12	Agmatine	6	62.5	25		PM06	D03	Asp-Val
PM01	D04	1,2-Propanediol	3	2.5		PM02	D09	N-Acetyl-D-Glucosaminitol	1	2				PM01	B01	D-Serine	0.5	63		PM03	A11	L-Cysteine	1	81			PM07	B12	Met-His	6	12.5		PM01	A11	D-Mannose	8	39			PM03	F07	Guanosine	6	95	28		PM06	E05	Gly-Gly
PM01	D11	Sucrose	6	2.5		PM02	E05	D-Glucosamine	6.5	4				PM01	B06	D-Gluconic acid	3.5	74		PM03	C09	D-Valine	1	52.5			PM07	D06	Pro-Gln	7.5	12		PM01	A12	Dulcitol	4	21			PM03	H02	Ala-Gln	6	67.5	25		PM06	E06	Gly-His
PM01	E11	2`-Deoxyadenosine	4	22.5		PM03	C03	D-Alanine	3	2.5				PM01	B11	D-Mannitol	4	81		PM03	D03	L-Pyroglutamic acid	1	50			PM07	F05	Thr-Pro	5	14.5		PM01	B02	D-Sorbitol	4	21.5			PM03	H09	Gly-Gln	6	76	25		PM09	E09	4% Urea
PM01	F02	Citric acid	4.5	4.5		PM03	E02	b-Phenylethylamine	5	2.5				PM01	B12	L-Glutamic acid	2.5	85		PM03	D05	Methylamine	2	50			PM08	H03	Gly-Gly-Gly	2.5	53		PM01	B03	Glycerol	3	16			PM06	A04	Ala-Arg	6	67.5	37.5		PM25	A01	Hydroxyurea
PM01	F06	Bromosuccinic acid	3.5	5.25		PM03	E11	GlcNAc	8.5	8.875				PM01	C03	DL-Malic acid	2.5	91		PM03	D10	Ethylenediamine	1	50			PM08	H12	Tyr-Gly-Gly	5	13.5		PM01	B04	L-Fucose	3	16.5			PM06	C05	Arg-Tyr	6	69	25
PM01	G08	N-Acetyl-D-Mannosamine	4	4.5		PM03	G03	Uric acid	8.5	3				PM01	C04	D-Ribose	3	60		PM03	E08	D-Glucosamine	1	58			PM09	E10	5% Urea	3	46		PM01	B05	D-Glucuronic acid	3	15			PM06	C06	Arg-Val	6	67.5	24
PM01	G09	Mono-Methylsuccinate	3.5	3.5		PM03	H05	Ala-His	8	2				PM01	C07	D-Fructose	6	61		PM03	E09	D-Galactosamine	1.5	57.5			PM09	H01	10mM Sodium Nitrate	9	24.5		PM01	B06	D-Gluconic acid	3	17			PM06	E03	Gly-Arg	6	62.5	26
PM01	H01	Gly-Pro	3.5	2		PM03	H09	Gly-Gln	9	2.5				PM01	C08	Acetic acid	5	70		PM03	F08	Thymine	1	50			PM09	H02	20mM Sodium Nitrate	9	22.5		PM01	B07	DL-a-Glycerol Phosphate	4	21			PM06	G04	Ile-Arg	6	60	31
PM01	H08	Pyruvic acid	5	2.5		PM04	B02	Dithiophosphate	4.5	5				PM01	C10	Maltose	5	58		PM03	F09	Thymidine	1	52.5			PM10	A04	pH 5	9	46		PM01	B08	D-Xylose	4	25			PM07	A07	Lys-Arg	6	67.5	39
PM02	A04	b-Cyclodextrin	4	2		PM04	B03	DL-a-Glycerol Phosphate	9	2.5				PM01	D07	a-Ketobutyric acid	2	61		PM06	A01	Negative Control	1	58.5			PM10	A05	pH 5.5	7	38		PM01	B09	L-Lactic acid	4	20.5			PM07	E04	Ser-Leu	6	65	35		Wells with <50% opaques
PM02	B01	N-Acetyl-D-Galactosamine	3.5	5.5		PM04	C02	Phospho-Glycolic acid	8.5	2.5				PM01	E07	a-Hydroxybutyric acid	2	65		PM06	A03	Ala-Ala	3	56			PM10	A06	pH 6	6	41		PM01	B11	D-Mannitol	4	20.5			PM07	E10	Ser-Val	6	56	26
PM02	D06	D-Tagatose	2	3.75		PM04	G09	Gly-Met	9	2.5				PM01	E10	Maltotriose	3.5	56		PM06	A06	Ala-Glu	3	53.5			PM10	A07	pH 7	2	50		PM01	B12	L-Glutamic acid	2	12.5			PM07	E12	Thr-Arg	6	67.5	35		PM01	A01	Negative Control
PM02	D09	N-Acetyl-D-Glucosaminitol	2	4.5		PM04	H02	Thiourea	5	3				PM01	E11	2`-Deoxyadenosine	2	59		PM06	A10	Ala-Lys	3	56			PM10	B09	pH 4.5 + L-Histidine	8	40		PM01	C01	D-Glucose-6-Phosphate	2	11.5			PM07	G01	Trp-Phe	6	87	59		PM01	A02	L-Arabinose
PM02	D12	Butyric acid	3.5	2		PM05	A05	L-Asparagine	5	2.5				PM01	F02	Citric acid	3	68		PM06	B04	Ala-Tyr	3	62.5			PM10	B10	pH 4.5 + L-Isoleucine	7.5	42		PM01	C03	DL-Malic acid	2	12.5			PM07	G03	Trp-Trp	6	89	44.5		PM01	A04	D-Saccharic acid
PM02	E05	D-Glucosamine	5	6.5		PM05	B08	L-Phenylalanine	5	2.5				PM01	F07	Propionic acid	2.5	58.5		PM06	D01	Asp-Phe	4	60.5			PM10	B12	pH 4.5 + L-Lysine	8.5	43		PM01	C04	D-Ribose	5	31.5			PM07	G12	Tyr-Phe	6	91	66		PM01	A05	Succinic acid
PM02	G07	L-Homoserine	2	3.75		PM05	D02	L-Citrulline	5	2.75				PM01	G03	L-Serine	3	53		PM06	D03	Asp-Val	3	51			PM10	C01	pH 4.5 + L-Methionine	9	39		PM01	C05	Tween 20	3	15			PM07	H03	Val-Arg	6	64	31		PM01	A06	D-Galactose
PM03	A12	L-Glutamic acid	8.5	3.5		PM05	F09	GlcNAc	5	2.25				PM01	G05	L-Alanine	3	75		PM06	D04	Cys-Gly	3	55			PM10	C07	pH 4.5 + L-Citrulline	9	52		PM01	C06	L-Rhamnose	3	21			PM08	A12	Gly-Asn	6	75	23.5		PM01	A08	L-Proline
PM03	B11	L-Threonine	5	2.5		PM05	H02	a-Hydroxybutyric acid	5	3.25				PM01	G09	Mono-Methylsuccinate	3	70		PM06	E02	Gly-Ala	4	60			PM10	C12	pH 4.5 + L-Homoserine	9	40		PM01	C07	D-Fructose	8	51.5			PM08	C01	Lys-Gly	6	87.5	35		PM01	A09	D-Alanine
PM03	C07	D-Lysine	4.5	2		PM06	A08	Ala-His	8	2.5				PM01	G10	Methylpyruvate	3	58		PM06	E05	Gly-Gly	2.5	67.5			PM10	D12	pH 4.5 + Urea	9	47		PM01	C08	Acetic acid	4.5	32.5			PM08	C05	Phe-Asp	6	80	51		PM01	A11	D-Mannose
PM03	C10	L-Citrulline	5	5		PM06	B05	Arg-Ala	9	3.75				PM01	G11	D-Malic acid	2	63		PM06	E06	Gly-His	4	62.5			PM10	H01	X-Caprylate	5	44		PM01	C09	a-D-Glucose	8	57.5			PM08	C07	Gln-Glu	6	60	25		PM01	A12	Dulcitol
PM03	C11	L-Homoserine	3.5	5.5		PM06	B08	Arg-Gln	8	3.75				PM01	G12	L-Malic acid	3	60		PM06	E08	Gly-Lys	2	57.5			PM21	C12	L-Aspartic acid b-hydroxamate	2	19		PM01	C10	Maltose	8	42.5			PM08	D07	Ser-Asn	6	52.5	24		PM01	B01	D-Serine
PM03	C12	L-Ornithine	7	10		PM06	C01	Arg-Met	8.5	2.5				PM01	H06	L-Lyxose	2.5	70		PM06	E11	Gly-Pro	3	51			PM21	D08	EDTA	5	22		PM01	C11	D-Melibiose	3	15			PM08	D09	Ser-Gln	6	66	25		PM01	B03	Glycerol
PM03	E02	b-Phenylethylamine	7	2		PM06	F11	His-Ser	6	2.5				PM01	H07	Glucuronamide	2	100		PM06	G01	His-Tyr	6.5	51			PM21	H10	Zinc chloride	1.5	26		PM01	C12	Thymidine	4	20			PM08	E07	Val-Gln	6	60	32.5		PM01	B04	L-Fucose
PM03	E11	GlcNAc	8	12.5		PM07	B07	Met-Arg	8	6.25				PM01	H08	Pyruvic acid	4.5	57		PM09	E09	4% Urea	2	67.5			PM22	A07	Sodium metavanadate	2.5	51		PM01	D01	L-Asparagine	2	11			PM08	H06	Gly-Gly-Phe	6	57.5	12.5		PM01	B05	D-Glucuronic acid
PM03	E12	N-Acetyl-D-Galactosamine	4.5	4.5		PM07	G09	Tyr-His	6	3.5				PM02	A03	a-Cyclodextrin	1	74		PM21	F11	D-Cycloserine	3.5	50			PM22	C02	3-Amino-1,2,4-triazole	4	23		PM01	D03	D-Glucosaminic acid	2	10			PM03	A09	L-Asparagine	5.5	50	23		PM01	B06	D-Gluconic acid
PM03	F01	N-Acetyl-D-Mannosamine	6	8.25		PM07	H03	Val-Arg	8.5	2.5				PM02	A05	g-Cyclodextrin	2.5	56.5		PM25	A01	Hydroxyurea	3	61			PM22	F03	Azaserine	4	34		PM01	D04	1,2-Propanediol	3	16.5			PM03	B10	L-Serine	5.5	80	35		PM01	B07	DL-a-Glycerol Phosphate
PM03	G01	Xanthine	7.5	2		PM07	H07	Val-His	8	2.5				PM02	A06	Dextrin	3.5	60									PM22	F04	Azaserine	0.5	100		PM01	D05	Tween 40	4	20			PM03	E02	b-Phenylethylamine	5.5	77	41		PM01	B08	D-Xylose
PM03	G02	Xanthosine	5	7		PM08	B03	His-Ala	6.5	3.75				PM02	A07	Gelatin	2	70									PM23	H04	Sodium Selenate	0.5	11		PM01	D06	a-Ketoglutaric acid	4	24			PM03	E11	GlcNAc	5.5	62.5	37.5		PM01	B10	Formic acid
PM03	G03	Uric acid	7.5	8.5		PM08	D04	Pro-Ser	8.5	2.5				PM02	A12	Pectin	0.5	62		Wells with no growth							PM24	D04	6-Azauracil	0.5	16		PM01	D08	a-Methyl-D-Galactoside	4	23			PM03	F02	Adenine	5.5	77	42.5		PM01	B12	L-Glutamic acid
PM03	H05	Ala-His	7	3.5		PM08	H07	Val-Tyr-Val	8	2.5				PM02	B05	D-Arabinose	2	55									PM24	E12	Sodium pyrophosphate	1.5	39		PM01	D09	a-D-Lactose	4	22			PM03	G09	e-Amino-N-Caproic acid	5.5	57	26		PM01	C04	D-Ribose
PM03	H09	Gly-Gln	8	3		PM08	H12	Tyr-Gly-Gly	8	2.5				PM02	B12	3-O-b-D-Galactopyranosyl-D-Arabinose	1	82		PM01	C02	D-Galactonic acid-g-Lactone	0	60			PM25	A01	Hydroxyurea	5	12		PM01	D10	Lactulose	4	24			PM03	H05	Ala-His	5.5	77.5	28		PM01	C06	L-Rhamnose
PM04	A08	Adenosine 2`-Monophosphate	4	2.5		PM09	A05	5% NaCl	8	2.5				PM02	C12	Palatinose	3	77		PM01	H07	Glucuronamide	0	51			PM25	A02	Hydroxyurea	1.5	68		PM01	D11	Sucrose	8	47.5			PM05	E06	Pyridoxamine	5.5	58	24		PM01	C08	Acetic acid
PM04	A12	Adenosine 3`,5`-Cyclic Monophosphate	4.5	2		PM09	B06	6% NaCl + MOPS	8	2.5				PM02	D04	L-Sorbose	1	100		PM02	B12	3-O-b-D-Galactopyranosyl-D-Arabinose	0	53			PM25	D09	Fluorodeoxyuridine	1	52		PM01	D12	Uridine	4	19			PM06	A06	Ala-Glu	5.5	84	49		PM01	C09	a-D-Glucose
PM04	B02	Dithiophosphate	2	3.5		PM09	B11	6% NaCl + Creatinine	5	2.5				PM02	D06	D-Tagatose	2	57		PM02	D04	L-Sorbose	0	50			PM25	D10	Fluorodeoxyuridine	0.5	50		PM01	E01	L-Glutamine	2	10			PM06	A07	Ala-Gly	5.5	79	42		PM01	C10	Maltose
PM04	F06	Dithiophosphate	4.5	2.5		PM09	B12	6% NaCl + L-Carnitine	8	2.5				PM02	D10	g-Amino-N-Butyric acid	3.5	55		PM02	E01	Capric acid	0	99			PM25	D11	Fluorodeoxyuridine	0.5	51		PM01	E02	m-Tartaric acid	2	12.5			PM06	B08	Arg-Gln	5.5	74	27		PM01	C11	D-Melibiose
PM04	G09	Gly-Met	5	2		PM09	E08	3% Urea	5	2				PM02	D12	Butyric acid	2.5	99		PM02	H06	sec-Butylamine	0	51			PM25	D12	Fluorodeoxyuridine	0.5	46		PM01	E03	D-Glucose-1-Phosphate	2	17.5			PM06	B10	Arg-Ile	5.5	67.5	27		PM01	C12	Thymidine
PM04	H02	Thiourea	4	4.5		PM09	E09	4% Urea	4	2.5				PM02	E02	Caproic acid	1	91		PM09	E11	6% Urea	0	50									PM01	E04	D-Fructose-6-Phosphate	2	19			PM06	B11	Arg-Leu	5.5	77	37.5		PM01	D01	L-Asparagine
PM05	A03	L-Alanine	5.5	2.5		PM09	E10	5% Urea	0.5	5				PM02	E08	b-Hydroxybutyric acid	2.5	66		PM09	E12	7% Urea	0	51									PM01	E05	Tween 80	3	15			PM06	B12	Arg-Lys	5.5	83	41		PM01	D04	1,2-Propanediol
PM05	A04	L-Arginine	5	2		PM10	C01	pH 4.5 + L-Methionine	9	2.5				PM02	E09	g-Hydroxybutyric acid	2.5	53		PM09	G06	50mM Sodium Benzoate pH 5.2	0	50									PM01	E08	b-Methyl-D-Glucoside	3	16			PM06	C04	Arg-Trp	5.5	86	38		PM01	D06	a-Ketoglutaric acid
PM05	A09	Adenosine 3`,5`-Cyclic Monophosphate	5.5	2.5		PM10	H03	X-b-D-Glucoside	5	2				PM02	E12	5-Keto-D-Gluconic acid	3	55		PM09	G07	100mM Sodium Benzoate pH 5.2	0	53			Wells with no growth						PM01	E09	Adonitol	4	21			PM06	C07	Asn-Glu	5.5	73	15.5		PM01	D07	a-Ketobutyric acid
PM05	A12	2`-Deoxyadenosine	5	3.5		PM21	C12	L-Aspartic acid b-hydroxamate	1	2.5				PM02	F07	D-Ribono-1,4-Lactone	2.5	53		PM21	A11	Promethazine	0	50									PM01	E10	Maltotriose	5	25			PM06	D02	Asp-Trp	5.5	81	40		PM01	D09	a-D-Lactose
PM05	D10	Cytosine	5.5	2		PM21	F04	Copper (II) sulfate	3	3				PM02	F08	Sebacic acid	2	50		PM21	A12	Promethazine	0	52			PM09	E11	6% Urea	0	41		PM01	E11	2`-Deoxyadenosine	1.5	27			PM06	D05	Gln-Gln	5.5	62.5	23		PM01	D11	Sucrose
PM05	E11	Uridine	5.5	2.5		PM21	G03	Sodium Selenite	0.5	5				PM02	F09	Sorbic acid	1.5	68		PM21	B04	Nystatin	0	50			PM09	E12	7% Urea	0	37		PM01	E12	Adenosine	4	20			PM06	D06	Gln-Gly	5.5	62.5	25		PM01	E01	L-Glutamine
PM05	F02	Nicotinic acid	5.5	3.5		PM21	H01	Diamide	8	3.5				PM02	F10	Succinamic acid	3.5	65		PM21	B07	Dodecyltrimethyl ammonium bromide	0	50			PM21	C04	Cetylpyridinium chloride	0	21		PM01	F01	Gly-Asp	3	15.5			PM06	D10	Glu-Ser	5.5	90	47		PM01	E03	D-Glucose-1-Phosphate
PM05	F03	Nicotinamide	5	2.5		PM21	H06	Thiourea	1	2.25				PM02	G04	L-Arginine	3	79		PM21	B11	Protamine sulfate	0	52			PM21	D11	Sodium Dichromate	0	19		PM01	F02	Citric acid	4	25			PM06	E02	Gly-Ala	5.5	77.5	43		PM01	E04	D-Fructose-6-Phosphate
PM05	F04	b-Nicotinamide Adenine Dinucleotide	5.5	2		PM22	A05	Sodium metavanadate	5.5	2.5				PM02	G07	L-Homoserine	0.5	100		PM21	B12	Protamine sulfate	0	50			PM22	C03	3-Amino-1,2,4-triazole	0	49		PM01	F03	m-Inositol	2	11.5			PM06	F06	His-Gly	5.5	70	42		PM01	E08	b-Methyl-D-Glucoside
PM05	F09	GlcNAc	5.5	5.5		PM22	A06	Sodium metavanadate	6	3				PM02	H01	L-Ornithine	3	75		PM21	C03	Cetylpyridinium chloride	0	50			PM22	E07	BAPTA	0	33		PM01	F05	Fumaric acid	4.5	22.5			PM06	F08	His-Lys	5.5	82.5	56		PM01	E09	Adonitol
PM05	H02	a-Hydroxybutyric acid	5	2.5		PM22	A07	Sodium metavanadate	4	3				PM02	H08	Putrescine	3.5	59		PM21	C07	Domiphen bromide	0	50			PM24	C08	Sodium metasilicate	0	27		PM01	F06	Bromosuccinic acid	2	15			PM06	F11	His-Ser	5.5	65	25		PM01	E10	Maltotriose
PM06	A04	Ala-Arg	9	6.5		PM22	C01	3-Amino-1,2,4-triazole	8	4				PM03	A01	Negative Control	4	97		PM21	C08	Domiphen bromide	0	50			PM24	D08	Potassium Chromate	0	28		PM01	F07	Propionic acid	2	10			PM06	G10	Ile-Phe	5.5	80	44		PM01	E12	Adenosine
PM06	A08	Ala-His	7	2		PM22	C02	3-Amino-1,2,4-triazole	8	5				PM03	A02	Ammonia	6	72.5		PM21	D12	Sodium Dichromate	0	50			PM24	F04	Propiconazole	0	16		PM01	F08	Mucic acid	2	10			PM06	H05	Leu-Arg	5.5	60	27		PM01	F01	Gly-Asp
PM06	B05	Arg-Ala	9	4.5		PM22	E03	Ceftriaxone	7.5	2.5				PM03	A03	Nitrite	3.5	98		PM21	E04	Compound 48/80	0	53			PM24	G04	Cisplatin	0	29		PM01	F09	Glycolic acid	2	11.5			PM06	H12	Leu-Phe	5.5	87.5	55		PM01	F02	Citric acid
PM06	B06	Arg-Arg	9	3.5		PM23	D05	Cobalt (II) chloride	5.5	3.5				PM03	A04	Nitrate	3.5	97.5		PM21	F08	Neomycin	0	50			PM25	A03	Hydroxyurea	0	59		PM01	F10	Glyoxylic acid	2	11			PM07	A03	Leu-Ser	5.5	62.5	35		PM01	F03	m-Inositol
PM06	B08	Arg-Gln	8	2.5		PM23	D06	Cobalt (II) chloride	3.5	3.5				PM03	A05	Urea	5	70		PM21	F12	D-Cycloserine	0	54			PM25	A04	Hydroxyurea	0	41		PM01	F11	D-Cellobiose	4	20			PM07	A08	Lys-Glu	5.5	82.5	53		PM01	F05	Fumaric acid
PM06	C01	Arg-Met	7.5	2		PM23	E01	Sodium metaborate	7	2				PM03	A06	Biuret	3.5	97.5		PM21	G08	Nickel chloride	0	50									PM01	F12	Inosine	4	20			PM07	A12	Lys-Phe	5.5	81	56		PM01	F07	Propionic acid
PM06	C02	Arg-Phe	8	14.5		PM23	E02	Sodium metaborate	4.5	2.5				PM03	A07	L-Alanine	5	87.5		PM21	G11	Trifluoperazine	0	51.5									PM01	G01	Gly-Glu	2	10			PM07	B05	Lys-Tyr	5.5	77.5	48		PM01	F09	Glycolic acid
PM06	E03	Gly-Arg	9	10.5		PM23	E05	Sodium metaperiodate	5.5	2.5				PM03	A08	L-Arginine	7	85		PM21	G12	Trifluoperazine	0	50						average	34.4911		PM01	G03	L-Serine	2	11.5			PM07	B06	Lys-Val	5.5	82.5	45		PM01	F10	Glyoxylic acid
PM06	E11	Gly-Pro	5	6.25		PM23	F10	Sodium Cyanate	8	2.25				PM03	A09	L-Asparagine	5.5	50		PM21	H03	Diamide	0	50						median	38.5		PM01	G05	L-Alanine	2	10			PM07	B11	Met-Gly	5.5	73	47		PM01	F11	D-Cellobiose
PM06	F02	Gly-Trp	4.5	3		PM23	G05	Sodium orthovanadate	5	2				PM03	A10	L-Aspartic acid	6	54		PM21	H04	Diamide	0	54									PM01	G06	Ala-Gly	3	15			PM07	C03	Met-Lys	5.5	82.5	47.5		PM01	F12	Inosine
PM06	F12	His-Trp	5	3.5		PM23	G06	Sodium orthovanadate	3	3.25				PM03	A11	L-Cysteine	4	100		PM21	H07	Thiourea	0	50									PM01	G07	Acetoacetic acid	3	40			PM07	D04	Pro-Ala	5.5	79	44		PM01	G01	Gly-Glu
PM06	G02	His-Val	7	8		PM23	G09	2-Deoxy-D-glucose	8	4				PM03	A12	L-Glutamic acid	7	92		PM21	H08	Thiourea	0	52									PM01	G08	N-Acetyl-D-Mannosamine	4	37.5			PM07	D06	Pro-Gln	5.5	75	35		PM01	G03	L-Serine
PM06	G04	Ile-Arg	9	3.5		PM23	H02	Sodium Selenate	3.5	2.25				PM03	B01	L-Glutamine	6	68		PM21	H10	Zinc chloride	0	50									PM01	G09	Mono-Methylsuccinate	4	20			PM07	D12	Pro-Tyr	5.5	87.5	55		PM01	G05	L-Alanine
PM06	G07	Ile-His	6.5	4		PM25	A01	Hydroxyurea	8	6.25				PM03	B02	Glycine	5	92.5		PM21	H12	Zinc chloride	0	51									PM01	G10	Methylpyruvate	4	19			PM07	E02	Ser-Gly	5.5	68	25		PM01	G07	Acetoacetic acid
PM06	G10	Ile-Phe	5.5	4		PM25	A02	Hydroxyurea	2	2.5				PM03	B03	L-Histidine	5	60															PM01	G12	L-Malic acid	4	20			PM07	E03	Ser-His	5.5	75	33		PM01	G08	N-Acetyl-D-Mannosamine
PM06	G11	Ile-Pro	5.5	7.5										PM03	B04	L-Isoleucine	5	79															PM01	H01	Gly-Pro	4	31			PM07	E06	Ser-Phe	5.5	77.5	35		PM01	G10	Methylpyruvate
PM07	B07	Met-Arg	8	5										PM03	B05	L-Leucine	5	68					average	54.9242									PM01	H02	p-Hydroxyphenyl Acetic acid	3	15.5			PM07	E07	Ser-Pro	5.5	82.5	42.5		PM01	G11	D-Malic acid
PM07	D03	Phe-Trp	4.5	2		Wells with no growth								PM03	B06	L-Lysine	5	74					median	52									PM01	H03	m-Hydroxyphenyl Acetic acid	2	10.5			PM07	E09	Ser-Tyr	5.5	66	39		PM01	G12	L-Malic acid
PM07	D05	Pro-Asp	4.5	2.5										PM03	B07	L-Methionine	5	62.5															PM01	H05	D-Psicose	4	20			PM07	F12	Trp-Lys	5.5	84	50		PM01	H02	p-Hydroxyphenyl Acetic acid
PM07	E12	Thr-Arg	9	5		PM21	G04	Sodium Selenite	0	5				PM03	B08	L-Phenylalanine	4.5	82.5															PM01	H06	L-Lyxose	5.5	27.5			PM07	G02	Trp-Ser	5.5	75	42.5		PM01	H03	m-Hydroxyphenyl Acetic acid
PM07	F05	Thr-Pro	5	17.5										PM03	B09	L-Proline	4.5	87.5															PM01	H08	Pyruvic acid	6.5	32.5			PM07	G06	Tyr-Gln	5.5	66	33		PM01	H04	Tyramine
PM07	G09	Tyr-His	6	5.5					average	3.15104				PM03	B10	L-Serine	5.5	80															PM01	H09	L-Galactonic acid-g-Lactone	3	16.5			PM07	G08	Tyr-Gly	5.5	65	39		PM01	H06	L-Lyxose
PM07	G11	Tyr-Lys	7.5	2					median	2.5				PM03	B11	L-Threonine	4	86															PM01	H10	D-Galacturonic acid	3	15.5			PM07	G11	Tyr-Lys	5.5	80	52.5		PM01	H08	Pyruvic acid
PM07	H07	Val-His	7	3										PM03	B12	L-Tryptophan	5	84															PM01	H11	Phenylethylamine	2	10			PM07	H07	Val-His	5.5	82.5	41		PM01	H09	L-Galactonic acid-g-Lactone
PM08	A06	Ala-Met	3.5	2										PM03	C01	L-Tyrosine	4.5	72															PM01	H12	2-Aminoethanol	4	20.5			PM08	A03	Ala-Asp	5.5	72.5	32.5		PM01	H10	D-Galacturonic acid
PM08	B03	His-Ala	6	4.5										PM03	C02	L-Valine	5	80															PM02	A01	Negative Control	3	15			PM08	A07	Ala-Val	5.5	81	55		PM01	H11	Phenylethylamine
PM08	B04	His-Glu	4	2										PM03	C03	D-Alanine	4	83															PM02	A02	Chondroitin Sulfate C	2	10			PM08	A09	Asp-Gln	5.5	87.5	60.5		PM01	H12	2-Aminoethanol
PM08	B05	His-His	5	2										PM03	C04	D-Asparagine	5	92.5															PM02	A03	a-Cyclodextrin	2	11.5			PM08	B02	Gly-Ile	5.5	80	44		PM02	A01	Negative Control
[truncated: 732 more rows]
[truncated: 11 more columns]

## Sheet: Table S1E
UP							Genes significantly up- or down- regulated between white and opaque cells								DOWN
[truncated: 186 more rows]

## Sheet: Table S1F
Impact of cell type and temperature on the functioning of central C metabolic pathways
[truncated: 58 more rows]

[truncated: 3 more sheets: Table S1G, Table S1H, Table S1I]
